# Supplementary material for: Silicon uptake via the transporters SySIT-L and SyLsi-L enhances the growth and photosynthesis of Synechococcus sp. PCC 7002
Source: mBio. 2025 Aug 25;16(10):e01844-25. doi: 10.1128/mbio.01844-25 (PMC12506029; doi:10.1128/mbio.01844-25)
Supplement: Table S3 — Distribution of two silicon transporter in all sequenced cyanobacteria. [file mbio.01844-25-s0002.xlsx]

## Sheet: SIT-L
/INSDSeq/#id	/INSDSeq/INSDSeq_accession-version	/INSDSeq/INSDSeq_organism	/INSDSeq/INSDSeq_sequence	/INSDSeq/INSDSeq_taxonomy
1	CAK22961.1	Synechococcus sp. WH 7803	mlmalgavlvivsgeislfnafkainldvilylfgvfvlsqaledsgtlaqlgtfvwgraqtaslllvlvvvvgglsaslltndtaailgvplllaltthnqlpsqpfllafayalsigsvmspignpqnlliatqgdlnrpfetflgglfwptllclglvllvlwirfgrqlanhrvipvttgpvdralsrlcwaglvllllgiglklvliragglfdlpfavigliagapvlllsrrrlstlqrmdwstllffvglfvltqavwnsgvfqsllerthvdvrgipqivlissvvsqlmsnvplvelylpllnqgpespaqllalasgstaagtlsvfgaasniiilqsaeqrgskafsiieftliglplglaclavyglwlv	Bacteria	Bacillati	Cyanobacteriota	Cyanophyceae		Synechococcales	Synechococcaceae	Synechococcus
2	CAK24603.1	Synechococcus sp. WH 7803	maelsaalqngdalitlgvlllavvlfisgviapelvgllslsllmiggvltplqalagfgspalitlmglfavsaalfrsgaldrlreqiasdrirsprrliallglvvapvsgvvpntpvvatllpvleawcrrrrvapsrvllplsfatllggtltllgssvnllasdiseqlgygplqlfsftsigipvwltgvaymllaprgllpdrgleanaltpdqnlegyftevtipgrsslvgqtlrhsrlqrrfdvdvlelqregerlmppladrqleagdrlllritrhdllrlqqdetvrlaadslphsseeggqtmvevllpsgstlagaslrelrfrqrynatvlalrrgqqtvqerlgqavlregdvlliqapvdairglqsnhdllvldelen…	Bacteria	Bacillati	Cyanobacteriota	Cyanophyceae		Synechococcales	Synechococcaceae	Synechococcus
3	EKQ66891.1	Leptolyngbyaceae cyanobacterium JSC-12	mlqtiqtlvigfsyvglglgsfpglrmnratialvssailialgtlslkaawaaidpativfllsmmvvnaylscagffklallyllrltrsplgllwlltigtgvlsafflndtlalvstpltlqlaralglnpipyllaiagatnigslatlsgnpqnilvgsyseisylafaqalapvaivglglqvgllwllypevrsykpcpspqllrlrlhrplliktlivtsmllsafivgmplaesaflaaaallvtrrikpqrvlqevdwsllvlfsglfiltycvqslqllnhsarwiahplslimvttglsnlisnvptvlllqsfitqdatqswlllaasstlagnltlfgsvanlimveaagsqgyslsfwehlrfgvpitlmtllvtyiwvvqlnl	Bacteria	Bacillati	Cyanobacteriota	Cyanophyceae		Leptolyngbyales	Leptolyngbyaceae
4	EKQ67293.1	Leptolyngbyaceae cyanobacterium JSC-12	mncytfldissylfkvvqedfrlildlvtvlgaaaiggllaallrqpillgyliagmvvgptglglikelvqvetlaqfgvafllfalgvefsfselnkvkgislgggglqisltiliaslvslgmgwvtslaqgvflgailslsstavvlkclmernetgtphgqvllgmlvvqdlalglmlavlpaldkpveeiglavgwaliqtglfalgaiaagiwiiprllrviartesrelfllcvvalglaialltehlglsiemgafvaglmiseveysdqtltyveplrdifaslffaaigmlidpmflwknlelilglvslvfigkflivtplvrffgyplktalvaglglaqigefsfvlasegqalglvsrrvyllilgttavtlvitpfvlrlipq…	Bacteria	Bacillati	Cyanobacteriota	Cyanophyceae		Leptolyngbyales	Leptolyngbyaceae
5	EKQ67540.1	Leptolyngbyaceae cyanobacterium JSC-12	mdwqaiiaagifigviflvmtewlhlmiaamlggllliflniltldeaiayiakghatlglffgvmvmvrafeptkifeylatqmvllakgkgnrlllgivaittpicavlpnattvmllaplipplaeeiqvdfvpllilmvfvansaglltivgdpatfivgnsinmsfveylqklslggaiavltviatlpllfkkvwrkeltsldnlplpeinhprmltlgagivalvllffvigdnlpipvspatvallgaalclmlahhskidtvnnilrdvdwstliffmsifvligglqktgivsgasnilavilgknvafgaiallffigllssvvpniplvvamvpllkeyivnagfvgkeildpgftgqlpvdvlplfyammfgatlggngtlvgass…	Bacteria	Bacillati	Cyanobacteriota	Cyanophyceae		Leptolyngbyales	Leptolyngbyaceae
6	EKQ69075.1	Leptolyngbyaceae cyanobacterium JSC-12	mntirltrsqlgidqqyrrlqqqlltgifllfgvfllgtswyhliegwrwadaaymsvitlatvgfmevqplgdrgrlftivlillgvisigyivnrftdaiiqgyfqeglrrqrlrrvmealsghyiicgfgrmgqqiaaefqaegvnfvvtdtnldpihlaeelgyiafqgdatldetlqqvriqqaacliaalpsdaenlytvlsaktlnpkiraiarasteealvklqragadavispyitggkrmaaaalrpqvmdfvdgilsggdrtfyieefelafetspyvgktlrearlrsqsgalvlairrmdgtaivgpnaetilmlgdhllcmgtaeqirrlnqilfpmksdsprppkqt	Bacteria	Bacillati	Cyanobacteriota	Cyanophyceae		Leptolyngbyales	Leptolyngbyaceae
7	AFZ46391.1	Cyanobacterium stanieri PCC 7202	mpeispifltitilivtltaficewlpvdltalsvaivlmlfglvspnegisgfgnsatitvmamfilsagitktgilnivrdwlikwggnhpsrqilvmggivgsisafinntavvaiflpiieqwskqtkisisklliplsfstilgglitligtstnilasgvavqlgypeftifqftklglpvfiigllylgffspyilparkppggeslsdnyeikdyvsemiippnssligqtlrgsqiqrkfdldvleiirndihfappladkvlsvgdillvrssrtnllnikdergveiladfkfnsnnleeennsiqeekiaevlilsnsrligttlkdlrfrqrynatvlairrgqelirerlgktslkfgdlllvqapkesfiglqttrellvleek…	Bacteria	Bacillati	Cyanobacteriota	Cyanophyceae	Oscillatoriophycideae	Chroococcales	Geminocystaceae	Cyanobacterium
8	AFZ47240.1	Cyanobacterium stanieri PCC 7202	mldfsslvaggvfiavialimtekihltvaallgslvlvfahimtlgeavdyisrghvtlglffgvmvlvrafeptnifaylatkivlwskgrgnylllgiigitapicailpnattvtllaplipplaeeigvnfvpliilmvivsnsaglltlvgdpatfivgdsinmsffdylislswagvlavvtvvvmtpflfkeiwhsrftnfeqlpipkinhprvlslgalimlfvllffifgdllpiplspaavalmgatlalllahqskidtvqnilrdvdwstliffmsvfvligglektgvisqisvifalllgqniflaslvlvfavgalssvipniplvvamipllkeylfnagliggevlqssfsgnyppvvlplffammfgatlggnatlvgas…	Bacteria	Bacillati	Cyanobacteriota	Cyanophyceae	Oscillatoriophycideae	Chroococcales	Geminocystaceae	Cyanobacterium
9	AFZ48402.1	Cyanobacterium stanieri PCC 7202	mgeflthpflweffvlvivriiclalsylglgmgffpylrmnratiaftgsafmiglgvvtleegwraidvntivfllsmmiinsylsyggffnlvihrllrlslsafglmviltfstaflsalflndtlvlvmtplvlkltinlglnpipyllaiasatnlgslptlngnpqnilvgsfsgigyldflqtlspvaiislfiqiallyilypkvrsplpltitnlppikihkplliktliittimlisfvigmplaesafiaaalllitrrlkpqkvlqeinwslllmfsglfiltrsvqnldlldifipyvshpwglvtvtailsnlisnvptvllikdfmvdnpqnwillassatlagnltlfgsvanlimveaaksegynlsfwehfrfgfpltai…	Bacteria	Bacillati	Cyanobacteriota	Cyanophyceae	Oscillatoriophycideae	Chroococcales	Geminocystaceae	Cyanobacterium
10	WP_002733585.1	Microcystis	mleslpmwiaamtfiavivvimfewlhitvaallgalilvfthimtlqeavgyisrsyatlalffgvmvlvrafeptkifdylaaqmvllakgqgkllligivaittpicavlpnattvmllaplipplaqdigvdfvpllilmvfvanssglltivgdpatyivgdsinitfmeylqrlslggalavitilvmlpwlfpkiwrtkfehledlphpkinhprvlalggiivflvlflfvvgesfpvplapaavalmgaalalllaqqskidtvhnilrdvdwstllffmsifvligglektgvvnsvsgllaiilgkniflgslvllffvglvssvvpniplvvamvpllkqylvnvnlvgtevlspdyagsfppevlplfyammygatlggngtlvga…	Bacteria	Bacillati	Cyanobacteriota	Cyanophyceae	Oscillatoriophycideae	Chroococcales	Microcystaceae
11	WP_002740700.1	Microcystis	mptpiiltltvlvvalvafvaewlpvdltalcvaivlillglvtpeegiagfsnsatvtvmamfvlsagitrtgviqvirdrllvwggksphqqvfvlgvlvgpisafinntavvaiflpivedwckkqkispsklliplsyatvlagmitvvgtstnilasgisaklgygqfslfqftalgvvtflagliylaifapkllpdrksstgefldddygskvylseviistrsnligqtlsesglqrkfdfdvlelirnkvhlpqpladkvlnagdilivhssreellkikdergleifadvkfqkediesaittgeeklaevlilsnsrligttlkdlkfrqrynatvlairrgsellqgrlgkiplkfgdlllvqgpkqsfiglqttrellvleekeie…	Bacteria	Bacillati	Cyanobacteriota	Cyanophyceae	Oscillatoriophycideae	Chroococcales	Microcystaceae
12	WP_002744445.1	Microcystis	msisedkyrrlrqeliggifalvvvfllgtfwyhliegwslldsaymtistlatvgfgeinplgergrlftmvliimgvvsigyivnrltealiqgyfqeglkqrqekrlidrlsehyiicglgrtgrqvaiefyaenipfvvidtdplqvnrakelnyivvqgdatldkslqmagieraicivaaltsdaenlytvlsaktlnpkiraiarasteeavqklqragadavvspyitggrrlaaaalrpqvmdfvdgiltgtdrsfymeeflidprtcpcvglslsqahlrsrsgalvlairradgtliggptgdtelmagdllicmgtaeqlrsltqilipmrsdglrlpkh	Bacteria	Bacillati	Cyanobacteriota	Cyanophyceae	Oscillatoriophycideae	Chroococcales	Microcystaceae
13	WP_002744604.1	Microcystis	mleslpmwiaamtfiavivvimfewlhitvaallgalilvfthimtlqeavgyisrsyatlalffgvmvlvrafeptkifdylaaqmvllakgqgkllligivaittpicavlpnattvmllaplipplaqdigvdfvpllilmvfvansaglltivgdpatyivgdsinitfmeylqrlslggalavitilvmlpwlfpkiwrtkfehledlphpkinhprvlalggiivflvlflfvvgesfpvplapaavalmgaalalllaqqskidtvhnilrdvdwstllffmsifvvigglektgvvnilsvflsiilgkniflgslvllffvglvssvvpniplvvamvpllkqylvnvnlvgtevlspdyagsfppevlplfyammygatlggngtlvga…	Bacteria	Bacillati	Cyanobacteriota	Cyanophyceae	Oscillatoriophycideae	Chroococcales	Microcystaceae
14	WP_002798690.1	Microcystis aeruginosa	msisedkyrrlrqeliggifalivvfllgtlwyhliegwswldsaymtistlatvgfgeinplgergrlftmvlivmgvitigyivnrltealiqgyfqeglkqrqekrvidrlsehyiicglgrtgrqvaiefyaenipfvvidtdplqvnrakelnyivvqgdatldkslqmagieraicivaaltsdaenlytvlsaktlnpkiraiarasteeavqklqragadavvspyitggrrlaaaalrpqvmdfvdgiltgtdrsfymeeflidprtcpcvglslsqahlrsrsgalvlairradgtliggptgdtelmagdllicmgtaeqlrsltqilipmrsdglrlpkh	Bacteria	Bacillati	Cyanobacteriota	Cyanophyceae	Oscillatoriophycideae	Chroococcales	Microcystaceae	Microcystis
15	WP_006042462.1	Synechococcus sp. WH 7805	msaaitavllvlaivtfiggwlapelvaltaaalliatgvltpsealagfgspalitllglfvlangllhsgaldrlrellasprirtptqlmavlgfvvapisglipntpivailmpvlqgwcqrrgvspsrilmplsfatliggtltligtstsllasdlvtslgygrlellsfttigvpvwllgagylvlgsrwlpdhgqpeaenlrslsqdgyltevvlpavsplcgvtlrssrlqrrfdvdvldvhrqgqrlqpplaqlrlqagdrlllrcnrqellrlqqdrmvdlagtlladgldqlrhaevlvpsgsllagatlrelrfrqrfnatvlavnrasstlrdrlgrlvlregdmlllqapldalrglqqtsdlvvldqldddlpsthrkglavt…	Bacteria	Bacillati	Cyanobacteriota	Cyanophyceae		Synechococcales	Synechococcaceae	Synechococcus
16	WP_006098057.1	Coleofasciculus chthonoplastes	mystleekyqrlrkeliggglallgvaligtlwyklvegwswsdaaymtiitlatvgygetnplgdrgrlftislilmgliaigyivnrftealiqgyfqqgirlrqrrrlidtltnhyilcgfgrtgrqialefkaegipfvtidsqadqieearelgyivvqgdatldstlhavsidkaiclvaalpsdaenlytilsaktlnpkiraiarassedalkklqragadavvspyitggkrmasaalrpqvmdfvdgiitgadrsfymeeflidpsscpligktlreahlrsqtgalvlairradgnliagpngetlllsgdvlicmgtaeqirllnrvlsplrshwvrrpkhg	Bacteria	Bacillati	Cyanobacteriota	Cyanophyceae		Coleofasciculales	Coleofasciculaceae	Coleofasciculus
17	WP_006099109.1	Coleofasciculus chthonoplastes	mqialtlgililaliafiaewfpvdvtalliavvlmllglvtpeegisgfsnsatitvmamfilsegigrtgviqvvrdvlikwggknprqqifvmgaivgsitafinntavvavflpivedwgkkqnisvsklliplsyatvlggmitligtstnivasgiskelgygefglfqftplgiitfmvgllyltlaaprllpdrkpsssdlvaqdyglndyvsevvvtprsslvgetlrsskiqrtfdldvleiirndihfpqpladktlavgdillvrgsredllnirtkrgldilpevqfggkafgetelssaeegvaevlilsnanlvgstlkelrfrqrynvtvlairrgeellrerigqiplrfgdlllvqgpkqsliglqtsrdllvieqrdtet…	Bacteria	Bacillati	Cyanobacteriota	Cyanophyceae		Coleofasciculales	Coleofasciculaceae	Coleofasciculus
18	WP_006099128.1	Coleofasciculus chthonoplastes	metwsqiiafstfvgvillvmtewmhltiaaflgalllifvhvmtlneavdyisqsyatlalffgvmvlvrafeptkvfdylatqmvvlaggegkrlllgivaittpicamlpnattvmllaplvpplaqelgvnfvpllilmvlvansaglltlvgdpatfivgdavnisftdylvqlslggviavavivvmlpflfpktwhkkldnlnqlpqpkinhprvliaggfimafvlvffvvgeslpipispaavalmgaalalllahhskidtvnnilrdvdwstllffmsifviigglektgivsglsrllavllgrniflgsllllflvgllssvvpniplvvamvpllkqylvnvgsvgadvlsptfegqfppevlplfyammfgatlggngtlvgas…	Bacteria	Bacillati	Cyanobacteriota	Cyanophyceae		Coleofasciculales	Coleofasciculaceae	Coleofasciculus
19	WP_006105344.1	Coleofasciculus chthonoplastes	mkanyqrlaliggpvlativfvwlrlvnqsldecwtaavtvlcavwwcfepipipatslipfavfpgagvlsdkqvatayghhlimlllggfmlstaieksgvhrrlaigmvrlvgrdggktlvlgfmlasallsmwvsntattlmllpiavavleqcanrrlevplllgiaygasvggigtpigtppnviflaqyeeitgkvfsfldwmklgvpvvvlmvpltwlwltrhlrgkstlelptlnpwsaaekrvliifvitalawstriepfggwsrllgtpevgdstvalfmvvvmfilpdgqggklldwetaeripwgllilfsggiaianafsasglseslgqllsnlsvlpmlltlaliclvvtfltevtsntatttllmpilgaaalaakleptl…	Bacteria	Bacillati	Cyanobacteriota	Cyanophyceae		Coleofasciculales	Coleofasciculaceae	Coleofasciculus
20	WP_006105506.1	Coleofasciculus chthonoplastes	mttilltlgvilltlilfisewlpvditaltimvllivlglvtpeegisgfsssatitvmamfilsagiartgaiqivsellvkwggktssqqilalgviagpisgvinntavlavflpivedlcrqqrispsklliplsyatilggmitvigtstnilasglsdklgygtfslfqftklglltftigltylvliaprllpnkkaagsdtqeyglqdyvseivippgsslvgqtlrstqiqrkfdmdvleiirnetrfaqpladkilqpgdilvvrgkrecllnikaergidilpdvqfgkksleedltsgedtiaevlilsnsdlagstlkdfrfrqrynltvlairrgqefvrerlgkvplrfgdlllvqgpkqsfvglqnsrdllvfeqrdmeslr…	Bacteria	Bacillati	Cyanobacteriota	Cyanophyceae		Coleofasciculales	Coleofasciculaceae	Coleofasciculus
21	WP_006171187.1	unclassified Synechococcus	mspqawialatavavlmatatgltqftaaallgaslviftgvislpeaassvaqaqgtltllfgmmvvvqaleatgafpvlahrlmkasqgegrrlllglvlltsaicawlpnaatvlligpllpplareldldprpllillvltansaglltvigdpatylvasqiglgflaygqqvasagalsllmvlltlpwlyrstwrlrlpalqleaprllhpwaftllllvvlvmlplflwgeglpiplrpegtalagatvslvvvqrsrmisverllsrldwstllyfiglfvligalekqgvlasgasllsalisssssagaqllllgtasasavvpniplvatltpvllesssqagllgaggtvpeallpsfialmlggtlggnatligasanlvaagia…	Bacteria	Bacillati	Cyanobacteriota	Cyanophyceae		Synechococcales	Synechococcaceae	Synechococcus
22	WP_006172083.1	Synechococcus sp. WH 5701	mpvssgstdglsghilivgfgvtganlartarrcdipyavldvnaaivrdalsagepihygdasqepilrlvhadraraivvviddpagarrvvelarrfapdafilvrsrylrevetllalgadeviadelevsievfsrvlarmlvprddikrliaevrggwrqmarslspestavsdlrvavphltthslrlaeqsplvghtiascglraehnvtilaitrsgepithphghtrllagdilfvigpeawdplsvr	Bacteria	Bacillati	Cyanobacteriota	Cyanophyceae		Synechococcales	Synechococcaceae	Synechococcus
23	WP_006172156.1	unclassified Synechococcus	mddllqaalqpqalitllvlalaivlfisgwlapeltgllaasllmatgvlkpaeavegfgstalvtlmglfalsaglfrsgaldrlraligsnavrspkrmitlmvavvgpvsgfipntpivatllpviegwchrhriapskvllplsfatvlggtltllgssvnllasdvskklgygefdlfsftgiglgvwlvggammvvladrflpnrgvdeddlmggmarsgyltevliprnsellgrslhdsrlqrrfdldvlelhraserflppladmplvehdrlllrcgredllrlqqermvtlapakledgeieavdaasqrtvevllpagstlageslrdlrfrqrynatvlalrrgnevlrerlgrivlrdgdvvllqaprdairglqanndlvvle…	Bacteria	Bacillati	Cyanobacteriota	Cyanophyceae		Synechococcales	Synechococcaceae	Synechococcus
24	WP_006457532.1	Synechococcus sp. PCC 7335	msivvtlsivaialmlfivekcpaditalgvmvalilskqvtpeqgiagfsnpatitvmamfilsagvartgvlqqasswllqwggkqltrqiialgiivgpisglinntavvsvflpvvedfcqqhrispsklmmplsfatilggmitvvgtstsvlasglsaelgfgafslfqftglgvitfvvgllymaiatplmmpdrrvdhrglsqkygmkdyvsevvitprsslvgktlkdsqlqrrfdvdvleiirnnthfpqpladkkmtvgdillarggkqdllkiresegleilpdvqfghkswqgdlseeegiaealviansslvgstlkdlrfrqkynvtvlairrgqelvrdrmgkvplrfgdlllvqgpkqslaglqtsrdlllleqrdvetlrt…	Bacteria	Bacillati	Cyanobacteriota	Cyanophyceae		Synechococcales	Synechococcaceae	Synechococcus
25	WP_006508386.1	Xenococcus sp. PCC 7305	maifltfsvlglaliafvfewlpvdltaliitivlmllglvtpeegisgfgntatitvmamfilsagvtrtgsiqvvrdllikwggktisrkillmgaivgpisavinntavvaifipiiedwsnkqgvsvskllmplsfasilggtltligtstnilasglsqklgygefsvfqftglgaiilviglaylafftprilpnrkkaendslgqsyelndyvtevvvsetssligntlrnseiqrkfdidvlelihdgmhfpppiadkkisagdilivrgsrevvlqireekeieifpdvkftqqslekelntqqdkvgevlilsnsrligstlrdlrfrqrynatvlairrgqelirdrlgrvplrfgdlllvqgpkqsflglqttrellvleqkdaenl…	Bacteria	Bacillati	Cyanobacteriota	Cyanophyceae		Pleurocapsales	Xenococcaceae	Xenococcus
26	WP_006510541.1	Xenococcus sp. PCC 7305	mpyrfdekykrlrqelvagaialvglvligtlwyhivekwslsdsaymtiitlstvgfseintlgdrgrlfticlilmgvitiayianrfaealikgyfqeglkmrqeqlaidaleehyivcgfgrtgryvvrefaaegipfvildddleevaeikmlgytvisgdatldetllkakidratclvtalpsdaenlytilsaktlnpniraiarasneeavlklqragadavispyitggkrlaaaalrpqvmdfvdgiitganrsyyleeflidagvcpyveqslreaklrtqsgalvlairrfdgnliagptgdtrilegdalicmgtaeqlrklnrilgpisskslrlpknq	Bacteria	Bacillati	Cyanobacteriota	Cyanophyceae		Pleurocapsales	Xenococcaceae	Xenococcus
27	WP_006527275.1	Gloeocapsa sp. PCC 73106	meifltlgilvlafvafvfewlpvdltalcvaivlmfvglvtpeegisgfsnsatitvmamfilsagvtrtgvleivrdwliiwggknptrqifvlgiiigpisafinntavvaifipiveewckkqgisvsklliplsyvtvlagmitlvgtstnivasgvskdlgygefglfqftalgvitfsvgliylafaaphllpnrrspenqlldqgyqlkeylseviitprssligqtlaqsslqrkfdfdvlelirndvhlpqplgdrvfnagdillvyctrddllkikeekglelfpniqfqeddltstlssgeeglaevlilsnsrlvgttlkdirfrqrynstvlairrgsellkgrlgkiplrfgdlllvqgpkqslvglqttrellvleqkepell…	Bacteria	Bacillati	Cyanobacteriota	Cyanophyceae	Oscillatoriophycideae	Chroococcales	Chroococcaceae	Gloeocapsa
28	WP_006528107.1	Gloeocapsa sp. PCC 73106	mewlfsgkvgpkgwgkwgilavlglgivllqtegvrsltsslswqaemaiavtvivflgsalsqiptelvflgglgllaitgilkeadalagfsnpgmmtvavlyivvagleqtggmawisqrilglpkglnsallrlmlpvvgisaflnntpvvaifikvvdewsrklkispsklmiplsyasifggictligtstnlvvnglliseanhpglgmfqitpiglpcaivgvtytvivarwllperisfqgetedpreytvemvvqpdsplvgqtieqaglrhlpslflseidrngqilsavspqiklqgndqlifvgaidsivdlqrfqgllpatnqifklkgeraqrslieavvsntcplvgqtireghfrnrynavvlavcrngerikgkigdikla…	Bacteria	Bacillati	Cyanobacteriota	Cyanophyceae	Oscillatoriophycideae	Chroococcales	Chroococcaceae	Gloeocapsa
29	WP_006528314.1	Gloeocapsa sp. PCC 73106	mvsflvfgilafaivlfitelwpadftalvvavllmvfkivtpeqglsgfsnsatltvmamfilssgitrtgaiqslkellikwggqktgqqilvmglilgplsafisntaivtiflpivedwckknhvsvsklllplsyiailggtitvlgtstnilasglsvelgyqeigifeltplgvitfsvgliylvliaprllperqppdrdllkadynlkayltevaiapnssligqtlrqseiqrnfdldvlelirnnnyytqpladkvlqpgdvllvrstqedllklrdtkgldilpdvqvqekkvipaeekiaevmilsnsrligstlkdlrfrqryngtvlairrgnevlkerlgkiplhfgdllliqapkesflglqttrellvieqqdlenlryqq…	Bacteria	Bacillati	Cyanobacteriota	Cyanophyceae	Oscillatoriophycideae	Chroococcales	Chroococcaceae	Gloeocapsa
30	WP_006530502.1	Gloeocapsa sp. PCC 73106	mliqrkyrqikrdlltgaftllvifllgtfwykgvegwswseasymtiitlstvgflevqplgargrlftmalilmglitigymvnrftealiegyfqagikrrqedllidslinhyilcgfgrtgtqvareleaegvpfividsqleraekaqelgyvviqedatldeslqrakidkavclittlssdaenlytvlsaktlnpkiraisrasseeavkklqragadavvspyitggkrlaavairpqvmdfvdgilagsdrsfyleeflldpqicpyvgqtlsearlrsqsgalvlairrtdgeliagptgdtllktgdllicmgtgeqlrllnsllgpispnsprlpkqq	Bacteria	Bacillati	Cyanobacteriota	Cyanophyceae	Oscillatoriophycideae	Chroococcales	Chroococcaceae	Gloeocapsa
31	WP_006621364.1	Limnospira	mevfltlsivvlalisfivewlpvdltaiavtvllmflglvtpeqgisgfgnsatitvmamfilsagitrtgviqiirdrlikwggnginqqlfvmvglvapisafinntaviaiflpiiedwckqqknspsqfliplsyasilggmitvigtstnilaggiseqlgyenfhifqftsvglltfiigllyisfvapkllpkresrmnsgidnsydlqeylsevvvtntsslvgqtlrqseiqrkfdldvlelvrnkihlpqpvadkvlkpgdiliirstredllkiknergldllpdvkfreqsletvlssgeekiaevlilsnsrligttlkdlrfrqrynvtvlairrgaelvqgrlgkiklrfgdlllvqgpkqsfiglqttrellvleerelenl…	Bacteria	Bacillati	Cyanobacteriota	Cyanophyceae	Oscillatoriophycideae	Oscillatoriales	Sirenicapillariaceae
32	WP_006670088.1	Limnospira	mevfltlsivvlalisfivewlpvdltaiavtvllmflglvtpeqgisgfgnsatitvmamfilsagitrtgviqiirdrlikwggnginqqlfvmvglvapisafinntaviaiflpiiedwckqqknspsqfliplsyasilggmitvigtstnilaggiseqlgyenfhifqftsvglltfiigllyisfvapkllpkresrmnsgidnsydlqeylsevvvtntsslvgqtlrqseiqrkfdldvlelvrnkihlpqpvadkvlkpgdiliirstredllkiknergldllpdvkfreqsletvlssgeekiaevlilsnsrligttlkdlrfrqrynvtvlairrgaelvqgrlgkiklrfgdlllvqgpkqsfiglqttrellvleereienl…	Bacteria	Bacillati	Cyanobacteriota	Cyanophyceae	Oscillatoriophycideae	Oscillatoriales	Sirenicapillariaceae
33	WP_006851547.1	Synechococcus sp. WH 8109	maelsnalqnpqalitlgvlalavvlfitgliapeltgllslslliatgvlnpqealagfgspalitllglfpvsaalfksgaldrlrdliaterirssrrlialmafviapvsgivpntpvvasllpvvegwcqrrgispsrvllplsfstvlggtltllgssvnllvsdiseqlgygsldlfsftlislpvwlagaiylvmaprvllpdrgattddlgntsktssyctevrippdselvgrsllnsrlqrrfdvdvlelqrggerllppladrrleagdrlllrvtrpdllrlqqdhtvqlttqrqntgfsvnteessgqktvevllpagstlagaslrelrfrqrhnatvlalrrgqetvqerlgqvilregdvlllqapidsirglqasndllvl…	Bacteria	Bacillati	Cyanobacteriota	Cyanophyceae		Synechococcales	Synechococcaceae	Synechococcus
34	WP_007099011.1	Synechococcus sp. RS9916	mveltaalqnpqaqitlavlglavvlfvtgalapeltgllsvallmstgvltpeqglagfgspalitlmglfavsaalfrsgaldrlreliaserirssrrmvallslvvgpisgvvpntpvvasllpvietwchrrrispsrvllplsfatllggtltllgssvnllasdisrqlgfgtlelfsftaigipvwlagsaymlvasgllpnrsdtserlrtdqsqigyftevsipnnstlvgqtlrhsrlqrrfdvdvlelqrgrervlppladrrleagdrlllrvtradllrlqqehtiqladanrpaanpmalsagdkplfsneesgqktvevllpagstlagaslrelrfrqrhnatvlalrrgqqtvqerlgqavlregdvlllqapfdairglq…	Bacteria	Bacillati	Cyanobacteriota	Cyanophyceae		Synechococcales	Synechococcaceae	Synechococcus
35	WP_007304015.1	Crocosphaera	malysfeekyrrlrqellggaialagvfclgtfwyyviekwslteaaymtmitlstvgfsevrpldddsrlftivlillgvitigyivnrltealiqgyfqdgirqrqerrlidtlehhcivcgygrtarqvaqeftaedvpfviidsrpeqveeakqlgyiviqgdatldeclinakidkavclvsaltsdaenlytvlsaktlnpkiraiarasteeavlklqragadavvspyitggkrlaaaalrpqvmdfvdgiltgsdrtfymeeflldpkfcpcvgqtlsearlrlqsgalvlairrsdgtllggptgetelmagdllicmgtpeqlrqlnqilgpitpspalrpprh	Bacteria	Bacillati	Cyanobacteriota	Cyanophyceae	Oscillatoriophycideae	Chroococcales	Aphanothecaceae
36	WP_007304342.1	Crocosphaera watsonii	mtispiiltliilllalvsfvceffpvdttaiaitillilcklvtpeqglsgfsnsatitvtamfilsagitrtgglqivrdllfrlggkslkkqiaalgiivgfisafinntavvavflpiiegwgkkrkislsklliplsyaailggvitiigtstnilasglseklgygefsiflitpigipvffiglfyltfiapkllpdrksvnnngldvdydmkdyvseiiitprssligqtlrqsgiqrkfdvdvleiihndihfpqpladkilslgdillvrgskedllqvrdergvdiladvkfdkdeiekelsfgedkvaevlilsnsrlisstlkdlrfrqrynatviairrgeellrerlgkvrlkfgdlllvqgpresfiglqttrellvleerev…	Bacteria	Bacillati	Cyanobacteriota	Cyanophyceae	Oscillatoriophycideae	Chroococcales	Aphanothecaceae	Crocosphaera
37	WP_007353647.1	Kamptonema	millkylvlgltylglglgylpglrmnraaiaiagsglvvalgilnlnsaweaidagtivfllgmmvvnsalgasgffqlalvfltrfgksplgilvaitfgsgilsafflndttailltpltltltrslsvnplpyllalaggtnlgsvatisgnpqniligsfsgigylefarslapvalicllvqvgwlwwlypevrslkpfptyplvryrlfkpllfkslwvtaglliafltgypladsaliaasillitrrvnsdrilgnidwnllvmfaglfvithatqelgilnnltgsieqppsllavtvilsnlisnvpavlvlqslipkgdtqawlllaaastlagnltllgsvanlivaevggkqgyrlsfqehlrfglpltlvtlviayfwiy	Bacteria	Bacillati	Cyanobacteriota	Cyanophyceae	Oscillatoriophycideae	Oscillatoriales	Microcoleaceae
38	WP_007356365.1	Kamptonema	mystleqkyqrlqkelvggaialggifcigtlwysliegwppldaaymtvftlatvgygeihplgsrgrmftiylilmgvvtigyivnrftealiqgyfqegarlrqqrrlvdslvghyilcgfgrmgrqialefkaegipfvvvdsdpnsiqdallsgykaiqgdatlddtllnvgikrgvcivsalpsdaenlyavlsaktlnpnvraiaratteeavqklqrggadavispyitggkrmaaaalrpqvmdfvdgiltgtdrsfymeeflvdpdscpysgqtlrdaklrsqsgalvlairrddgtliagptadttiaggdmlicmgtaeqlrelnkilsplkspfprppkqtplgg	Bacteria	Bacillati	Cyanobacteriota	Cyanophyceae	Oscillatoriophycideae	Oscillatoriales	Microcoleaceae
39	WP_008057390.1	Limnospira	mevfltlsivvlalisfivewlpvdltaiavtvllmflglvtpeqgisgfgnsatitvmamfilsagitrtgviqiirdrlikwggnginqqlfvmvglvgpisafinntaviaiflpiiedwckqqktspsqfliplsyasilggmitvigtstnilaggiseqlgyenfhifqftsvglltfiigllyisfvapkllpkresrmnsgidnsydlqeylsevvvtntsslvgqtlrqseiqrkfdldvlelvrnkihlpqpvadkvlkpgdiliirstredllkiknergldllpdvkfreqsletvlssgeekiaevlilsnsrligttlkdlrfrqrynvtvlairrgaelvqgrlgkiklrfgdlllvqgpkqsfiglqttrellvleerelenl…	Bacteria	Bacillati	Cyanobacteriota	Cyanophyceae	Oscillatoriophycideae	Oscillatoriales	Sirenicapillariaceae
40	WP_008179293.1	Moorena	mtifltlsvvllalisfirewmpvditaiavmvllmllklvtpeqgisgfgnpatitvmamfilsagiartgalqivndlllkwggkestqqiftmgiiagpitgfinntavvavllpivedwcrkqsispsrllmplsfvtilggmittigtstnvlasglskqlgygdfslfqftrlglitftiglaylalvaprllpnrkvasngivtqdynlkeyvseivitpdsslvgqtlraseiqrkfdldvlelirngsrfpqpladkvlrpgdilivrsgrecllrvkdergieiladvqfgkqpletgltsgeegiaevlilansnligstlkdmrfrqryngtvlairrgqelvrerlgrvclhfgdvllvqgprqsllglqtsrdllvigqrdletl…	Bacteria	Bacillati	Cyanobacteriota	Cyanophyceae	Oscillatoriophycideae	Oscillatoriales	Oscillatoriaceae
41	WP_008182369.1	Moorena	mkksfylgvsiftlcwllsffpalfpenlpptavrmlgstllmavfwiaetipiaatsiiplglfpflgiisaeevasayasdvvllfmtvffiakavekynlhqriafhiisiigtkptrlilgfmlatavlsmwisntaitlmmlpiaisiieqtalvnpkidvgktlgtslmlgiayaaniggigtpigtppnliflaqlkenfpdntpitfyqwmmvgvpavfifilltwiyltkitvkldnntlssdyfnipdkevqklvkmsqgekyvailfgltallwifraditigsftltgwatylgvanfvhdssvaaliavimfilpvktetgdkinlldwetavkipwgilllfgggiaiskgfaasglsqflgdnlqiglqglstvlmvvcimlg	Bacteria	Bacillati	Cyanobacteriota	Cyanophyceae	Oscillatoriophycideae	Oscillatoriales	Oscillatoriaceae
42	WP_008186093.1	Moorena	mystleqkyrrlrqeliagaitlggvfligtlwyrvvegwgwlesaymtvitlstvgyqevrpmgdraklfsiclifmgiisigyivnrftealiqgyfqdgirmrqqkrlldsltkhyilcgfgrtgrqialefkaegipfvtidsrleqvqavqdmgcisvhgdatldetllnvgieraiclvaalpsdaenlyiilsaktlnpriraiarasseeavqklqragadavvspyitggrrlaaaalrpqvmdfvdgiltgtdssfymeeflldpetcpcvgktlrearlrsqtgalvlairrdsgrliagpdgdtklipgdllicmgtadqlrelnrilgpirsnllrlpkpk	Bacteria	Bacillati	Cyanobacteriota	Cyanophyceae	Oscillatoriophycideae	Oscillatoriales	Oscillatoriaceae
43	WP_008276009.1	Crocosphaera chwakensis	mqifltvsiiiialvffifewlsadltalsvavvlillklvspeegisgfannatitvmamfilsagitrtgviqivrdllikwggknasqqilvmglvigpisafinntavvaiflpiveawckqqkisvsklliplsfvtilggmltligtstnilasgiskqlgygefslfqftglgmitfviglvylmvfapkllperipaksnlmsenynlkdyvteliilpssslvkqtlrqsgiqrkfdidvlelihndthflppfadkklsvgdillvrgsreslleikdekgveifadfkfsnleqnnkeneekiaevlvlsnsrligstlkdlrfrqryngtilairrgeelvrerlgkvpikfgdllliqapkesfiglqttrellvleerdldtlrt…	Bacteria	Bacillati	Cyanobacteriota	Cyanophyceae	Oscillatoriophycideae	Chroococcales	Aphanothecaceae	Crocosphaera
44	WP_008276010.1	Crocosphaera chwakensis	mylpalisvssfigvmfiimterlhitaaaflgalilvfthvmtlqeafdyiskshgtlalffgvmvlvrafeptkvfeylatqmvlmakgsgkllvigiigittpicavlpnattvmllaplippiaqeigvdfvpllilmvfvansaglltlvgdpatfivgdsinlsftdyltrlslggaiavitilvmapflfakiwnkkftnldqlphpkinhpkvlmlggiiiafvllffvigeslptpippasvalfgavlalilahqskidtinnifrdldwstllffmstfvligglqktgvtsylskllavvigqnimlgalvllflvgilssvvpniplvvamvpllkeylvnihlaspdilnpdfsgqlppevlplfyammfgatlggngtlvgass…	Bacteria	Bacillati	Cyanobacteriota	Cyanophyceae	Oscillatoriophycideae	Chroococcales	Aphanothecaceae	Crocosphaera
45	WP_008276764.1	Crocosphaera chwakensis	mavysfeekyrrlrqellggaialggvffigtlwfyliekwtlteaaymtmitlstvgfsevrplddnsrlftiflilmgvitigyivnrltealiqgyfqegirqrqekrlidtlehhcivcgygrtarqvalefqaedvpfviidsrpeqveeakqlgyiviqgdatldeclinakidkavclvsaltsdaenlytvlsaktlnpkiraiarasteeavlklqragadavvspyitggkrlaaaalrpqvmdfvdgiltgsdrtfymeeflldpkfcpcvgqtlsearlrlqsgalvlairrsdgtllggptgetqlmagdllicmgtpeqlrqlnqilgpitpspalrpprh	Bacteria	Bacillati	Cyanobacteriota	Cyanophyceae	Oscillatoriophycideae	Chroococcales	Aphanothecaceae	Crocosphaera
46	WP_008312310.1	Leptolyngbya sp. PCC 6406	mhlkaglaktrrwtglsrrwrfaallgvggaialgyalgtdsplthldwtgwatlavvlltfglnaatslpaeiiflgglgvlfvsgildeasalagfsnsgmvtvgvlyivvtgiqqtgalgwisqkvlglprtpsrallrlmlpimglsavlnntpvvalfipvvntwcrklrispsklmiplsyaaifggtctligtstnlvvnglliaetdysslqflditwvgvpcaiagttflfltqrwllperkpvmgdaedvrqytvemviapegplvgktveqaglrqlpslylaeivrgpvvlpavspkellraddqlvfvglvdsivdlhrlpglapatdqvfkldgrrsdrclieavvsdscplvgrtiregqfrsrysavvlavarngarlqgkig…	Bacteria	Bacillati	Cyanobacteriota	Cyanophyceae		Leptolyngbyales	Leptolyngbyaceae	Leptolyngbya group
47	WP_008312535.1	Leptolyngbya sp. PCC 6406	meswqavaasavfvgvlvciatewiqltiaamlgamllmflnvitlseaadyiarsyatlalffgvmvmvrsfeptrifeylatqivllakgqgkrlllgivaittpicavlpnattvmllaplippiatelgvnfvpllilmvlvansaglltlvgdpatfivgdainisfldylrnlslggaiavlvvtlmlpvlfpgiwkkqlsdlehlphpqinhprmltlgglvvalvllffvigeslplpispaavallgaalclllthhsridsiqnilrdvdwstliffmsvfvligalektgvlsaasgvlalvlgrnialgsilllllvgllsslvpniplvvamvpllkeyvvnvglassdilvpdfsgdlpvvvlplfyammfgatlggngtlvgas…	Bacteria	Bacillati	Cyanobacteriota	Cyanophyceae		Leptolyngbyales	Leptolyngbyaceae	Leptolyngbya group
48	WP_009454151.1	Fischerella thermalis	mystleqkyqriqkelmagalalagvfligtlwyalvegwswqdaaymtiitlatvgygetrplgdrgrlftialilmgvitigyivnrfteaiiqgyfqegirlrqlrrameslsghyiicgfsrtgrqiaiefqaegvcfvvidsdvesvrkaqeqgytiyqgdatldetlirvgveraicivaalpsdaenlyivlsakylnpgiraiarasteealqklqragadavispyitggkrmaaaalrpqvmdfvdgiisgtdrqlymeeflldpkvcpvvgmtlgqarlraqtgalilavrrndgtliggptpdtvfmpadvliamgtpeqlrtlnqllgpigskqlrrpkki	Bacteria	Bacillati	Cyanobacteriota	Cyanophyceae		Nostocales	Hapalosiphonaceae	Fischerella
49	WP_009454893.1	Fischerella thermalis	menwqailsiftfvtviflimtewihltiaallgalllvftnvmtlqeaigyigrshstiglffgvmvlvrafeptkifeylatqivllakgegkrlllgivaittpicavlpnattvmllaplippmaeevgvnfvpllilmvfiansaglltivgdpatfivgdainlsfinylerlslggaiavvtviatlpflfrkiwhtklenleqlphpqinhprslflgalivafvllffvigdslpvpispaavallgaalamllshhgkidsvnnilrdvdwstliffmsifvligglektgvinnlsgilgivlgkniflgslvllfligllssvvpniplvvamvpllkqyvvnvglappeilasnfqgqfppevlplfyammfgatlggngtlvgas…	Bacteria	Bacillati	Cyanobacteriota	Cyanophyceae		Nostocales	Hapalosiphonaceae	Fischerella
50	WP_009457972.1	Fischerella thermalis	mlphilkfatyiflgltylglalgylpglrmnraaialvgsaflialgvvslqeawqaidpttivfllsmmvvnanltyagffpealslllrftrsplgilialtfgsgilsafflndtlaliftplvlsltqalrlnpipyllaiagatnigsvatlsgnpqniligsfsgvhyldfmrvmtpiavtglaiqvillcllypnvrsivpcehlptgkkrifrplynktliittglliafavglplaesalvaaslllitrrvkpqrilqkvdwnllvmfsglfiltkaaqklnllqpftyavnsaagllgvtailsnlisnvpavlllhpliakddtqswlllaaastlagnltlfgavanlivveaaaelgykltfwehlrfgvpvtvltllvvylwih	Bacteria	Bacillati	Cyanobacteriota	Cyanophyceae		Nostocales	Hapalosiphonaceae	Fischerella
51	WP_009543132.1	Crocosphaera subtropica	meilltvsimvmaliafafewlpadltaisvtvilmllklvspeegisgfantatitvmamfilsagitrtgviqvvrdllmkwggknasqqilvmglivgpisafinntavvaiflpiieawckqqkisvsklliplsyvtilggmltligtstnilasgvskqlgygefslfqftglgiitfliglvylmiaapkllperipvkshlisenyglkdyvteliilpssslvkqslrqsgiqrkfdidvlelihndthfsqpladkklsvgdillvrgsresllqikdergveiladfkfsqleeeitkneekvaevlvlsnsrligstlkdlrfrqrynatvlairrgeelvrerlgkvsikfgdlllvqapkesfiglqttrellvleereletlrt…	Bacteria	Bacillati	Cyanobacteriota	Cyanophyceae	Oscillatoriophycideae	Chroococcales	Aphanothecaceae	Crocosphaera
52	WP_009543133.1	Crocosphaera subtropica	mslpalisissfigvmfaimterlhitaaaflgalilvfahimtlqeafdyiskshgtlalffgvmvlvrafeptkifeylatqmvlmakgsgkllvigiigittpicailpnattvmllaplippiaqeigvdfvpllilmvfvansaglltlvgdpatfivgdainlsftdyltrlslggaiavitilvmapflfakiwnkqftnlaelphpkinhprvlmlggiiiafvllffvigeslptpippasvalfgavlalilahqskidtvnnifrdldwstllffmstfvligglqktgvtsylskllavvighniilgalvllflvgilssvvpniplvvamvpllkeyivninlaspeilnpdfsghlppevlplfyammfgatlggngtlvgass…	Bacteria	Bacillati	Cyanobacteriota	Cyanophyceae	Oscillatoriophycideae	Chroococcales	Aphanothecaceae	Crocosphaera
53	WP_009544370.1	Crocosphaera subtropica	mavysfeekyrrlrqellggaialggvfclgtlwyyviekwsfteaaymtmitlstvgfsevrplddnsrlftiflilmgvitigyivnrltealiqgyfqegirqrqekrlidtlehhcivcgygrtarqvalefqaedvpfviidsrpeqveeakqlgyiviqgdatldeclinakidkavclvsaltsdaenlytvlsaktlnpkiraiarasteeavlklqragadavvspyitggkrlaaaalrpqvmdfvdgiltgsdrtfymeeflldpkfcpcvgqtlsearlrlqsgalvlairrsdgtllggptgetqlmagdllicmgtpeqlrqlnqilgpitpspalrpprh	Bacteria	Bacillati	Cyanobacteriota	Cyanophyceae	Oscillatoriophycideae	Chroococcales	Aphanothecaceae	Crocosphaera
54	WP_009546745.1	Crocosphaera subtropica	mfispiiltliilllalisficeffpvdttaigitvllilcqlvtpeegisgfsnsatitvmamfilsagitrtgglqivrdllfqlggkslrkqiaslgiivgfisafinntavvavflpiieswgkkrkislsklliplsytailggvitiigtstnilasglskklgygefsiflitpigipiffigliyltfiaprilperksvsndgldvdygmkdyvseiiitprsnligqtlrqsgiqrkfdidvleiihndihfpqpladkilslgdillvrgskedllqirdergvdiladvkfdeekvedelsfgedkvaevlilsnsrligstlkdlrfrqrynatviairrgeellrerlgkvrlrfgdlllvqgpkesfiglqttrellvleerdi…	Bacteria	Bacillati	Cyanobacteriota	Cyanophyceae	Oscillatoriophycideae	Chroococcales	Aphanothecaceae	Crocosphaera
55	WP_009631893.1	Synechocystis sp. PCC 7509	mystfeqkyrriqkellagaialggvfiigtlwywlvegwtwedaaymtvitlatvgfgeinplgnrgrlftislilmgvvtigyivnrftealiqgyfqeglrvrqqrramesltghyiicgcgrtgqqvalefaaeavlfvavdlsltsiqaaqqlghiavqgdatldetlikvgieravglvaalpsdaenlytvlsaktlnpniraiarasnrealqklqragadavvspyitggkrmaaaalrpqvmdfvdgiltggdrelymeeyrldpavcpcigqslkearlrsqsgalvlairrvdgsliggptaetilmagdllicmgtgeqlrqinqilgpiryrvprppkqgtnn	Bacteria	Bacillati	Cyanobacteriota	Cyanophyceae		Synechococcales	Merismopediaceae	Synechocystis
56	WP_009632813.1	Synechocystis sp. PCC 7509	mqedfrliidlvlvlavsaaggllaalfrqpvllgylvggmiigpaglglikeliqvetlaqfgvafllfalgvefslaelkkvqlislgggglqivltiigtaivsvgvgwvsspaqgvflgailslsstavvlkclmernetetphgqvmlgmlvvqdlalglmlavlpaleqppetigiavgtalikiglfaagavvagiwlippllrlfakteskelfllgvvalclgialltehlglsiemgafvaglmiseveyadqtltyveplrdifatlffaaigmlidpfflwqnlelilglvllvflgkfaivtplvkvfgypwktalmvgfglaqigefsfvlaseglsmglvsrrvyllilgttavtlvltpfvlrlvpkilelpwlrtlieagdv…	Bacteria	Bacillati	Cyanobacteriota	Cyanophyceae		Synechococcales	Merismopediaceae	Synechocystis
57	WP_009786043.1	Lyngbya sp. PCC 8106	meivltlsvlilalisfvvewlpvdltalsvtvllmvlglvtpnegisgfgnsatitvmamfilsagitrtgviqivrdllikwggkhpsqqifimgaivgpisafinntavvaiflpiiedwckqrkiplskvliplsyssilggmitligtstnilasglseklgygafslfqftkvgiisffiglvyisfiapyllpkrksngsdflgqsyeindylseviitpqsslvgqtlqqseiqrkfdldvlelvrdkvhlpqpfadknlregdiliircsrddllkireerglnilpdvqfkedsiesmlssgeekigevlilsnsrligttlkdlrfrqrynatvlairrgaelvrgrlgktplrfgdlllvqgpkqsfiglqttrellvleqrdvesl…	Bacteria	Bacillati	Cyanobacteriota	Cyanophyceae	Oscillatoriophycideae	Oscillatoriales	Microcoleaceae	Lyngbya
58	WP_009787994.1	Lyngbya sp. PCC 8106	meiiltlgllvialtcfifewlpvditaicvavalmlfglvtpeegiagfgnsatitvmamfilsagitrtgvvqvardgltkwggnnltqqiiamgiivgpisgvinntavvaiflpiiedwckkqrisvskllmplsfvtilggmitligtstnilasgvskklgygefsifqftklgiitfiigliylafiapklipnrkpltneflgqdydikeyfteliitprsslvgqtlsrseiqrkfdldvleviqnnvrfsqplgdkvlgvgdilvirsskedllkireerglsllpdiqfkndeiesiltseeerigevlilsnsrligttlkdlrfrqrynatvlairrgaellqgrlgriplrfgdlllvqgpkqsfiglqttrellvleqqnveki…	Bacteria	Bacillati	Cyanobacteriota	Cyanophyceae	Oscillatoriophycideae	Oscillatoriales	Microcoleaceae	Lyngbya
59	WP_010470943.1	Acaryochloris sp. CCMEE 5410	mepifqtllvtgltllcfvfewlppdltaicvmvvlmllglvttaeglsgfsnpatitvmamfilssgiartgaiqmasefllkwggkrparhmlimgavigpftaiinnvaivsvflpvvedwsrqrripvsklmiplsyitilggmitvlgtstsvlasglssdlglgsfdifqftalslctfiaglvymatighrllpnrktssslsqgyglkdyvsevvitpqsslvgqtvqssliqriydvdilelihddnhfpqpladkslsagdillvrggredllkirdgqgleilpdvqfgqkswqadlsaeegaaeamvladsnligstlkdlrfrqrynctvlairrgqelvrdrlgkvrlrfgdlllvqgpkqslvglqtskdllvmeqrdvenlrr…	Bacteria	Bacillati	Cyanobacteriota	Cyanophyceae		Acaryochloridales	Acaryochloridaceae	Acaryochloris
60	WP_010478765.1	Acaryochloris sp. CCMEE 5410	meilqdpkfltlgvltlaliafvaewlpvditalmvtaalillglvspdegisgfgnsatitvllmfilsagiartgiiqmmrdwlirwggrhpsqqivvmgllvgpitafinntavvavflpiiedwcrkqnispsklliplsyvtimggmitvvgtstnilasgvskdlgygefslfqftgmglvtfvvglvflavaaprllpkrkaatlslddfdlkdyvseitipngsslvgqtlrttglqrkfdldvlelirgaerfsqpladlplqvddlllvrgsrtellslrdqrdveimpaakfsgaeleadlstgaemitevlvlsnarligstlkdlkfrqrynvtvlairrgealvrdrlgqvrlqfgdlllvqgprnslaglqstrellvmeprdi…	Bacteria	Bacillati	Cyanobacteriota	Cyanophyceae		Acaryochloridales	Acaryochloridaceae	Acaryochloris
61	WP_010871604.1	unclassified Synechocystis	maflqtwladyqipltlavivfalvmfvlewlpidttailvavilmvlglvtptegiagfsnsatvtimamfilsygitrtgiiqiirdslikfggdslrrqlllmgfivgpssaflnntaivaiflpiieewarqrqisvsklliplsyatilggmitllgtstnilasglaekltgqgfsifqftplglltfsvgliyivlaapillparrnisdgnvaaeyqikdyvseiiipprssligqtlrqseiqrkfdidvleiihndthfpqpladrvltmgdillvragredllrikdergieiladvqfvsaetnnagplesseekvaevlilsnsrligstlkdlrfrqrynatviairrgeelirqrlgkvrlkfgdllllqgpresflglqttre…	Bacteria	Bacillati	Cyanobacteriota	Cyanophyceae		Synechococcales	Merismopediaceae	Synechocystis
62	WP_010871787.1	unclassified Synechocystis	mglgsssqenllnlidrqgrrlrqelmagaitlaglfvvgtawyryvedwtwldafymttitlatvgfgethplspasrlftillilmglltigymvnrfteafiqgyfqdslrrrqeqkvierladhyilcgygrtgqqiafefavenipfvvidaspeviiqaklrdyavlqgdatldeillaahieraicivsalssdaenlytvlsaktlnpkiraiarasseeavqklkragadevvspyitggkrlaaaalrpqvvsfvdgiltgadrsfymeefrigaedcpyigqtlreaqlraqsgalilairrqdrklivgpmgdthlldadsliclgtveqlralnqllcplnparvrlpknhr	Bacteria	Bacillati	Cyanobacteriota	Cyanophyceae		Synechococcales	Merismopediaceae	Synechocystis
63	WP_010874232.1	unclassified Synechocystis	mvanlpalfslgvfvgvillimsekihltiaaflgalilvfthvitlkegidyisqsyatlalffgvmvlvrsfeptkifeylatqmvllakgsgkllmlgviaittpicavlpnattvmllaplipplaqeigvdfvpililmvfvansaglltlvgdpatfivgdainisfndylfklsfmgvlaivsivvitpflfrhiwrsrfthledlphpqinhpkvlmaggviitlvliffvigeslpvpippasvalmgaclalllasqskidtvhnilrdvdwstliffmsifviigslektgvtaslaqllavvvgqniafgaivlvftvgllssvvpniplvvamvpllkqyvvnigfagpeilganfdgqlpaevlplfyammfgatlggngtlvga…	Bacteria	Bacillati	Cyanobacteriota	Cyanophyceae		Synechococcales	Merismopediaceae	Synechocystis
64	WP_011057614.1	Thermosynechococcus vestitus	mlrfllqllilalsygalalggvpglhmnratialvsaallialgaidlptawqaidpqaivfllsmmivnaylglsgffqiavvtvvrfsgspwgllvfltvatgilsavflndtlalvttpltlrithvlglnpvpyllaiagatnigsvatlsgnpqnilvgsfselgylpfaqvmvpvagvglglqvawlgwlypevrsrqpftlatlpaapvqkgllhktlivsglmflafllgfplaessllaaaallvtrrlqpervlaqvdwsllvlfaglfiltrcmqnldllgilrpwlnqplplvvitallsnlisnvptvlllgqfipksadqlwyllaatstlagnltlfgavanlitveaaassgqrfsfwqhfrfgapltvftlaiayawivsri	Bacteria	Bacillati	Cyanobacteriota	Cyanophyceae		Acaryochloridales	Thermosynechococcaceae	Thermosynechococcus
65	WP_011124252.1	Prochlorococcus	mnelivvldnpqalitlgvlfiavllfisgwlapeltgllsvallmatgvlepqkalagfgspalitlmglfavsaalfksgaldrlreliafesiktprrligvlgfvvapisgivpntpvvasllpvieawcvkrnispsrvllplsfatllggtltllgssvnllvsdisaqlgygplelfsftaigipiwfigtiylllapqsllpdrgreksdfgsrpdqtgyftevtipidselvgqslrnsrlqrrfdvdvlelqrgkerllppladrtiepgdrlllrvtrsdllrlqqehtiqlakrnlndsinpferfvvegqktvevllpagstlagaslrelrfrqrhnatvlalrrgqqtvqerlgqailhegdvlllqapidsirglqasndllv…	Bacteria	Bacillati	Cyanobacteriota	Cyanophyceae		Synechococcales	Prochlorococcaceae
66	WP_011129022.1	Parasynechococcus marenigrum	maelistlqnpqavitlavlvlaivlfitgalapeltgllslgllmatgvlsppealagfgspalitlmglfpvsaalfksgaldrlraliaserirsprrlialmafviapvsgivpntpvvasllpvvenwchrrgispsrvllplsfstvlggtltllgssvnllvsdisqqlghgslelfsftlislpiwlvgaaylvlaprallpdrghehddlglspqrssystevtiphdselvgvslhnsrlqrrfdvdvlelqrsgerllppladrklqagdhlllrvtrqdllrlqqdhtvqlttqgnnagfdlssdelsgqktvevllpagstlagaslrelrfrqrhnatvlalrrgqetlqerlgqivlregdvlllqapldsirglqasndllvl…	Bacteria	Bacillati	Cyanobacteriota	Cyanophyceae		Synechococcales	Prochlorococcaceae	Parasynechococcus
67	WP_011130994.1	Prochlorococcus marinus	mavlstaiqnpqalitlavlllavvlfisgalapeltgllsmamlmatgvltpqqalagfgrpalitlmglfavsaalfrsgaldrvreliaserirsprrliallglvvapissvlpntpvvasllpvieawchrrrispskvllplsfaalfgstltllgssvnllvsdiseqlgngslelfsftaigvpiwlagttylmlapqallpdrgsnsdelgdnkdqtgyftevtipqnsqlvgqslhnsrlqrrfdvdvlelqrgrerllppladrrlepgdrlllrvtradllrlqqehnvqlatresiapsslspsslgegqrtvevllpagstlagaslrelrfrqrhnatvlalrrgqqtvqerlgqavlregdvlllqapldsirglqasndllv…	Bacteria	Bacillati	Cyanobacteriota	Cyanophyceae		Synechococcales	Prochlorococcaceae	Prochlorococcus
68	WP_011131721.1	Prochlorococcus marinus	mnlisffsnnldalitvlvlflslilfikntiapeltgllcvgifivtgvltpekalsgfgspslitlmglfavssalfksgaldrvrelisseniktprklillitfliapisgivpntpvvasllpliegwcerrnispskvllplsfatllggtltllgssvnllvsdisqqlgygslelfsltsigipvwligttymilvsdvllpdrgrnkdfikngnmniyftevtipssselvgqsvrnsrlqrrfdvdvlelqrngkvilppladrkfepedrlivrvtradllrlqqehtillaenkrsivgtnllsneegtktfeallpsgstlagaslrelrfrqrhnatvlalrrgqqtvqerlgqavlragdvlllqapldsirglqasndllild…	Bacteria	Bacillati	Cyanobacteriota	Cyanophyceae		Synechococcales	Prochlorococcaceae	Prochlorococcus
69	WP_011142057.1	Gloeobacter violaceus	mqhpnrlssllpsldqametrvklvtpdtvlsdivewmggqadyrcalperkdrtlrqsgelqpdcvlvaegahlvgiitegdivrltalgkdlaavragevmlggvvtlvqdgrqdilgaldlmrrhnvrhlpvlddggrvtgllsaggirrtlqpihlltlrsvaevmttpvvhapagsllvnlarlmagrrvscvviaephtdgvhvrpvglitesdivqfrylqfdltqtraaavmsavasplkpfesvlvahqqmlrrrvrrlvvtgergelvgivtqtgllrlldpleifgviealqrsvhqleaekmellqgrtlqlerlveertaqvqeqarreqlaraaaesarqeaeeanrikdeflatlshelrtplnpiigftqllrkgqldeasaa…	Bacteria	Bacillati	Cyanobacteriota	Cyanophyceae		Gloeobacterales	Gloeobacteraceae	Gloeobacter
70	WP_011143448.1	Gloeobacter violaceus	mgskiadtrsgrapdralhlsnlekyiltilrsyeaalhavegrpqpqrspqevewlrepglwglriqeelekcglevasgslygalykleangyikarwgedrpgnrrgarrrlyrlepsgaeslevhldaegermqrlstlfaqpgsgaeaasdlrvdtvtvpdicpyiigmtleeasrltgasvravlraggpvdplppetrllrgdslelagnsreladfhrllegklaveqvtawvalpdacplvgktlaeadirnrtratvlairregklleyptprtrllagdcleimgtpfalagfrklldreaevtrvderlrlpddcflvgktlaeagvrthtgitvlcverkgrpllerpisrarllggdclevvgtplalagfrkllsaqsrvadgc…	Bacteria	Bacillati	Cyanobacteriota	Cyanophyceae		Gloeobacterales	Gloeobacteraceae	Gloeobacter
71	WP_011242780.1	Synechococcus elongatus	mtvqqstwkflrrlskdrkqyaviglgrfgsaicrtlhelghevlgidhdhevvnaalesgalshglsldttdysalqeagvlefdvvivaigsyieasiittlnlkegkvphviskastsvhgkllervgadlvifpedemgaqlarsltapavlarfdlspdhslvevhvpspfigqslsqlalrsrynvtllaiqrgeelivnphpdtelaeadalivvgenqalsqlpq	Bacteria	Bacillati	Cyanobacteriota	Cyanophyceae		Synechococcales	Synechococcaceae	Synechococcus
72	WP_011243158.1	Synechococcus elongatus	mepqrsrrsldhrrnlvnsvwalvllivvgtlgyqliegwtgldalymtittlatvgfgevnplspkgrlftillilagliligyviktatealaegyfqerlrdrrlrhllnrlhnhyiicgfgrtgqeiarefnaealpfvvldndesaidtaiaaglqafvgdatldevlikagierarclvaampsdadnlyailsaktlnpnlrtiarassaeavqklrrggadavvspyitggrrmaaaarrpqvidfiddltsasersvyideflleqprsrfigrtlreadlrgrsgalilairradgtllasptgdtylelgdlllclgtgpqlqaleklla	Bacteria	Bacillati	Cyanobacteriota	Cyanophyceae		Synechococcales	Synechococcaceae	Synechococcus
73	WP_011294079.1	Prochlorococcus marinus	mneiftvlenpkavitlavliiavflfvssalapeltgllsvallmatgvlspqkalagfgspalitlmglfavsaalfksgaldrlreliasdsirtprrliallglvvapvsgvvpntpvvasllpvieawcvkrklspsrvllplsfatvlggtltllgssvnllvsdisdqlgygpfdlftftaigvpiwlfgtaymllapqsllpdrgrisseyggssdqtgyftevtipsdselvghslrnsrlqrrfdvdvleiqreneillppladriiqsgdrlliritrsdllrlkqehtvqlnknlsiekkfflsnidesqqtvevllpagstlagaslrelrfrqrhnatvlalrrgqqtvqerlgqailregdvlllqaprdsirglqdsndllvl…	Bacteria	Bacillati	Cyanobacteriota	Cyanophyceae		Synechococcales	Prochlorococcaceae	Prochlorococcus
76	WP_011375650.1	Prochlorococcus marinus	mnliavvsnnyyafitvvvlmmsiilfikntiapeltgllcvgifittgvlspekalagfgspslitlmglfavssalfksgaldrvrelissesirtprklisliafliapisgivpntpvvasllpliegwcerrnispskvllplsfatllggtltllgssvnllvsdisqqlgygalelfsltaigipvwligttymiivsdlllpdrgrdkdfikngdmniyftevtipssselvgqsvrnsrlqrrfdvdvlelqrngkvilppladrkiepddrliirvtradlfrlqqehtillgenktsfgganvfsddegtktfeallpagstlagaslrelrfrqrhnatvlalrrgqqtvqerlgqavlragdvlllqapldsirglqasndllild…	Bacteria	Bacillati	Cyanobacteriota	Cyanophyceae		Synechococcales	Prochlorococcaceae	Prochlorococcus
77	WP_011377414.1	Synechococcus elongatus	mslaavlaiaifvavilaasfeltdltvvalvgamllvltgqltmpeavasiakahgtlallfgmmvlvqaleatgafnglahrvvlasrgdgrrlllgimlltspicavlpnattvmllapllpplakelkldprplllllvltansaglltlvgdpatyivatglgfsfgqyfsqlslgglisllvivptlpwlyrsiwtarfpvpdltpprphhrqamrmllgvtvvmlvlftvgemlpvplspdatalagataalaichqsrlitvdrlfaaidwstlvyfmgvfvligglqtsgamvllaqglttligtnilqgslllllltgvlsafipniplvaaltpvlisycqtagltiapdaiapqayplffalmfggtlggnatligasanlvgagia…	Bacteria	Bacillati	Cyanobacteriota	Cyanophyceae		Synechococcales	Synechococcaceae	Synechococcus
78	WP_011430221.1	unclassified Synechococcus	mqqalswlvlllsyvglglgslprlrmnratialagsallialgtvplleawaaidattivfllsmmvvnaslsqggafqlallglirvsrspfglllmlvfgsgllsafllndtlalvftpltlqvtavlglnpipyllglaaatnlgsvatlsgnpqniligsfsgigylefaaqmtpiavvglllevgllwlyypevrslqpfaqvpwtplrlyppllrksvaitaglfgafvaglplaesalvaaalllitrrlkperflgqvdwnllvmfsglfiltratrellagwgtslgpwaeqvagsplallaavallsnlisnvpavlllqsllplqgktawlllsagstlagnltlfgavanlitveaaarkgyvltfgehlrfglpltlltlgfsgl…	Bacteria	Bacillati	Cyanobacteriota	Cyanophyceae		Synechococcales	Synechococcaceae	Synechococcus
79	WP_012308024.1	unclassified Synechococcus	mkkyiaeflgtfwlvglgcgsavfaavvalsdaglsnglgflgvslafgltvvtgayafghisgghfnpavsfglwaakrfpghellpyivaqvlggalaglvilvvgsgngaldlsgsnplatngfgshspggygllaaliteivmtfmflmiilgstdrrapagfapvaiglgltlihlisipitntsvnparstgvalfcgnveligqlwlfwvapifgaiaagyaysaffsetkdttgtgaptia	Bacteria	Bacillati	Cyanobacteriota	Cyanophyceae		Synechococcales	Synechococcaceae	Synechococcus
80	WP_011430440.1	unclassified Synechococcus	masarppfppakrdpgiqrdlslgvgallgvvligtlwyhgveqwpwveafymsvitlttvgfmevqplgdrgrlftvalilmgvlsigfmvnrftealiqghfqegirqrkwkkqmealnnhyivcgfgrigrqvaqefqaegvpflvidqsaeaiqvaqelgyvalqgdstldatllaarvqqaegliaalssdaenlyvvlsartlnprirtiaranteealqklqragvahaispfitggkrmaaaalrprvvdfvdgilsgrdrtfyleeyelaaqecpyvgqtlgkanlrarsgalvvairradgqliggpsgdtllqpgdlllcmgtaeqlrrlgqllyprp	Bacteria	Bacillati	Cyanobacteriota	Cyanophyceae		Synechococcales	Synechococcaceae	Synechococcus
81	WP_011433404.1	Synechococcus sp. JA-2-3B'a(2-13)	masarppfqaakrdpgirrdlglgvgalvcvvligtlwyhgveqwpwveafymtvitlttvgfmevgplgergrlftvalilmgvlsigfmvnrftealiqghfqegirqrkwkkqmealnnhyiicgfgrigrqvaqefraegvpflvidqsaeaiqvaqelgyvalqgdstldatllearvqqaegliaalssdaenlyvvlsartlnprirtiaranteealqklqragvahaispyitggkrmaaaalrprvvdfvdgilagrdrtfyleeyelaaqecpyvgqtlrkadlrnrsgalvvairradgqliggpsgetllqpgdlllcmgtaeqlrrlgqllyprp	Bacteria	Bacillati	Cyanobacteriota	Cyanophyceae		Synechococcales	Synechococcaceae	Synechococcus
82	WP_011433498.1	Synechococcus sp. JA-2-3B'a(2-13)	mqglswlvlglsyvglglgslprlrmnratialvgsalliglgtlslrqaweaidpttivfllsmmvvnaslsyggafqlallglirvsrspfgllimlvfgsgllsafllndtlalvftpltlqvttvlglnpipyllglaaatnlgsvatlsgnpqniligsfsgigylefaaqmtpiavvglllevgllwlyypevrslkpfarvpwlplrlyppllrksvvitgglfvafvaglplaesalvaaalllitrrlkperflgqvdwnllvmfsglfiltratgelvtvwgmslgslaeslagsplallssvavlsnlisnvpavlllqsflprqettawlllaagstlagnltlfgavanlitveaaakkgyvlsfgehlrfglpltlltlgfsglw…	Bacteria	Bacillati	Cyanobacteriota	Cyanophyceae		Synechococcales	Synechococcaceae	Synechococcus
83	WP_011822944.1	Prochlorococcus marinus	mneistvldnpkavitlavliiavflfvssalapeltgllsvallmatgvlspqkalagfgspalitlmglfavsaalfksgaldrlreliasesirtprrliallglvvapvsgvvpntpvvasllpvieawcvkrklspsrvllplsfatvlggtltllgssvnllvsdisdqlgygpfdlftftaigvpiwlfgtaymllapqsllpdrgrisseyggssdqtgyftevtipsdselvghslrnsrlqrrfdvdvleiqreneillppladriiqsgdrlliritrsdllrlkqehtvqlnknlnieknfflsnidesqqtvevllpagstlagaslrelrfrqrhnatvlalrrgqqtvqerlgqailregdvlllqaprdsirglqdsndllvl…	Bacteria	Bacillati	Cyanobacteriota	Cyanophyceae		Synechococcales	Prochlorococcaceae	Prochlorococcus
84	WP_011824939.1	Prochlorococcus marinus	mavlstaiqnpqalitlavlllavvlfisgalapeltgllsmallmatgvltpqqalagfgrpalitlmglfavsaalfrsgaldrvreliaserirsprrliallglvvapissvlpntpvvasllpvieawchrrrispskvllplsfaalfgstltllgssvnllvsdiseqlgngslelfsftaigvpiwlagttylmlapqallpdrgsnsdelgdnkdqtgyftevtipqnsqlvgqslhnsrlqrrfdvdvlelqrgrerllppladrrlepgdrlllrvtradllrlqqehnvqlatresiapsslspsglgegqrtvevllpagstlagaslrelrfrqrhnatvlalrrgqqtvqerlgqavlregdvlllqapldsirglqasndllv…	Bacteria	Bacillati	Cyanobacteriota	Cyanophyceae		Synechococcales	Prochlorococcaceae	Prochlorococcus
85	WP_011862123.1	Prochlorococcus marinus	mnliavisnnfdafitvvvlimsiilfirntiapeltgllcvgifistgvlspekalagfgspslitlmglfavssalfksgaldrvrelissesirtprklisliafliapisgivpntpvvasllplieswcerrnispskvllplsfatllggtltllgssvnllvsdisqqlgygglelfsltsigipvwligttymilfsemllpdrgrdkefikngdmniyftevtipstselvgqsvrnsrlqrrfdvdvlelqrngkvilppladrkiepddrliirvtradlfrlqqehtillgenktsfdganvfsddegtktfeallpagstlagaslrelrfrqrhnatvlalrrgqqtvqerlgqavlragdvlllqapldsirglqasndllild…	Bacteria	Bacillati	Cyanobacteriota	Cyanophyceae		Synechococcales	Prochlorococcaceae	Prochlorococcus
86	WP_012161242.1	Acaryochloris marina	mepifqtllvtgltllcfvfewlppdltaicvmvvlmllglvttaeglsgfsnpatitvmamfilssgiartgaiqmasefllkwggkrparhmlimgavigpftaiinnvaivsvflpvvedwsrqrripvsklmiplsyitilggmitvlgtstsvlasglssdlglgsfdifqftalslctftaglvymatighrllpnrktssslsqgyglkdyvsevvitpqsglvgqtvqssliqriydvdilelihddnhfpqpladktlsagdillvrggredllkirdgqgleilpdvqfgqkswqadlsaeegaaeamvladsnligstlkdlrfrqrynctvlairrgqelvrdrlgkvrlrfgdlllvqgpkqslvglqtskdllvmeqrdvenlrr…	Bacteria	Bacillati	Cyanobacteriota	Cyanophyceae		Acaryochloridales	Acaryochloridaceae	Acaryochloris
87	WP_012166332.1	Acaryochloris marina	mspqkrtrtspgydryfsalkqryrktqrelflgllaliciifagtlwywiiegwhfiealymtvitlttvgftevqplsersriftillialgivavgyivnrftaaimggyfqegmqlkqrrklmqelsqhyilcgfgrtgrqiaeefslqkipfvvvdndeevvqqaqqlgfmavqgdatkdnilhllkiesavclitaltsdaenlytvlsartlnpdiriiarassedaiqklqrvgsdsvispyitggkrmaaaalrpqvmdfvdgifaggdqtyymeeffldpqvssqigqtleesqlrsltgvlivairrdhgemiigptaeirleagdfliclgtaeqlqtmnrtlcpinpsqlkrpv	Bacteria	Bacillati	Cyanobacteriota	Cyanophyceae		Acaryochloridales	Acaryochloridaceae	Acaryochloris
88	WP_012264729.1	Microcystis	mptpiiltltvlvvalvafvaewlpvdltalcvaivlillglvtpeegiagfsnsatvtvmamfvlsagitrtgviqvirdrllvwggknphqqvfvlgalvgpisafinntavvaiflpivedwckkqkispsklliplsyatvlagmitvvgtstnilasgisaklgygefslfqftalglvtflagliyltifapkllpdrksstgefleddygskvylseviitprsnligqtlsqsglqrkfnfdvlelirnkvhlpqpladkvlnagdilivhssreellkikdergleifadvkfqkgdiestittgeeklaevlllsnsrligttlkdlkfrqrynatvlairrgsellqgrlgkiplkfgdlllvqgpkqsfiglqttrellvleekeie…	Bacteria	Bacillati	Cyanobacteriota	Cyanophyceae	Oscillatoriophycideae	Chroococcales	Microcystaceae
89	WP_012268098.1	Microcystis aeruginosa	mleslpmwiaamtfiavivvimfewlhitvaallgalilvfthimtlqeavgyisrsyatlalffgvmvlvrafeptkifdylaaqmvllakgqgkllligivaittpicavlpnattvmllaplipplaqdigvdfvpllilmvfvanssglltivgdpatyivgdsinitfmeylqrlslggalavitilvmlpwlfpkiwrtkfehledlphpkinhprvlavggiivflvlflfvvgesfpvpispaavalmgatlalllaqqskidtvhnilrdvdwstllffmsifvligglektgvvnsvsgllaiilgqniflgslvllffvglissvvpniplvvamvpllkqylvnvnlvgtevlspdyagsfppevlplfyammygatlggngtlvga…	Bacteria	Bacillati	Cyanobacteriota	Cyanophyceae	Oscillatoriophycideae	Chroococcales	Microcystaceae	Microcystis
90	WP_012305959.1	unclassified Synechococcus	mysieqkyrrlrgqlqlgllmlvalfllgtswfivveqwswvdaaymtmitlatvgfgeihplgdrsriftiiliflgliavgyivnrfieamisgyfqeikklkqyqqqisrlnnhyivcglgrtgqqvareflaenipfvvidqdpdiieaaqdqgyiciqgdatldqhlheakidratclvaalssdaenlytvlsaktlnpkiraiarasteeaveklrragadavvspyitggrrlaaaalrpqvmdfvdgiltgaersyyleeirvdsncggyigkslsearlrvqsgalvlairrqdgslipgptgdtlllsgdflicmgtaeqlrklnsilipvqtdgplrppqr	Bacteria	Bacillati	Cyanobacteriota	Cyanophyceae		Synechococcales	Synechococcaceae	Synechococcus
91	WP_012408061.1	Nostoc punctiforme	mdnwqailsvitftsviilvmtewihltiaallgalllvftnvmtleeavgyignshgtlglffgvmvlvrafeptkifdylatqilllakgqgkrlllgivaivtpicavlpnattvmllaplippmakevginfvpllilmvfvansaglltlvgdpatfivgdavnisftdyllelslggviavaiviatlpflfrkiwntqldnleelphpqinhpralsfgavivffvllffvvgetlpvpvspaaaallgsalalllshhskidsvnnilrdvdwstliffmsifvligglektgvinglsgilaailgkniilgslvllffvgilssvvpniplvvgmvpllkqyivtvglapaevlaqdfqgqfppevlplfyammfgatlggngtlvgas…	Bacteria	Bacillati	Cyanobacteriota	Cyanophyceae		Nostocales	Nostocaceae	Nostoc
92	WP_012411084.1	Nostoc punctiforme	mvvlrylviiityiglglgylpglrmnratiaivgaaflmalrvldlpaawgaidyktliflfgmmvisanlaasgffqlaldytirrihspfgllvvltfgsgilsalflndtialiltplvvgitqllklkpipyllalagatnlgsvatlsgnpqniligsfsgisyldfakaltplalicltiqvcllwwlypevrslrpylkvkppryhifkplliksllittgllvafligiptaevtliaaalllvtrrlkperilqkvdwdlllmfcglfiltegvqklgslewlsrfvddplsilgitallsnlvsnvpavlllhhliphpdthtwlllaaastlagnltllgsvanlivaeavakqgyqltfgehlrfglpltaitlmltyfwla	Bacteria	Bacillati	Cyanobacteriota	Cyanophyceae		Nostocales	Nostocaceae	Nostoc
93	WP_012411260.1	Nostoc	magaialggvfligtlwyslvegwswedaaymtvitlatvgygethplgsrgrlftialillgvvnigyivnrfteaiiqgyfqqgirlqqqrrlmesltehyiicgfsrtgrqiakefraegvpfvvidsdmesvqraqtegytafqgdatlddtllkvgieraicivaalpsdaenlyivlsaktlnsgirviarasteealqklrrggadevispyitggkrmaaaalrpqvldfvdgiltgadrqlymeeflldpafcpfvgqslqkarlrsqsgalvlairradgaliggptgdtvlmsgdrligmgtaeqlrslnqilgpinskklrrpkns	Bacteria	Bacillati	Cyanobacteriota	Cyanophyceae		Nostocales	Nostocaceae
94	WP_012593424.1	Rippkaea orientalis	mqifltlgvvvialilfitevfpadttaiivaitlmllglvtpdegiagfgnsatitvmamfilsagitrsgalqmvrdwlvkwggknasqqilvmglivgpitafinntavvamflpmveewskkrnispskllmplsfvtvlggmitvvgtstnilasgmskklgygefslfqfsalgiltfilglaylvivaprllpnrkppasslinedyeledyvseviitprsslvgktlreskiqrkfdldvleiihndthfpqpladkilsvgdillvrgkrqdllnikdeqgieilpdvkfgnkaletemssgeekaaeilimsnsrligstlkelrfrqrynatvlairrgeelvrerlgkvplkfgdvlliqgpkqsfiglqttremlvleerdietl…	Bacteria	Bacillati	Cyanobacteriota	Cyanophyceae	Oscillatoriophycideae	Chroococcales	Aphanothecaceae	Rippkaea
95	WP_012593736.1	Rippkaea orientalis	mtlysfqekyrrlrqellggalalagvfafgtlwyylmekwsvvdsaymtmitlstvgfgeihplgdrsriftmililmglitigyivnrltealiqgyfqegirqrqekrlidtlehhcilcgfgrtarqvalelaaeeipfivldyeleqveeaqglgyiaiqadatldeslitakidkavclisaltsdaenlytvlsaktlnpqiraisranseealvklqragadavvspyitggkrlaaaalrpqvmdfvdgiltgsdrtfymeeflldpqfcpcigqtlsearlrlksgalvlairradghliggptgetellagdllicmgtpeqlrqlnqilgpiratpalrpprhr	Bacteria	Bacillati	Cyanobacteriota	Cyanophyceae	Oscillatoriophycideae	Chroococcales	Aphanothecaceae	Rippkaea
96	WP_012596077.1	Rippkaea orientalis	mnvpaiisvssfigvmllimterlhlavaaffgalilvfthvmtlqeavdyisrshgtlalffgvmilvrafeptkifeylatqmvliakgsgkllvlgviaittpicavlpnattvmllaplippiaeeigvdfvpllilmvfvansaglltlvgdpatfivgdavnlsftdylsrlslggalavatilvmspflfskiwnrnftnldelphpkinhprtltlgiiiivfvliffvigdslpipikpesvalfgaalalilvqktkidtvnnifrdldwstllffmstfvligglektgvtsylsgllalaigknimlgsivilflvgilssvvpniplvvamvpllkeyivniglvgseilspdfsgnfppevlplfyammfgatlggngtlvgass…	Bacteria	Bacillati	Cyanobacteriota	Cyanophyceae	Oscillatoriophycideae	Chroococcales	Aphanothecaceae	Rippkaea
97	WP_012953867.1	Candidatus Atelocyanobacterium thalassa	msippivltliilfsalisfifeffpadttaigitvvlivcglvtpeegtsgfsnsatitvmamfilsggitrtgglqvvrdllfqiggknlnkqialigimvgsisafinntavvavflpiieafgkkqkiflsklliplsytailggaittigtstnilasglskqlgygefgiflitpigipifiigltyltffspqilpndksssndgfnvdygmkdyvseiiitprsnlvgqslrqskiqrkfdidvleiihnnihfpqpladrilslgdillvrgskedllqirdekgvdilanikfhkrqfkdevnyredkiaevlilsnsrligstlkdlrfrqrynatviairrgeellrtrlgkvrlkfgdlllvqgpkesfiglqttrellvleerdi…	Bacteria	Bacillati	Cyanobacteriota	Cyanophyceae	Oscillatoriophycideae	Chroococcales	Aphanothecaceae	Candidatus Atelocyanobacterium
98	WP_012954523.1	Candidatus Atelocyanobacterium thalassa	malysfeekyqrlrkeliggafalggvflsgtlwyylierwslteaaymtmitlstvgfsevhplddnsklftillismgvitigyivnrltealiqgyfqegirqrqekrlidtlehhcivcgygrtarqvaleftaedvpfviidsrpeqveeakqlgyiviqgdatldeclinakidkavclvsaltsdaenlytvlsaktlnpkiraiarasteeavlklqragadavvspyitggkrlasaalrpqvmdfvdgiltgsdrtfymeeflvdpkycpcvgqtlsearlrlqsgalvlairrsdgallggptgetelmagdllicmgtpeqlrqlnqilgpinrsanlkpprnqnnfknl	Bacteria	Bacillati	Cyanobacteriota	Cyanophyceae	Oscillatoriophycideae	Chroococcales	Aphanothecaceae	Candidatus Atelocyanobacterium
99	WP_013191810.1	Trichormus azollae	mystleekyqriqkdlmagaialvfvfligtswyrlvegwswedaaymtvitlatvgygetnplgsrgrlftialilmgvvnigyivnrfteaviegyfqegirlrqqrrlmeslsghyiicgfsrtgrqiakefqaegvsfvvidsefesvqkaqsqgytayqgdatldesllkvgveratcivaalpsdaenlytvlsaktvnpairaiarasteealqklqrggadavispyitggkrmaaaalrpqildfvdgilsgsdrqlymeefllnpancpfvgqslqkaklrsqtgalvlairrldgnliggptgdtilmsgdtlicmgtaeqlrslnqilgpinsqqlrppknn	Bacteria	Bacillati	Cyanobacteriota	Cyanophyceae		Nostocales	Nostocaceae	Trichormus
100	WP_013321410.1	Gloeothece verrucosa	mysfedkyrrlkqelligillvvgvfligtfwyrfveqwtwldaaymttitlttvgfgeiqpldersrlftmgliltgvitigyivnrvteaiiqgyfqdglrtrqekrliekltdhyilcgygrtarhvalefeaekipfivielqseqveaakqkgyiaiqgdatldalliqakieqavclvsalpsdaenlytvlsaktlnpkiraiarasteeavqklqragadavvspyitggrrlaaaalrpqvmdfvdgiltgtdrafymeeflldpdvcpcvgqplrdarlrlqtgalvlairradghliagptgdtilmagdllicmgtaeqlrtlnrllgpirpsslrmpkh	Bacteria	Bacillati	Cyanobacteriota	Cyanophyceae	Oscillatoriophycideae	Chroococcales	Aphanothecaceae	Gloeothece
101	WP_013321611.1	Gloeothece verrucosa	menlpaiiaaltfigvigiimaetlhltvaallgalilvfthvmtlseainyisasyatlalffgvmvlvrafeptkifdylatqmillakgegkflllgvvaittpicavlpnattvmllaplippiaqdigvdfvpllilmvfvanssglmtlvgdpatfivgdainisfndylsrlslggglavitivvmvpflfsdlwnkkfshledlphpkinhprvlmlgglivlfvltffvvgesfpvpispaavallgaalalllahqskidtvnnilrdvdwstliffmsifvligglektgvvnqlsavlaailgknialgavsllflvgllsavvpniplvvamvpllkqylvnvglatpevltpafdgqfapevlplfyammfgatlggngtlvgas…	Bacteria	Bacillati	Cyanobacteriota	Cyanophyceae	Oscillatoriophycideae	Chroococcales	Aphanothecaceae	Gloeothece
102	WP_013321612.1	Gloeothece verrucosa	mdkvfltlgvvivaliffigewlpvdfialcipvilivlnlvtpdealsgfsnsatitvmamfilstgisrtgvmqmvrdllvrwggktisnqilalgliigpisgfinntavvavflpiieewcnqqkiavskmfiplsyvtilggmltvigtstnvlasglskqlgyeefklfqftplgmitfsvgliylafiaplllpkreqssdslsqdykledyvteviitpgssligqtlrqsgiqrkfdldvleiihngnhfpqpladktlsagdillvrgtrkdllkvrdakdieilpdlkfaektleselttgeekvaevlilsnsrligstlkdlrfrqryngtvlairrgqelarerlgkiplrfgdlllvqgpkesfiglqttrellvieerdvetl…	Bacteria	Bacillati	Cyanobacteriota	Cyanophyceae	Oscillatoriophycideae	Chroococcales	Aphanothecaceae	Gloeothece
103	WP_013322583.1	Gloeothece verrucosa	melkqilidlviiltyiglgignfpglrmnratialvgaatlitlqvltleeawkaidantivfllsmmilnanlaysgffqlalnsllhltrspfgllcvltfgsgllsalflndtialiftplvlqltqrlnlnpipyllalaaatncgsvatlsgnpqniliasfapisylefaraltpiavislglqigllcllypevrstkpsphsplfryriykpllrktliitiglliafalglplgesaltaaalllitrrikpqkvflqidwnllimfsglfvltyatqklkllaaltppsnsplkflavtailsnlisnvpavlvlhpliektdisawlllaagstlagnltlfgsvanlivaeaasslgyplgfkehlrfgfpltlltlivaylainf…	Bacteria	Bacillati	Cyanobacteriota	Cyanophyceae	Oscillatoriophycideae	Chroococcales	Aphanothecaceae	Gloeothece
104	WP_013322893.1	Gloeothece verrucosa	mqedyrliidlvsvltaagiggvlaallrqpillgyllagiiigpfglglikelvqvetlaqlgvafllftlgvefsfselqkvkvislgggalqiiltilmtvlvsltmgwvssptqgiflgailslsstavvfkalmernetatphgqvmlgilivqdlalglmlavlpalnkpleeiglsvgiallqigifalgailvgkwlippllrllartesrelfllgvvalclgiavltgwmglsiemgafvagltiseveyadqtlayveplrdlcaalffaaigmlidplflwnhlelilglvalvfvgkfliitplvalfryplktsliaglglaqigefsfvlasegqqlglvsqkvyslilgttavtllftpfvlrllpvifvwaeslpwlkswld…	Bacteria	Bacillati	Cyanobacteriota	Cyanophyceae	Oscillatoriophycideae	Chroococcales	Aphanothecaceae	Gloeothece
105	WP_015107992.1	Cyanobium gracile	mpafltvaatpaglitlavfvgamvlfvtgwlapevtgllaaallvsfqvlkpdeavqgfgspalvtlmglfavsaglfrsggldrlraligseavrsprrmialmvgvvapisgfipntpivatllpviegwchrrgvspskvllplsfatvlggtisllgtstnllasdvsrqlgygslelfsftaigipvwllgglymltvsdrllpdrgkgdedllgglardgyltdvlipeqseligqslhnsrlqrrfdvdvlelhrgqdsfsapladlplqagdrlllrcnrdnllrlqqehtvtlapigeqeedlrelsgeatspqrvvevllpngstlagasvrdmrfrqrynatllavrrgnqvlrellgrvvlqagdvlllqapvdairgmqanndlv…	Bacteria	Bacillati	Cyanobacteriota	Cyanophyceae		Synechococcales	Prochlorococcaceae	Cyanobium
106	WP_015114231.1	Nostoc sp. PCC 7107	mvvlrylvilltylglglgylpglrmnratialvgaallmalglldltaawgaidyntivflfgmmiisanlaasgffqlavdytiryihspfgllivltfgggllsalflndtialiltplvvgitqllnlnpvpyllalagatnlgsvatlsgnpqniligsfsgigyldfakaltplalaslaiqvvwlwwlypevrslrpdlkvelphyrifkpllaksllittgllgafllgiptaeatliaaglllvtrrlkperilqkvdwdlllmfcglfiltegvqklgvlesfvrfvhdplsilgvtvllsnlvsnvpavlllhhiiphpntqtwlllaaastlagnltllgsvanlivaeavakkgyrltfgehlrfgfpltvvtlaltyfwif	Bacteria	Bacillati	Cyanobacteriota	Cyanophyceae		Nostocales	Nostocaceae	Nostoc
107	WP_015114533.1	Nostoc sp. PCC 7107	mklsvdkykdisintlikrlgaffqtstrwqfrsllalfltslsgvvvfllnglspqgrltifvfllavilwsttsinagyvamvsvllllltgsisqeqffeslgsdvvwlmigafilggavkqtglatrltqivaakahnvsslfwllttvliplsflipstsgraavthpifrsvahatedertrralallmptiilvstivsltgagshlvaqdllqeisgrsisfsqwllyglpfgvvasyascwvimrlfldkkrlqqklnveylqsaplsaperktllivllmlalwiteqwhgleiatvtvigamiltapnfgvikwkdavkavswnliifvgatlvlgralissgasgwlinnifqfsninsakshflilllitiisltshiymtshtar…	Bacteria	Bacillati	Cyanobacteriota	Cyanophyceae		Nostocales	Nostocaceae	Nostoc
108	WP_015115593.1	Nostoc sp. PCC 7107	menlqallsiftflgviilvmtewvhltiaallgalllvftnvmtlkeavgyignshgtlglffgvmvlvrafeptkifdylatqivilakgdgkrlllsivgivtpicavlpnattvmllaplippmaeeiginfvpllilmvfiansaglltlvgdpatfivgdainisfteylwqlslggviavvtvvatlpflfrkiwhtkldnleelphpqinhprvltvgaviiafvlvffvigeslpipispaavallgaalalllshhsridtvnnilrdvdwstliffmsifvligglektgvinglsgvlaiilgknivlgslvllflvgilssvvpniplvvamvplikqylvtvglapaevlaqdfqgqfpaevlplfyammfgatlggngtlvgas…	Bacteria	Bacillati	Cyanobacteriota	Cyanophyceae		Nostocales	Nostocaceae	Nostoc
109	WP_015115639.1	Nostoc sp. PCC 7107	mystlerkyqriqkelmagaialggvfligtlwyrlvegwawedaaymtvitlatvgygethplgsrgrlftialillgvvnigyivnrfteaiiegyfqegirlrqqrrlmesltghyiicgfsrtgrqiarefraeavpfvvidseiesvqkaqmegyvvyqgdatlddtllhvgieraicivaalpsdaenlytvlsaktlnpeiraiarasteealqklqrggadavispyitggkrmaaaalrpqvldfvdgilsgadrqlymeeflldpafspfvgqtlqkaklrsqtgalvlairradgnliggptgdtilmsgdtlicmgtaeqlrslnqvlvpigsqtlrkpknq	Bacteria	Bacillati	Cyanobacteriota	Cyanophyceae		Nostocales	Nostocaceae	Nostoc
110	WP_015116652.1	Rivularia sp. PCC 7116	msifltlvivfltlisfigewfsvditaiavmvllmalglvtpeegisgfgnsatitvmamfilsagiartgaigvvndlllkwggkhstkqilaigiitgpisalinntavvavflpvveewcqkqrispskllmplsfvtilggmlttigtstnvlasglseklgygtfslfqftelglivftiglayltfiaprllpnrkiknndtvaqdydlkdyvseivvarssnlvgqtlrqsklqrkfdldvleiirndnhfpqpladkllqvgdilmvrggkecllkvkdekgieflphiqfydksweqnlssgeesiaevlilsnsnligstlkdirfrqrynatvlairrgeelvrdrlgkvnlrfgdvlllqgpkesflglqtsrdllfigdrdletl…	Bacteria	Bacillati	Cyanobacteriota	Cyanophyceae		Nostocales	Rivulariaceae	Rivularia
111	WP_015116916.1	Rivularia sp. PCC 7116	mvsavdfngrpfhfigvggigmsalayilaqkgfrvsgsdvrpnhithklesigvnffgkqeaanlkffdrdlqqeqlrgvseastpqvvcstainasnaeykaalengcpifhrsdilaalisqynsiavagthgktttssmigymllkagvdptiivggevkawegnarlgqspylvaeadesdgslikhspeigiitnieldhpdhydtldevvdifqrftsqcktlvacidcetvrerfqphisyslnsesgadyyatnidyradgttslvwekgialgvlnlsvlghhnlsnalaavavgralglefgeiarglatfegarrrfefrgevdgitfiddyahhpselsatlaaarlqarpgqrvvaifqphrysrtqaflaefatsfshadlvvl…	Bacteria	Bacillati	Cyanobacteriota	Cyanophyceae		Nostocales	Rivulariaceae	Rivularia
112	WP_015120788.1	Rivularia sp. PCC 7116	mrkpvfsileqkyrriqkelmigtlsllgvlltgtlwyrfiegwswedatymtfvtlstvgygetrplgsrgrlftialilmgivtigyivnrfteaviqgyfqegirlrqqrrtmeslsrhyiicgfsrtgrqiaqefeaegvrfvivdsevetvraaqeegytiyqgdatldetlmrvgidkatcivaalpsdaenlyivlsaktlnpriraiarasteealqklqrggadavispyitggrrmaaaalrpqvmdfvdgiisgtdrelymeevlidykscpfvgqslgearlraktgalilairrasgeliggptadtilmtgdvmismgtaeqlralnrilgpidskslrkpkkg	Bacteria	Bacillati	Cyanobacteriota	Cyanophyceae		Nostocales	Rivulariaceae	Rivularia
113	WP_015121029.1	Rivularia sp. PCC 7116	mtifltlaivvlalilfvaewvpsdivaiiitllltilglvtpeesisgfsnsatitvmamfilsagisrtgaiqivselllklggkrpvqqiftlglivgpttafinntavvavflpiveewcrrqkisvsklliplsyaailggmitvigtstnvlasglseqlgygtfslfqftklglvtfsigliylsliapkllpnrrkhtddiltqdyglkdyiseilippgstlvgktldstglqhkfdvdvleiiannthfhqpledkklqacsvllvrssredlikikdeegveilpefiknkkslqaqlsqedegiaevlipsnsnligstvkevrfrqrynvtvlavhrgqeitrerlseirlkfgdvllvqgpkqslmglqinrdflvlthreletl…	Bacteria	Bacillati	Cyanobacteriota	Cyanophyceae		Nostocales	Rivulariaceae	Rivularia
114	WP_015123204.1	Synechococcus sp. PCC 6312	madwqgivaalifvavivsivaewvdltvaaflgallliglniltlpeainyiarshgtlglffgvmvlvrsfqptqifeylgtqivffakgkgkrlllaivgittiicsvlpnattvmllapllppiaaelgidfvpllilmvfvansaglltlvgdpatfivgeginmtfteylmrlslggaiavgvivvmlpwlfrktwqkeladlshlpdpqinhprvlaiggviiafvltffvigdslpvklspaavalfgaglalllahkskidtvphilrdvdwstliffmsvfvligglektgvianistllaavlgkniffgslmllivvaaissvipniplvvammpllkkyliqvgllgsevlspdftgpyppevlplfyammfgatlggngtlvgas…	Bacteria	Bacillati	Cyanobacteriota	Cyanophyceae		Synechococcales	Synechococcaceae	Synechococcus
115	WP_015127162.1	Calothrix sp. PCC 7507	magayalggvsligtlwyrlvegwswadaaymtvitlatvgfgeihplgdrgrlftialilmgvvsigyivnrfteaviqgyfqegirlrqqrrlmeslsehyiicgfsrtgrqiakefwaegvpfvvidsevesvqraqiagytvfqgdatlddsllkvgieraicivaalpsdaenlytvlsaktlnpeiraiarasteealqklqrggadavispyitggkrmaaaalrpqvldfvdgiltgadrqmymeeflldpaycpfvgqslqkaklrsqtgalvlairrtdgnliggptgdtvlmpgdtlicmgtaeqlrslnqllgpinskqlrrpkni	Bacteria	Bacillati	Cyanobacteriota	Cyanophyceae		Nostocales	Calotrichaceae	Calothrix
116	WP_015128919.1	Calothrix sp. PCC 7507	menwqaifsvitfisviilvmtewvhltiaaflgalllvfanvmtlqdamgyigrshgtlglffgvmvlvrafeptkifdylatqmvllakgegkrlllgivaittpicavlpnattvmllaplippiaqevgvnfvpllilmvfvansaglltivgdpatfivgdainisftdylwrlsfggaiaiavviftlpflfrkiwhtrlenldhlphpeinhprvlsvgavivafvliffvigeslpvpispaavallgaalalllshhsridtvhnilrdidwstliffmsifvligglektgvinglsgvlavilgknivlgslvvlffvgilssvvpniplvvamvpllkqyvvnvgfapaevlaadfqgqfppevlplfyammfgatlggngtlvgas…	Bacteria	Bacillati	Cyanobacteriota	Cyanophyceae		Nostocales	Calotrichaceae	Calothrix
117	WP_015130990.1	Calothrix sp. PCC 7507	mifrqfaiygvlgltylglalgyipglrmnrttialvgsgflialgalnlqeawqaidantiifllsmmvvnanlayagffrqaisvllsltrsplgllialtfasgvlsalflndtialiftpltlsltqalglnpipyllavagatnigsvatlsgnpqniligsfsgisyldflraltpvaiiglviqigllwllypdvrstkasqilpnskqrifkplfnktlvitiglliafaiglplaestlvaaslllitrrvkpqrilnkvdwnllvmfsglfiltrvtqklnliqpfthfvnsaaslfgvtvvlsnlisnvpavlllqplisqsdtqswlllaagstlagnltlfgsvanlivleaandlgykltfwehlrfgvpltlctlllvylwvh	Bacteria	Bacillati	Cyanobacteriota	Cyanophyceae		Nostocales	Calotrichaceae	Calothrix
118	WP_015132418.1	[Leptolyngbya] sp. PCC 7376	mnlvrrsqqwlkkirrpqyrwvwcivatiiyfvilalplngfseaaqkslaifgvtaflwstsalpvavtgllvlflipftgvlppeqtyayfgnrsvffilgvfiltspirrsglstrlaltvvskfggtqrglilsvlilsavmsfflsshavaamlfpvvlevvqsagakpggrfgksaflalgwgagiggipsllggaraalalgllrestgqgisfiewtlwslplaiillalayllirnigrgtavsmirakmllqgrtkrlgkisrreigtavitlltivlwivrgevwgldtvaflgvsllfifqiadwqeveedvnwgifvmygsaialsavlketetstalaqallgwidsgwlvfiavalvvvvftegmsnaatvamvmplaiafaae…	Bacteria	Bacillati	Cyanobacteriota	Cyanophyceae	Oscillatoriophycideae	Chroococcales	Geminocystaceae	Picosynechococcus
119	WP_015144098.1	Pleurocapsa sp. PCC 7327	meivltlgvvaaaliafvfewlpiditalivaivlvllglvtpdeaiagfgnsatitvmamfilsagitrtgaiqivrdllmkwggksptqqifvlgmivgpitafinntavvavflpivedwckkqkisvsklliplsyatvlggmitvigtstnilasgvskklgygefnlfqftalglitfivglvylsivaprllperkpassghlsedyklqdyvseitippnssligqtlresgiqrkfdlsvleiihngnhfpqpladkklsagdillvrgrreellkvrdergveiladvkfgngsleseldtgeekiaevlilsnsrligatlkdlrfrqrynatvlairrgeellrerlgkvplrfgdlllvqgpkesfiglqttrellvleerdvenl…	Bacteria	Bacillati	Cyanobacteriota	Cyanophyceae		Pleurocapsales	Hyellaceae	Pleurocapsa
120	WP_015144468.1	Pleurocapsa sp. PCC 7327	maaldpkyrrlrqeliggvvalgivfligtlwyrfveqwtwldaaymtmstlatvgfgeinplgergrlftmvlivmglitigyivnrftealiqgyfqagirrrqekrlietlvehyivcgfgrtgrqvalefqaegipfvlvdsdpeqiekakglgyrvilgdatldesllaakidtaacivaaltsdaenlytvlsaktlnpriraiarasteeavqklqragadavvspyitggrrlaaaalrpqvmdfvdgiltgtnsafymeeflidpktcpcvgqtlsearlrsqsgalvlavrradgtliggptgdtvlmagdllicmgtpeqlrsltqillpirsssplrlpkkq	Bacteria	Bacillati	Cyanobacteriota	Cyanophyceae		Pleurocapsales	Hyellaceae	Pleurocapsa
121	WP_015145802.1	Pleurocapsa sp. PCC 7327	mqedfrliidlvsvltaaavggllaallrqpillgyllagiiigpaglglikelvqvetlaqlgvafllfslgvefsfselqkvkgislgggglqiiltigmtalasllmgwvtspaqgiflgailslsstavvlkglmernetatlhgqvmlgilvvqdlalglmlavlpaldkppgeiglavgwallqiglfalgavlvgiwvippllrllartesrelfllgvvalclgialltgqlglsiemgafvagltiseveyadqtltyveplrdicaalffaaigmlidpiflwdnlpsilglvalvlvgkfliiaplvklfryplktsliaglglaqigefsfvlasegqrlglvsqkvyslilgttavtllltpfvlrslpqlfvwaeslpwlkdwld…	Bacteria	Bacillati	Cyanobacteriota	Cyanophyceae		Pleurocapsales	Hyellaceae	Pleurocapsa
122	WP_015147696.1	Oscillatoria acuminata	mglkqyfgfiserfsallqrsqlfqhrwigyiiavaiyltlfliplpgfepsaqrafavfglaafswgttllplpvtaiiilfllpfsgaisaqetyayfgnravffilgafilaspimrsglstrialavvtrfgnsqrqilgsilglsalmscfisahavaamlfpivlevvraagakpgkgfgvaaflslawgvvigsnttllggargplalgilqnttgqtisfaqwtlfvapvvlvllpvaffvlqgvgqteevslstarrflekrnqqlgeisrreivtagillltillwmtlgdrwgldviallgviltfilgvanwgeveedvnwgifimygsaialsaalndtgaasaltqlllgfgiespllifaavtiialamtefmsnsaavavilp…	Bacteria	Bacillati	Cyanobacteriota	Cyanophyceae	Oscillatoriophycideae	Oscillatoriales	Oscillatoriaceae	Oscillatoria
123	WP_015150515.1	Oscillatoria acuminata	mksqqfiklsteinqkyrrirqeliggvlalisvmligilwyrlvegwrwvdaiymtaitlstvgfmeihplgdrgrlftisliamglvsigyivnrftdaiiegyfqdelksrrqrrlietlsehyiicgfgrtgrqiayefnaenipflvidanaeviqqaqqlgyiaiqgdatvdatllevgieraiclvtampsdaenlytlissktlnpqirvisranseeavqklqrsgadavvspyitggrrmaaaalrpqvmdfvdgiiagadrtfyleeflidgescplvgdtlhdaklrshsgalvlairradghliggptadtvlmvgdtlicmgtteqlrllnqilsplklklprirkqppiwe	Bacteria	Bacillati	Cyanobacteriota	Cyanophyceae	Oscillatoriophycideae	Oscillatoriales	Oscillatoriaceae	Oscillatoria
124	WP_015152316.1	Chroococcidiopsis thermalis	mystpekiyrriqkellagaialvgvlllgtlwyrfiegwswedaaymtvitlatvgygetrplgdrgrlftiglilmgvitigyivnrfteaviqgyfqegirlrqqrrlmkslsghyilcgfgrtgqqialefqaeganfvtvdlddasvekarqlgyvaiqgdatlddtllqlridraiclvaalpsdaenlytvlsaktlnpqiraiarastrealqklqragadavvspyitggkrmaaaalrpqvldfvdgiltgadrelymeefrldpaacpcigqtlreaklrsqtgalilairrvdgtliggptadtllmagdllicmgtaeqlrqlnqilgpirpqqlprppkh	Bacteria	Bacillati	Cyanobacteriota	Cyanophyceae		Chroococcidiopsidales	Chroococcidiopsidaceae	Chroococcidiopsis
125	WP_015153301.1	Chroococcidiopsis	mdialtlgvlglaivffifewlpvditaiatavvlmllglitpeegiagfsnsatitvlamfilsggiertgaiqivsdfllrrggknptrqifvlgaivgpitaflnntavvavfipiveewsrkrnisvsklliplsyatvlggmitvigtstnvvasslskklgygefslfqftpvglitfaiglvylafaapkllpdrkkpaatpaianyglkdyfsevvvaprsnligqtlrssqieqrfdidvvelfhnsrrytkpvadkvlaggdimivrgnrsdvlkirdergieilpeiefqqefptselssenraisealiisnssligstlkelqfhqrynltvlairrneeiirdrlgkvrlqfgdvlllqgardsfiglqnsadllvveprevetl…	Bacteria	Bacillati	Cyanobacteriota	Cyanophyceae		Chroococcidiopsidales	Chroococcidiopsidaceae
126	WP_015156759.1	Chroococcidiopsis	mqedfrlivdlvlvlavaagggllaalcrqpvllgyllggmvvgpaglglikelvqvetlaqfgvafllfalgvefsfaelkkvqaialgggglqialtilvtvlvcgvagaweilpakgvflgsilslsstavvlkclmernetasshgqvmlgilvvqdlalglmlavlpaldqppqligiavvtallriglfaagavaagiwlippllrllarteskelfllgvvalclgialltehlglsiemgafvaglmiseveyadqtltyveplrdifatlffaaigmlidpvflwqnlelilglvalvfvgkfaivmplvmlfryplktaliaglglaqigefsfvlasegrslglvsrpvyllilgttavtlvltpfvlrlvpkllelpwlkkfiegqd…	Bacteria	Bacillati	Cyanobacteriota	Cyanophyceae		Chroococcidiopsidales	Chroococcidiopsidaceae
127	WP_015157186.1	Chroococcidiopsis thermalis	mnkaaatqkagskerlgttsiwsrieskrplpkthprqrrfrwvvdavlplaltliagiaillpsslptearlslfafalavilwsttslnaayvalatvvllilsggseqealfealesdviwlmigafilggavqqtglaarltqlvvsrarnvssvfwllttiliplsfvipstsgraavvipvfrsianaagdrritramallmptiilvatistligagshliaidlldeiadvklsyaqwalygvpfgvvasyiscwvilrlfldknrrqrqlqipyqqkkpfstaerttllvvlvmvglwlteswhgleiatvtvigalvltapsigviswkdglkavswnlivfvgaalvlgealiesdaaewiinqlfaasgiagtesrllillvlslia…	Bacteria	Bacillati	Cyanobacteriota	Cyanophyceae		Chroococcidiopsidales	Chroococcidiopsidaceae	Chroococcidiopsis
128	WP_015161752.1	Chamaesiphon minutus	mdsaeqkyrrirtelqigvfalalvfiagtlwysliegwhwldavymttitlttvgygetnplgsrgriftivlilagvltigyivnrfteaivegyfiegrilkqqrkfvdslvehfiicgfgrigrqiatefaaegtkfvivdanseqvriaqsegynaiqadatldetllkmrvrqatclvaalpsdaenlyiilsaktlnpniraiarasneeavlklqragadkvispyitgarrmaaaalrpqvmdfmdgivdsdrsfymeeflidaqtcpvaglslrearlrsqsgslvlavrrqngtlivgptgetiimgddmlicmgtadqlrvlnqildpltsasdrgslnnn	Bacteria	Bacillati	Cyanobacteriota	Cyanophyceae		Gomontiellales	Chamaesiphonaceae	Chamaesiphon
129	WP_015162913.1	Chroococcidiopsis thermalis	mtilrhiaialtyiglglgylpgmrmnratiavagaalllalgvldlksawqaidyktliflfsmmvisanlavsgffqlaldrvariarsplgllvvltfgagilsalflndtialiltplvldltgslnlnpipyllalagatnlgsvatlsgnpqniligsfsgigyldfakvltpvalaslalqigllwwlypevrslkssltppsrqdrilkpllikslivtggllvafiigippaeatliaaglllitrrirperilqkvdwdllvmfsglfiltqgvqklgelnlfssfvntpvnilwvtvflsnlvsnvpavlllhhlipqpdsrtwlllaagstlagnltllgsvanlivaeavakrgqkltfwehlrfglplstitlcfayfwiykpdl	Bacteria	Bacillati	Cyanobacteriota	Cyanophyceae		Chroococcidiopsidales	Chroococcidiopsidaceae	Chroococcidiopsis
130	WP_015171075.1	Geitlerinema sp. PCC 7407	mvsaiasgwslglaiaqygilalsylglalgyvpgfrmnratialtssafliglgvlplqeawqsidattlvfllstmvlnanlayagffqvvlasllrvtrspfgvlvvltfgsgllsalflndtlailctplvlaltqtlrlppvpyllalaastnvgsvatlsgnpqnilvgsfsqigyvpfaqalgpvavagltvqvgllgwlypavrslqpqpgevalqprvfrpllvkslwvtaglllafvvgaplansafvaaaillitrrikpqrilrevdwnllvlfsglfilsrctqvldlltpfqqwvatpwglcgvttvlsnvisnvpavlliqplipreetqswlllaasstlagnltlfgaianlivveaaeklghrlsfwehfrfglpltaitl…	Bacteria	Bacillati	Cyanobacteriota	Cyanophyceae		Geitlerinematales	Geitlerinemataceae	Geitlerinema
131	WP_015171101.1	Geitlerinema sp. PCC 7407	mqedfrlivdlvlvlaaaagggilaallkqpvilgylvagmivgpaglglikelvqvetlaqfgvafllfalgvefslaeinkvkrislgggglqilitiggtaaialgmgwvgspaqgiflgailslsstavvlksliernetetvhgrvmlgilvvqdialglmlavlpaldrppeeigiavawafgqtavfalgafafgkwmippmlrllagtesrelfllgvvalclgiallteqmglsiemgafvaglmiseveyadqtltyveplrdifatlffasigmlidpvflwsnlelilglvaltfvgkcliivplvrlfryplrtaliagvglaqigefsfvlasegqslglvsrrvymlilgttavtllltpfvlrflpqlfswletvpglgrwlt…	Bacteria	Bacillati	Cyanobacteriota	Cyanophyceae		Geitlerinematales	Geitlerinemataceae	Geitlerinema
132	WP_015173808.1	Geitlerinema sp. PCC 7407	maaltfifceicvnaepsfsspsaieqryrrlqaeliggvvalvgvfvagtlwywlvegwpwtdaaymtmitlatvgygeihplgdrgrlftmtlillgvisigyivnrftealiqgyfqerirlqqrrrlmdtlanhyiicgfgrtgrqvalefavegitfvvvdldgallqtaqdlgypalqgdatldetllrvgidraacivaalpsdaenlytvlsaktlnpkiraiarasteeavkkmrrggadvvispyitggkrmaaaairpevmdfldgtltggdrayyleeflidpetcplvglslrdarlrsqsgalvlairrsegaltvgptadtqllprdviiclgtaeqlrslnqilsprqgkklrlprssss	Bacteria	Bacillati	Cyanobacteriota	Cyanophyceae		Geitlerinematales	Geitlerinemataceae	Geitlerinema
133	WP_015174565.1	Oscillatoria nigro-viridis	mitlkylvlgltyfgfglgylpglrmnraaiaimgsafvvalgildlktaweaidpntivfllgmmvvnsalgasgffqlalefltrftrspfgimvavtfgsgilsafflndttaillaplilsltrslslnpipyllalaggtnlgsvatvsgnpqnilvgsfsgisylefagslapvalicllvqvawlwllypevrsckslpevpqvryrlfkpllakslwvtagllvaflagaplaesawiaasvllitrrvksdrilqgvdwnllvmfaglfvvtkatqqlglldnltnltgtplsllgvtvilsnlisnvpavlvlqsvivktdtqawlllaagstlagnltllgsvanlivaevagksgdlltfkehlrfglpltfvtlgiayfwly	Bacteria	Bacillati	Cyanobacteriota	Cyanophyceae	Oscillatoriophycideae	Oscillatoriales	Oscillatoriaceae	Oscillatoria
134	WP_015176523.1	Oscillatoria nigro-viridis	menvqaviaattficvifliitewihltvaaflgavilvfthvmtlnnaieyisrshatlglffgvmvmvrafeptkvfeylatqmvllakgkgknlllgivaittpicavlpnattvmllaplippmaeevgvdfvpllilmvfvanssglltivgdpatfivgdainmsfadylvklslggaiavgvivvmlpwlfreiwhknlddlehlphpkinhprvlavggliiafvltffvigeslpvpispaavallgaalamllahhsqidsvnnilrdldwstllffmsifvligglektgvianisgilavilgkniflgslvllffvglmssvvpniplvvamvpllkqyvvnvglapaevlapdfagqfplavlplfyammygatlggngtlvgas…	Bacteria	Bacillati	Cyanobacteriota	Cyanophyceae	Oscillatoriophycideae	Oscillatoriales	Oscillatoriaceae	Oscillatoria
135	WP_015177518.1	Oscillatoria nigro-viridis	mystlekkyqrlqkdlmggvlalggivctgtlwywqvekwplldaaymtvftlatvgygelhplgqrgrmfticlilmgvivigfivnrftealiqgyfqegarirqqrrlvdslighyilcgfgrtgrqialefqaenipfvvidsavpsveaalalgytavqgdatldetllnvgidraicivaalpsdaenlytvlsaktlnpkvraiaratteeavkklqrggadavvspyitggkrmaaaalrpqvmdfvdgvltgtessfymeeflvdpntcvyvgqtlrnaklrsqsgalvlavrraggtlivgptgetaieggdmliclgtaeqlrtlnqilsplsfrlprppn	Bacteria	Bacillati	Cyanobacteriota	Cyanophyceae	Oscillatoriophycideae	Oscillatoriales	Oscillatoriaceae	Oscillatoria
136	WP_015181384.1	Allocoleopsis franciscana	msflqvaryfllgvtylglglgqlpglrmnratialvgsaflitlgvlnlqeaweaidpntivfllsmmvvnanlsysgffqlalssllrltsspfgllivltfgsgilsafflndtlalvftpltlsltealklnpipfllaiagatnigsvatlsgnpqniligsfsqigylkfaqsltpvalaglvvqigllwllypevrsttaesnppqiryrifkplftktlvvttgllcafavgvplgeasltaaalllitrrvkpqkilrrvdwnllvmfsglfilthatqklnllqpfttlantslgflgvtavlsnlisnvpavlllhpliersdtsswlllsagstlagnltlfgsvanlivaeataqlgyeltfkqhlrfglpitaitlaiayfwiy	Bacteria	Bacillati	Cyanobacteriota	Cyanophyceae		Coleofasciculales	Coleofasciculaceae	Allocoleopsis
137	WP_015185858.1	Allocoleopsis franciscana	mystleqkyrrlrneliagviallgvagvgtlwyrlvegwswsdalymtvitlatvgysetnplgergrlftislilmgvitigyivnrftealiqgyfqegirlrqrrrlldtltdhyilcgfgrtgrqialefktedisfvtvdsqadqveeaqelgyvafqgdatlddtlfkvgieraiclvaalpsdaenlytvlsaktlnpniraiarasteeavqklqragadavvspyitggkrmaaaalrpqvldfmdgiltgrdrafyleeflldpqtspmvgqtlrearlrsqcgalvlairrvngsliagptadtqllpgdvliclgtaeqlrqlnrilsplhsrhlrkpklfn	Bacteria	Bacillati	Cyanobacteriota	Cyanophyceae		Coleofasciculales	Coleofasciculaceae	Allocoleopsis
138	WP_015186802.1	Gloeocapsa sp. PCC 7428	maswqaifssiifisvivlimtekmhltiaaflgalllvfanimtlaeavtyiarsystlalffgvmvlvrafeptkvfdylatqivilakgqgkrlllgivaittpicavlpnattvmllaplippiaedvgvnfvpllilmvfvansaglltlvgdpatfivgdavnisfidylgrlslggiiavgaivfmlpylfpkiwrkkldsleqlphpqinhprvltlgivliafvllffaigemlpipispaavallgaalalllshhskietvnhilrdvdwstliffmcifviigglektgvvssisgvlafilgrnialgslvllflvgilssvvpniplvvamvpllkeyvvnvglatpeilqpgfhgelppevlplfyammfgatlggngtlvgas…	Bacteria	Bacillati	Cyanobacteriota	Cyanophyceae	Oscillatoriophycideae	Chroococcales	Chroococcaceae	Gloeocapsa
139	WP_015187035.1	Gloeocapsa sp. PCC 7428	mvnflqyasigaialtylglglgyfpglrmnratialvgsavlialgvlslaeawqaidpktivfllsmmivnanlayagffqvalafllhltrspfgllvvltfgsgflsafllndtlalvftpltlsltqtlklnpipyllalaaatnigsvatisgnpqniligsfsgigyvefarllapvavvglclqiallwwyypevrslqavpgeatqvsyriyrplfiksvvitlalltsfvlgvplaeaalvaaalllitrrlkpervlneidwnllvmfsglfiltrgtqklnmlapftawvddpagllgvtailsnlisnvpavllieplisredtrswlmlaagatlagnlslfgavanlitaeaaarlgykltfwehlrfglpltvltlaivyfwvr	Bacteria	Bacillati	Cyanobacteriota	Cyanophyceae	Oscillatoriophycideae	Chroococcales	Chroococcaceae	Gloeocapsa
140	WP_015187157.1	Gloeocapsa sp. PCC 7428	mrvrryspldkqspqevdfgfsvqngirlnvvsagnvfssqaefeqkyrrirreltlsviglgvvllvgtlwywlvegwswidaaymtvitlatvgysetrplgdrgrlftvtliimgvisigyivnrftdalvqgyfqigfqlrqqrllidslsdhyiicgfgrtgrqialefateaipfvtvdsdpesvqaaqqlgytvvegdatldevllkvgvdratclvaalpsdaenlytvlsakalnpqiraiarastqealqklqragadavvspyitggrrmaaaalrpqvmdfvdgiltgagrelymeevrldadtcpcigqnlgaarlrsqtgalvlairrrdgtliggptadtqlmagdllicmgtaeqlrrlnqilgpinsklprppkhn	Bacteria	Bacillati	Cyanobacteriota	Cyanophyceae	Oscillatoriophycideae	Chroococcales	Chroococcaceae	Gloeocapsa
141	WP_015188702.1	Gloeocapsa sp. PCC 7428	mskaatkttrlpgkattsiwsqfeakrsplrkpirpgkfswvldtviplsltivagiavllpthieyparlslfafalavilwsttslnaayvalaammllilfggisqeqlyealasdviwlmigafilggavqqtglaarltqlvvaraqsvgsmfwlmttmliplsffipstsgraavvipvfrsiasaagdrritrglallmptvilvstiatligagshliandllnqiagvrlsfaqwvlyglpfgvvasylscwvimrlfldekrlsrrlqvplakrkplsqkewvtlivvaimvalwlteswhgfeiatvtvigaliltapsvgvlkwqeglkavswnliifvgaalilgralidtgaaqwiinqlfnlsgivgaesrllilvvltlislt…	Bacteria	Bacillati	Cyanobacteriota	Cyanophyceae	Oscillatoriophycideae	Chroococcales	Chroococcaceae	Gloeocapsa
142	WP_015193678.1	Stanieria cyanosphaera	mrnfsfeqkygrlrkeliagavvlaatviigscwywlveewswldsaymtiitlstvgfgeihpleprsrifticlilmglitigyivnrftealiqgyfqegirlrqerrlletleqhyivcgfgrmgsqiarefaaegimfvvidsrseqielaqelghivvqgdatldeslskariekavclvaalpsdaenlytvlsaktlnpylraiarasteeavqklqragadavvspyitggrrlaaaalrpqvmdfvdgiitganrsyyleeflidaqicpyvgkslkdarlrsqsgalvlairrfdgnliagptgdtlilerdalicmgtpeqlrelnqilgpissqlprlpkqk	Bacteria	Bacillati	Cyanobacteriota	Cyanophyceae		Pleurocapsales	Dermocarpellaceae	Stanieria
143	WP_015193814.1	Stanieria cyanosphaera	mtlytlsyrgdfyryylpenmdialtlgvlvvaliafifewlpvditalavavvlivlglvtpeegiegfgnsatitvlamfilsagvtrtgvvqiardwlikyggksvtrqilvmggivgpitafinntavvaiflpiiedwckkrnvspskllmplsfvtilggmitligtstnilasgvskklgygefglfqftalgiitfiigilylafiapklipnrkqtsgdlvsdeyglkdyvteviispkssligqtlrqseiqrkfdvdvlelirdgsqfpqpiadkvlnagdillvrgssaellkikdqkgleifpdvkfnkedletelsegelgiaevlilsnsrligstlkdlrfrqrynatvlairrgeelirdrlgkvplrfgdlllvqgpkesf…	Bacteria	Bacillati	Cyanobacteriota	Cyanophyceae		Pleurocapsales	Dermocarpellaceae	Stanieria
144	WP_015197034.1	Calothrix sp. PCC 6303	menwqalvsiitfisviilimtewihltiaallgalflvftnvmtlddaigyiskshgtlalffgvmvlvrsftptkvfdylatqmvilakgegkrlllgivaittpicavlpnattvmliapiippiaediginfvpllillvfvansaglltlvgdpatfivgdainisfidylqrlslggaiaiitvivtlpflfrkiwntklenmeelphpqinhprvlalgavivalvllffvigeelpipispaavallgaalalllahhsridtvnnilsdidwstliffmsifvligglektgvigglsgilavilgknillgsvflvffvgilssvipniplvvamvpllkqyvvnvnlapseileptfsgqfppevlplfyammfgatlggngtlvgas…	Bacteria	Bacillati	Cyanobacteriota	Cyanophyceae		Nostocales	Calotrichaceae	Calothrix
145	WP_015197727.1	Calothrix sp. PCC 6303	mkidpdqtsfncipyflrnflpkispsisnqwkiaiatifllvaavtlslpsdlptparlslfafllagilwsttsinagyvalgavmlllltggisqeqffdslgsdvvwlmigafvlggavketglavrltqmvaskarsvsslfwmltsvliplsflipstsgraavtypifrsisnaiddkqtrralcllmptiilvstiasltgagshliardlleeitkqhisfgqwvlyglpfgtvasyascwvimrlfvdkknlqkklnitqfpsqplssneqktllviilmfglwlteswhgletatvivmgallltapkigkmnigvikwkdavkavswnlilfvaathvlghslvtsgaskwilehifdfsdinsagsrfiillvltsisltshlymt…	Bacteria	Bacillati	Cyanobacteriota	Cyanophyceae		Nostocales	Calotrichaceae	Calothrix
146	WP_015198606.1	Calothrix sp. PCC 6303	magtlaligvsligtswyhfvegwswedaaymtvitlatvgygetqplgnrgrlftialilmgvvvigyivnrfteaviqgyfqegirvqqqqrlmeslfdhyiicgfsrtgrqiakefqaegvsfvivdtetdsvrvaqnegyiiyqgdatldetllrvgieravcivaalpsdaenlyillssktlnpeiraiaragteeavkklkragadavvspyitggkrmaaaalrprvmdfvdgvlngtdrqlymeellidplvcpfvgqtlekarlrshsgalvlairrsdgtliggptgdtilmsgdllicmgtgeqlsslnqilepittkkmrrsknr	Bacteria	Bacillati	Cyanobacteriota	Cyanophyceae		Nostocales	Calotrichaceae	Calothrix
147	WP_015203195.1	Crinalium epipsammum	mystleqkyrriqkeliggvialglvfisgtlwyrfvegwhwsdavymtvitlssvgfgeinplgdrgriftitlimmgvisigyivnrftealiqgyfqegrrlrqhrrivdsldqhyiicgfgrtgrqialefqaesipfvaidfeshqiqeaqelgyiavqgdatldetlikvgieralclvaalpsdaenlytllsaktlnpgiraiarasteealkklqragadavvspyitggrrmaaaalrpqvmdfvdgiltgtdrafymeeflinekscpvvgrtlrearlrsqsgslvlairradgtliggptgetellhgdllicmgtaeqlrqlnqilepirpnlprpprsikn	Bacteria	Bacillati	Cyanobacteriota	Cyanophyceae		Gomontiellales	Gomontiellaceae	Crinalium
148	WP_015205881.1	Cylindrospermum stagnale	mifgqfaiygvlgltylglavgyipglrmnratialvgsaflialgvlnlqeawqvidantivfllsmmvvnanlayagffrrslsvllsftrsplglliaftfasgilsafflndtlaliftpltlsltrsfklnpipyllavagatnvgsvatlsgnpqniligsfsgipyldflrvlapvaltglviqvgllwllypdvrstqpcqqlptasdglrpakgdgaerplssdglrpakgdriykplfnkslvittglliafalglplaesalvaaslllitrrikpqrilkkvdwnllvmfsglfiltrvtqklnllqpfthavnspvsflgvtvilsnlisnvpavlllqplipradthfwlllaagstlagnltlfgsvanlivveaaadlgyrlt…	Bacteria	Bacillati	Cyanobacteriota	Cyanophyceae		Nostocales	Nostocaceae	Cylindrospermum
149	WP_015216615.1	Anabaena	menwqaifsviifvtvivlimmewvhltivallgalllvfsnimtlpeavgyigkshgtlglffgvmvlvrafeptnifsyiatqivilaqgsgkklllgivvlvtpicavlpnattvmllaplippmaqeigvnfvpllilmvfvansaglltlvgdpatfivgdavnisfldylwnlslggviavatvvctlpflfrkiwntrlddlaelphpeinhprvlmvggvivgfvllffvigeslpipispaavallgaalalllshhsridtvnnilrdvdwstliffmsifvliggldktgvlkglsgilaivlgknillgslvllfsvgilssvipniplvvamvpllkqyivnvglapaevlasdyqgqfppevlplfyammfgatlggngtlvgas…	Bacteria	Bacillati	Cyanobacteriota	Cyanophyceae		Nostocales	Nostocaceae
150	WP_015217502.1	Anabaena	mlkfaiygvlgltylglalgyipglrmnratialvgsaflialgvltlqeawlaidaktivfllsmmvvnanlsyagffsktlsvllsitrsplglllaltfgsgvlsafflndtlalvftpltlsltqalglnpipyllaiagatnigsvatlsgnpqniligsfsgisyldflqaltpiaitglviqvallwllypdvrsnqpcqllkidnqrifkplfkktviittglliafaiglplaesalvaaslllitrrikaqrilkkvdwnllvmfsglfiltkvtqklnflqpfthvvksdlgllgittimsnlisnvptvlllqpliaqddtrswlllaasstlagnltlfgavanlitveaaaelgykltfwehlrfgvpltlstlvlvylwvn	Bacteria	Bacillati	Cyanobacteriota	Cyanophyceae		Nostocales	Nostocaceae
151	WP_015218572.1	Cyanobacterium aponinum	mldpyyqrlrkeliisslglagvfiggtlwywlvekwslldsaymtmitlstvgfsevnpldersrlftmgliltgiivigymvnrfteaflqgyfqqgirlrqkrnvidklsghyilcgfgrmgsyvakeftaeaipfiildseqeevekasqmgylalqgdatldecllmakietaicvvaalssdadnlytvisakalnptiraiarasteeavkkleragadavvspyitggkrlasaalrpqvmdfvdgilsggeksiyleeflldentcpclgqtlieaglraksgalvvairrsngiliagptggsileagdslicmgtaeqlrilngilmpisapriprkre	Bacteria	Bacillati	Cyanobacteriota	Cyanophyceae	Oscillatoriophycideae	Chroococcales	Geminocystaceae	Cyanobacterium
152	WP_015220188.1	Cyanobacterium aponinum	mselssiisasvfviviilimseklhltiaallgalilifthtitlteavefiskshatlvlffgvmvlirafeptkifeyiatkmviiakgrgkvlilgiigittpicavlpnattvmllaplipplaeeigvnfvpllilmvfvansaglitlvgdpatfivgdainmtfleylqkltlggiiavvsvaivapllfrkiwntkfthledlphpqvnhprmlilgalimvfvltffvigdslavpispasvallgatlalllahhskidtvhnilrdvdwstliffmsifvligslektgvvshlsgilalvlgknifvgsillvfvvgilssvvpniplvvamvpllkeylvnvnlvdssildpnytgqlppevlplfyammfgatlggngtlvgas…	Bacteria	Bacillati	Cyanobacteriota	Cyanophyceae	Oscillatoriophycideae	Chroococcales	Geminocystaceae	Cyanobacterium
153	WP_015220308.1	Cyanobacterium aponinum	mnwldispifltltvlivaliafiaewlpvdltslsitvvlmilglvspnegisgfgnsatitvmamfilsagitktgilniirdwliqwggknptqqiftlgmivgpisafinntavvaiflpiveqwskqakvsiskllipmsfltilgglitllgtstnilasgiavqlgypefgifqftklglpvffigliylsiaspkllparkppggeslaedyelkeyvsemiippkssligqtlrsseiqrkfdldvleiirndthfpppladkvlavgdillvrgsrsnllnikdergveiladfkfnsqeleeqnnsqeekiaevlilsnsrligsslkdlrfrqrynatvlavrrgqelirerfgkiplkfgdllliqapkdsfiglqttrellvlee…	Bacteria	Bacillati	Cyanobacteriota	Cyanophyceae	Oscillatoriophycideae	Chroococcales	Geminocystaceae	Cyanobacterium
154	WP_015226076.1	Halothece sp. PCC 7418	msialtlsilifalicfatewfpvdftalivaillmlfgivtpeegisgfsnpatitvmamfilsagisrtgaiqvvgdwllkwggrtthqqtfimggvvggitafinntavvavflpiiedwckkqkipvsrmlmplsfatilggtitligtstnllassiseqlgygsfglfqfteagiikfvvgllylsvaspwllphrqpnnnssyaqtyqlkdyvselvisprsnlikqtlrssevqrkfdidvleiirdgvhfsqpladkvlnagdillvrgtkeellrirdergldilpdvkfqddtltdqltdneegiaeililsnsrlvgstlkdlrfrqrynatvlairrgeevlrdrlgkvplrfgdlllvqgpresllgfqttrellvieqgnregl…	Bacteria	Bacillati	Cyanobacteriota	Cyanophyceae	Oscillatoriophycideae	Chroococcales	Halothecacae	Halothece cluster
155	WP_015226664.1	Halothece sp. PCC 7418	mysfdqnyrrlqqqlvgggitlggvffvgtawyhfveqwswseaaymtvitlstvgfsevrplpersqlftigliaaglitigyivnrfteaiiqgyfqkgiqlrqrrrlidsltshyivcgfgrmgrqicrefqaesipfvvvdkspekvetarnanylalegdatldetlvevkikdalclvaalssdaenlytilsgktlnpkvraiaranteeavqklqragadavvsphitgarrlaaaalrpqvmdfvdgilagtegsfyieeflldpsscpcvghtlsqarlraqsgalvlairradgtliggptadeilqagdllfcmgtadqlrqinrildpnrsasprtpkdkek	Bacteria	Bacillati	Cyanobacteriota	Cyanophyceae	Oscillatoriophycideae	Chroococcales	Halothecacae	Halothece cluster
156	WP_015228298.1	Dactylococcopsis salina	msialtlcililalisfalewfpvdftallvaillmvfgivtpeegvsgfsnpatitvmamfilsagisrtgaiqivgdwllkwggntsqqqtfvmsgfvgsitavinntavvaiflpiieewcktqkipvsrmlmplsfatilggtitligtstnllassiseqlgygtfslfqfteagiikfgigiiyltfasswllpnrnptnngnsyeqsyqlkdyvselvisprsnlikqtlrsseiqrkfdidvleiirdgihfsqpladkvlkagdillvrgtkeeilkirdekgldilpaikfkddnvasqltdneegiaeililsnsrlvgsnlkdlrfrqrynatvlairrgeevlrdrlgqvplrfgdlllvqgpreslsgfqttrellvieqgnreg…	Bacteria	Bacillati	Cyanobacteriota	Cyanophyceae		Synechococcales	Synechococcaceae	Dactylococcopsis
157	WP_015228565.1	Dactylococcopsis salina	mysldqnyrrlqqqligggltlagvfllgtlwyrlieqwswseaaymtvitlstvgfsevrplpersqlftigliaaglitigyivnrfteaiiqgyfqkgiqlrqrkrlidtltnhyivcgfgrmgrqicrefqsesipfvvvdtspekveiarnanylalegdatldetlievkieaatcivaalssdaenlytilsaktlnsniraiaranteeavqklqragadavvsphitgarrlaaaalrpqvmdfvdgilagtegsfyieeflldparspcvgqtlsqarlraqsgalvlairrangvliggptanevlqagdllfcmgtaeqlrsinrilaptqgasprppkekss	Bacteria	Bacillati	Cyanobacteriota	Cyanophyceae		Synechococcales	Synechococcaceae	Dactylococcopsis
158	WP_015955166.1	Gloeothece citriformis	msleqipiyvvviltyiglgignfpglrmnratialvgasflitlgtitleeawtaidantivfllsmmilnanlaysgffqlaltslirltrspfgllciltfgcgflsalflndtialiftplvlqltqslnlnpipyllalaaatnsgsvatlsgnpqniligsfapinylefainltpiavvslgiqigllclfypevcsfkpspyipqfrsriyqpllkktliitlvlltafalglplgksaltasalllitrrikpqkvfqqidwnllimfsglfilsygtqklnlltlltplantpitflsvtvilsnlisnvpavlvlqpliektdisawlllaagstlagnltlfgsvanlivaeaaaslgyqlgfkdhlrfglpltlitlflaygkiiw…	Bacteria	Bacillati	Cyanobacteriota	Cyanophyceae	Oscillatoriophycideae	Chroococcales	Aphanothecaceae	Gloeothece
159	WP_015956883.1	Gloeothece citriformis	menlsaiiatstfitviilimseklhltvaallgalilvfthvmtlsqavqyisasystlalffgvmvlvrafeptkifdylatqmillargegkllllgvvaittpicavlpnattvmllaplippiaqdigvdfvpllilmvfvansaglltlvgdpatfivgdsinisfndylsrlslggivailsilillpflfsdlwkkkftqldqlphpkinhpkvlmlggvivvlvltlfvvgesfpipispagvalmgaalalllahqtkidtvnnilkdvdwstliffmstfvligglektgvvnslsnilavilgknialgaisllflvgllsavvpniplvvamvpllkqylvniglatpdvlaptfagefspevlplfyammfgatlggngtlvgas…	Bacteria	Bacillati	Cyanobacteriota	Cyanophyceae	Oscillatoriophycideae	Chroococcales	Aphanothecaceae	Gloeothece
160	WP_015957083.1	Gloeothece citriformis	mfsfeekyrrlkqellagfvllagvflsgtlwyrfveewswldaaymttitlttvgfgeiqpleersrlftivlillgvitigyivnrvteaiiqgyfqeglrtrqerhlieqlsdhyilcgygrtarhvalefeaeaipfiiiesqpeqveqakqkgyiviqgdatldaslitakiekaiclvsalpsdaenlytvlsaktlnpkiraivrasteeavqklqragadavvspyitggkrlaaaalrpqvmdfvdgiltgtdrafymeeflldpevcpcvgqplkearlrlqsgalvlairrvdghliagptgdtilmpgdllicmgtaeqlralnrllgpirpsslrlpklkrd	Bacteria	Bacillati	Cyanobacteriota	Cyanophyceae	Oscillatoriophycideae	Chroococcales	Aphanothecaceae	Gloeothece
161	WP_015957424.1	Rippkaea orientalis	mtlfltlgivvlaliilitewfpadftalmvavilmvvgivtpeeglsgvsnpatltvmamfilsagivrtdatqpirdvllkwggketgrqilvmgailgplsafmsntaivtiflpivedwcrrsrisvsklllplsyitilggtitvlgtstnilasgicvqlgykplgifqltplgiiafiiglfylscvaplllperkkpdqdllaedydlkayltelvvtptssligqtirqseiqrkfdldvlelirnnnhfpqpladkilksqdillvrstqtellklreekgldilpdvqfpeetltleltsleekiaevmilsnsrligstlkdlrfrqrynatvlairrgeellrerlgqiplrfgdlllvqgpkdsflglqttrellvleqrdiesl…	Bacteria	Bacillati	Cyanobacteriota	Cyanophyceae	Oscillatoriophycideae	Chroococcales	Aphanothecaceae	Rippkaea	Euhalothece
162	WP_016859174.1	Fischerella muscicola	mysnqeqkyqriqkelmagaialagvfligtlwyalvegwswedaaymtvitlatvgygethplgdrgrlftialilmgvitigyivnrfteaviqgyfqeriryrqvrrtmeslsghyiicgfsrtgrqiaiefqaegvsfviidsdaesvrraqeqgysiyqgdatldetllrvgidraiclvaalpsdaenlytvlsakylnpgiraiarasteealqklqragadsvispyitggkrmasaalrpqvmdfvdgiisgtdrqlymeeflldpkvcpmvgltlgqarlrgqtgalilavrrndgtliggptpdtvfmpadvliamgtpeqlralnqllgpisskqlrkpkks	Bacteria	Bacillati	Cyanobacteriota	Cyanophyceae		Nostocales	Hapalosiphonaceae	Fischerella
163	WP_016860254.1	Fischerella muscicola	mqedfrlivdlvsvlavaacggllaallkqpvllgyliggvvigpsglglikeliqvetlaqfgvafllfalgvefsfaelkkvkaialgggtlqitltiavtvlvcgltgawgtlpakgvflgailslsstavvlkclmernetetphgqvmlgilvvqdlalglmlavlpalhqpgesivmavltalaliglfaagaviagkwiippllrmlartesrelfllgvvalclgiallteylglsiemgafvaglmiseveyadqtltyveplrdifaslffasigmlidpvflwhnlelilglvalvfigkfliitplvklfryplktaliaglglaqigefsfvlasegqalglvsrhiyllilgttavtlvltpfvlrlvpivfdwlesmpwlkpyf…	Bacteria	Bacillati	Cyanobacteriota	Cyanophyceae		Nostocales	Hapalosiphonaceae	Fischerella
164	WP_016860376.1	Fischerella muscicola	mkipnraekaemkidsdefkhitintkldrflqyfrrsircqtkllsalfltsisgitlllsdglsiqgrltifvflvtvilwsmtsinagyialvsvvmllltggisqeqffeslgsdvvwlmigafvlggavkqtglatrltqvvaakshnvsslfwllttvliplsflipstsgraavthpifcsvanaiedkrtrralallmpsiilvstiasltgagshlvakdlleeisgkdisfsqwllyglpfgmvasyascwvimrlfldrrrlqqkldveylqstplslperktllivllmlvlwltekwhgleiatvtfigaiiltapyfgvmkwkdalkdvswnliifvgatlvlgralitsgasewiinnvfrfseinstkshffillllavislt…	Bacteria	Bacillati	Cyanobacteriota	Cyanophyceae		Nostocales	Hapalosiphonaceae	Fischerella
165	WP_016860558.1	Fischerella muscicola	menwqailsiltfitviffimtewihltiaallgalilvfanvmtlqdaigyigkshgtlglffgvmvlvrafeptkifeylatqivllakgegkrlllgivaittpicavlpnattvmllaplippmaqevgvnfvpllilmvfianssglltivgdpatfivgdainlsftdylwrlsmggaiavitviailpflfrkiwhkklenleqlphpqinhprvlslgalivalvlvffvigeslpvpispaavallgaalamllshqskidsvnhilrdvdwstliffmstfvligglektgvinglsgvlaiilgkniflgslilifligllssvvpniplvvamvpllkqyivnvglapaevlapdfqgqfppevlplfyammfgatlggngtlvgas…	Bacteria	Bacillati	Cyanobacteriota	Cyanophyceae		Nostocales	Hapalosiphonaceae	Fischerella
166	WP_016862725.1	Fischerella muscicola	mlphiyqfatyiflgltylglalgylpglrmnraaialvgsaflmalgvlsleeawqaidpttivfllsmmvvnanlsyagffpqalslllrftrsplgilialtfgsgilsafflndtlalivtpltlsltqalrlnpipyllaiagatnigsvatlsgnpqniligsfsgihyldfmramtpiavtglaiqvillcllypnvrsivpcehlptkkkrlfkplfyktliittglliafavglplaesalvaaslllitrrvkpqrvlnkvdwnllvmfsglfilskatqklnllqpftyavnsaagllgvtamlsnlisnvpavlllhplipkddtqswlllaaastlagnltlfgsvanlivveaaaelgykltfwehlrfgvpvtvltlllvlvwih	Bacteria	Bacillati	Cyanobacteriota	Cyanophyceae		Nostocales	Hapalosiphonaceae	Fischerella
167	WP_016864778.1	Fischerella	mieslsqqigstttktggkssrkqrkfrwvvdavlplalttiaaivvllpsslssparlalfafllaailwsttsinadyialfcmmllvltggtsqqqlfealasdvvwlmigafvlggavqktglagrltqlvvsraktvkslfwllttvliplsflipstsgraavaipvfrsitsatsdrriiralallmptiilvstivalvgagshliandllqqitkqslsftqwaiyglpfgivasfvscwvimrlfldesrlqtalqipqtkhkplshaewmtlivvmvmivlwlteswhkfeiatvtmigalvltlpgvgvlkwkeglksvswnlvifvgaalvlgralidtgaaqwiidqlfaissiastnsqllilvslafisltshiymtshtara…	Bacteria	Bacillati	Cyanobacteriota	Cyanophyceae		Nostocales	Hapalosiphonaceae
168	WP_016864861.1	Fischerella	mqedfrlivdlvsvlavaacggllaallrqpvllgyliggivigptglglikeliqvetlaqfgvafllfalgvefsfaelkkvkaialgggglqitltiavtvvvcgltgfwgtlpakgvflgailslsstavvlkclmernetetphgqvmlgilvvqdlalglmlavlpalhqpgesivmavltalvriglfaggaviagkwiippllrmlartesrelfllgvvalclgiallteylglsiemgafvaglmiseveyadqtltyveplrdifaslffasigmlidpvflwqnlelilglvaiafigkfliitplvklfryplktaliaglglaqigefsfvlasegqalglvsrqiyllilgttavtlvltpfvlrlvpiifdwlesmpwlkpyf…	Bacteria	Bacillati	Cyanobacteriota	Cyanophyceae		Nostocales	Hapalosiphonaceae
169	WP_016865557.1	Fischerella	mystleqkyqriqkelmagaialggvfligtlwyalvegwswqdaaymtiitlatvgygetrplgdrgrlftialilmgvitigyivnrfteaviqgyfqegirlrqvrrameslsghyiicgfsrtgrqiatefqaegvsfvvidsdvesvrkaqeqgytiyqgdatldetlirvgieratcivaalpsdaenlyivlsakflnpgiraiarasteealqklqragadavispyitggkrmaaaalrpqvmdfvdgiisgtdrqlymeeflldpkvcpvvgmtlgqarlraqtgalilavrrndgtliggptpdtvfmpadvliamgtpeqlralnqllgpigskqlrrpkki	Bacteria	Bacillati	Cyanobacteriota	Cyanophyceae		Nostocales	Hapalosiphonaceae
170	WP_016866091.1	Fischerella	mlphilkfatyiflgltylglalgylpglrmnraaialvgsaflialgvislqeawqaidpttivfllsmmvvnanltyagffpqalslllrltrsplgilialtfgsgilsafflndtlaliftpltlsltqalrlnpipyllaiagatnigsvatlsgnpqniligsfsgihyldfmrvmtpiavtglaiqvillcllypnvrsivpcehlptgkkrifkplynktliittglliafavglplaesalvaaslllitrrvkpqrilqkvdwnllvmfsglfiltkatqklnllqpftyavnsaagllgvtailsnlisnvpavlllhsliakddtqswlllaaastlagnltlfgavanlivveaaaelgykltfwehlrfgvpltvltlllvylwih	Bacteria	Bacillati	Cyanobacteriota	Cyanophyceae		Nostocales	Hapalosiphonaceae
171	WP_016866790.1	Fischerella	menwqailsiftfvtviflimtewvhltiaallgalllvftnvmtlqeaigyigkshstlglffgvmvlvrafeptkifeylatqivllakgegkrlllgivaittpicavlpnattvmllaplippmaeevgvnfvpllilmvfiansaglltivgdpatfivgdainlsfidylerlslggaiavvtviatlpflfrkiwhtklenleqlphpqinhprilsiggfivafvllffvigeslpvpispaavallgaalamllshhskidsvnnilrdvdwstliffmsifvligglektgvihnlsgilgivlgkniflgslvllfligllssvvpniplvvamvpllqqyvvnvglapteilepnfqgqfppevlplfyammfgatlggngtlvgas…	Bacteria	Bacillati	Cyanobacteriota	Cyanophyceae		Nostocales	Hapalosiphonaceae
172	WP_016871504.1	Fischerella thermalis	mqedfrlivdlvsvlavaacggllaallrqpvllgyliggivigptglglikeliqvetlaqfgvafllfalgvefsfaelkkvkaialgggglqitltiavtvivcgltgfwgalpakgvflgailslsstavvlkclmernetetphgqvmlgilvvqdlalglmlavlpalhqpgesivmavltalvriglfaggaviagkwiippllrmlartesqelfllgvvalclgiallteylglsiemgafvaglmiseveyadqtltyveplrdifaslffasigmlidpvflwknlelilglvalafigkfliitplvklfryplktaliagfglaqigefsfvlasegqalglvsrqiyllilgttavtlvltpfvlrlvpivfdwlesmpwlkpyl…	Bacteria	Bacillati	Cyanobacteriota	Cyanophyceae		Nostocales	Hapalosiphonaceae	Fischerella
173	WP_016876556.1	Chlorogloeopsis fritschii	mtkasasksvsrqtesdkaslwsrfdakrlqqvtttasgtqhqasgktkkrkfrwvvdavlplalttiagiavllpsslphparlalfafllaailwsttsisadyialftmmllvlvggtsqeqlfdalasdvvwlmigafvlggavqktglagrltqlvvsraktvkgvfwllvtvlipmsflipstsgraavaipvfrsitsatsdrriiralallmptiilvstivalvgagshliandllqqitkqrisftqwviyglpfgvvasyascwvimrlfldearlnqeldisqgkskplsrsewitlivvgvmialwlteawhgfeiatvtvvgaliltlpgigvlkwkegiksvswnlvifvgaalvlgralidsgaaqwiidrlftistiantds…	Bacteria	Bacillati	Cyanobacteriota	Cyanophyceae		Nostocales	Chlorogloeopsidaceae	Chlorogloeopsis
174	WP_016876909.1	Chlorogloeopsis fritschii	myssleqkyqriqkelmagvvalvgvlligtfwyrfvegwswedaaymtvitlatvgygethplgdrgrlftialilmgvitigyivnrfteaviegyfqerirlqqvrrtmeslsghyiicgfsrtgrqiamefqaegvsfviidsdfesvrkaqemgytiyqgdatldetllrvgiekaacivaalpsdaenlytvlsakylnpgiraiarasteealqklqrggadavispyitggkrmaaaalrpqvmdfvdgiisgtdrqlymeeyllepgvcpvvgqtlgqaklrvqtgalilairrtdgnliggptadtvfmpgdvviamgtaeqlralnqllgpisskklrrpkkm	Bacteria	Bacillati	Cyanobacteriota	Cyanophyceae		Nostocales	Chlorogloeopsidaceae	Chlorogloeopsis
175	WP_016878559.1	Chlorogloeopsis fritschii	mtinklaiygvlgltylglalgyvpgfrmnrvtialvgssclitlgvlslqqawdaidsttivfllsmmvinanlsyagffpqvlslllrftrsplgilialtfgsgilsafflndtlvliftpftisltqalrlnpipyllamagatnigsvatlsgnpqniligsfsgigfldfmralapvavtglaiqvillcllypnvrstvsctqlsirkhrifkplfhktliitsglliafvaglpvaesalvaaslllitrrvkpqrilkkvdwnllvmfsglfilsrvtqqlnllkpftyavnssagllgvtailsnmisnvpavlllqsliprddtqswlllaagstlagnltlfgsvanlivveaaaelgyqltfvehlrfgvpitlltlllvflwih	Bacteria	Bacillati	Cyanobacteriota	Cyanophyceae		Nostocales	Chlorogloeopsidaceae	Chlorogloeopsis
176	WP_016949997.1	Anabaena sp. PCC 7108	magafalgfvfligtlwywlvegwswedaaymtvitlatvgygetnplgsrgrlftialilmgvinigyivnrftaaviegyfqegirlrqqrrlmeslsehyiicgfsrtgrqiakefraegvtfvvidaevesvqkaqmegytgyqgdatlddtllkvgvekatcivaalpsdadnlyvvlsaktlnpeiraiarasteealqklqrggadavispyitggkrmaaaalrpqvldfvdgiltgadrqlymeeflldpsmcpfvgqslhkaklrsqsgalvlairrtdgnliggptgdtvlmsgdtlicmgtaeqlrslnqilgpiksqqlrrpkss	Bacteria		Cyanobacteriota	Cyanophyceae		Nostocales	Nostocaceae	Anabaena
177	WP_016953457.1	Anabaena sp. PCC 7108	mqedfrlivdlvsvfavaacggllaallkqpvllgyiiggmvvgpsglglikevvqvetlaqfgvafllfalgvefslaelkkvkaiaigggslqialtilitvlvcgltgawgslpakgvflgsilslsstavvlkclmernetetphgqvmlgilvvqdlalglmlavlpalhepadvlgmavlialvriglfaagavvagiwlippllrllartesrelfllgvvtlclciallteylglsiemgafvaglmiseveyadetltiveplrdifaslffaaigmlidpvflwnnlelilglvalvfvgkfliitplvklfgyplktaliaglglaqigefsfvlasegqalglvsrriyllilgttavtlmltpfvlrlvpflfdfaesmpwlkpyl…	Bacteria	Bacillati	Cyanobacteriota	Cyanophyceae		Nostocales	Nostocaceae	Anabaena
178	WP_017293973.1	Geminocystis herdmanii	mqdsfkkvmvgaiffaitiivaifgyisfgwsllesvymvvitifgvgygevqplntpfqkiftmfviiagtssavygvggfiqmvtegeinkafeadrqrktlanlenhviicgfghigqvlakqldetketfvvidndpenlttaknrsylvqegdatdenvlitvgiqkakvlatvlpndatnvfitltarelntdliilargelpstekklrlaganhvvlpasvsglrmanlitspsmvdflaqkeeqsylndllmqinvqieelvvgntsrlvgrtvreleirgkggfivvalrrgdeplithpnpslllnsgdvlivlghqedlpqfarfyqlnrsnsk	Bacteria	Bacillati	Cyanobacteriota	Cyanophyceae	Oscillatoriophycideae	Chroococcales	Geminocystaceae	Geminocystis	Euhalothece
179	WP_017294195.1	Geminocystis herdmanii	mdispifltitvliialiafiaewlpvdltalsitvvlmllglvtpnegisgfgnsatitvmamfilsagitktgilnvvrdwlikwggknpsrqiftlgmvvgpisafinntavvaiflpiveqwskqtktsvskllipmsfmtilgglitligtstnilasgvavqlgypeftifqftalglpvffiglvyislaapkllparkpaggeslsedyelkeyvsemiippnssligqtlrsseiqrkfdldvleiirndehfpppladkvlalgdillvrgsrnsllnikdergveiladfkfnstemekensqeaekiaevlilsnsrligttlkdlrfrqrynctvlairrgeelirerlgkvtlkfgdllliqapkesfiglqttrellvleeknr…	Bacteria	Bacillati	Cyanobacteriota	Cyanophyceae	Oscillatoriophycideae	Chroococcales	Geminocystaceae	Geminocystis
180	WP_017294342.1	Geminocystis herdmanii	msdiffkkskvtqttleknylrlkreliggsillgivfltgtlwfwlieewslidsvymtmitlstvgfgevnplddrsrlftmvlilmgiivigylvnriteaflqgyfresirlrqkrnvidklsnhyilcgygrtgshvarefavenipfiiidseldeiekaqqqgylvlqgdatldeylllakienavciiaalssdadnlytvmsakalnpniraiarasteeavkkleragadavvspyitggkrlaaaalrpqimdfvdgilsggerafyleeclldenncpcigqtlaetqlraksgalvvairrcdgrliagptgdsvleagdslicmgtaeqlrilnnilspikskkn	Bacteria	Bacillati	Cyanobacteriota	Cyanophyceae	Oscillatoriophycideae	Chroococcales	Geminocystaceae	Geminocystis
181	WP_017294531.1	Geminocystis herdmanii	mtdlssiiaasvfivviglimseklhltiaallgalilvfthtltlteaiayisrshatlvlffgvmvlvrafeptkifeylatqmvliakgrgkvlllgiigittpicavlpnattvmllaplipplaeeigvnfvpllilmvfvanssglitlvgdpatfivgdainmsfidyiqrlsiggviavisvaiatpflfrdvwktkfthledlphpkvnhprmlalgalimafvliffvigdslstpispaavallgaalalllahhskidtvhnilkdvdwstliffmsifvligglektgvvsslsgllalvlgtniflgsivlifvvgllssvvpniplvvamvpllkeylvnvglvgtevldpnfagqfppevlplfyammfgatlggngtlvgas…	Bacteria	Bacillati	Cyanobacteriota	Cyanophyceae	Oscillatoriophycideae	Chroococcales	Geminocystaceae	Geminocystis
182	WP_017297411.1	Nodosilinea nodulosa	mqlrqwrlafkvkslgiwlvlaglgiaavglghlilatpidlswqgwltlttitatflanamtnlpaevvflgglaillitgildtdtalagfsnagmvtvgvlyvvvaglqqtggltwvsqqvlglpksqkramvrlmvpvmglsavlnntpvvamfipvvgdwcrklkinpsklmiplsyasifggvctligtstnlvvnglliaetgqsglgmldiawvgvpcaiaaslfllftqrwllpdrksafstsddprqytlemsvpvgspmagktveqaglrqlpglylaeivrgqqvipavgpkevlrdrdqlvfvgavdsivdlhrlrglqpatdqvfkldtprlgrclteavvsdtcplvgktvregefrtrynavvlavarngerlrgkigdirlr…	Bacteria	Bacillati	Cyanobacteriota	Cyanophyceae		Nodosilineales	Nodosilineaceae	Nodosilinea
183	WP_017298119.1	Nodosilinea nodulosa	metwsgitasvvflgvlaliaterlhlmiaaflgamlliflhvltldqaigyigksyatlslffgvmvmvrafeptkifeylatqmvimargegkrlllgivaittpicamlpnattvmllaplippmaaelninfvpllilmvfvansaglltlvgdpatfivgssinmsfldyllklslggaiaiativvmlpilfpntwhkklddlahlprpqvnhprmlalggvivvlvlglfvvgdslpvpispaaiallgaalclllthhsgidtvqnilrdvdwstlvffmsvfvligglqetgvisqtagllgvvigqnialgsmlllfvtgilsslipniplvvamvpllkeylvnvnlvgpellspdfagqvppeilplfaammfgatlggngtlmgas…	Bacteria	Bacillati	Cyanobacteriota	Cyanophyceae		Nodosilineales	Nodosilineaceae	Nodosilinea
184	WP_017300000.1	Nodosilinea nodulosa	mdydplqdrqrfepqaaqnqarkgdltvllltvslivgvvllggvalalgvvslpgqltgagwltigvtlaafllnaltplpaeaiflaalatlllsgvldtatalagfsnpgmvtvgvlyvvvaglqqtggldmisrsllglpkgqtmallrlivpvlgmsaflnntpivamfipvvsdwcrklrispsklmiplsyaaimggmctligtstnlvvngllvsetdypglklfdlvpvgvpcaiagtlmltlaqrwllpqrkpaitdtddpreytvemvvedhsplagktveqaglrhlpglylteiqrqgrlltaigpqetlqaqdqlvfvgmvnsivdlshirglqpatdqvfkldtprtertlveavvsntcplvgitirqgkfrsrygavvlavg…	Bacteria	Bacillati	Cyanobacteriota	Cyanophyceae		Nodosilineales	Nodosilineaceae	Nodosilinea
185	WP_017301447.1	Nodosilinea nodulosa	mrqkrprygetiveenyrhtrrhlirgaialgfvvfsgilwyrfvegwswldatymavitlstvgfgetnplsprgrlftivlimmgvgvlayilnnmteavvqghfqaglrllkkrrfmeslqghyiicgfgrtgqqvatefaaenisfavvdsadsavhaaqqlgytilqgdatqdqvlmqvgvqrarclvaalpsdaenlyivlsaktlsseirtiarasteeailklqrggadvvvspyitggkrmaaaavrpqvvdfldgiltgaertvyveeflllpdscpivgktlaeaqlgrqsgalilairrdgalifgptadtrlypgdvvitmgntdqlrllsqiispiep	Bacteria	Bacillati	Cyanobacteriota	Cyanophyceae		Nodosilineales	Nodosilineaceae	Nodosilinea
186	WP_017303105.1	Spirulina subsalsa	meiiltvlvivgaligfisevlpvdlialivaivlmilglvtpqegisgfgntatitvmamfilsagiaktgviqiirdwlikwsgdnprqqifvmgmlvgpisafinntavvavflpivetwcrqqkipvskimiplsyctilggtltligtstnvlasglsaqlgysefsifqftpisiitfsvgliyiiflspyllpnrekntessiaedyqlkeyvselvltprstligqtlreseiqrkfdldvlelirnktrfpqpladkvldagdilvvrstkadllkirdergleiladvqfndqeiestlssgeekiaevlilsnsrlvgttlkdmrfrqrynatilairrgaelvqgrlgkvplkfgdlllvqgpkesfiglqttrellvleerdveml…	Bacteria	Bacillati	Cyanobacteriota	Cyanophyceae		Spirulinales	Spirulinaceae	Spirulina
187	WP_017305059.1	Spirulina subsalsa	mdnlhalittstffivilaivseklhlmiaaflgalvlvfthvmtlteaigyishsystlalffgimvlvrafeptqifsylagqmvklsrgsgkllllgivaittpicavlpnattvmllaplipplaqdigvdfvpllilmvlvsnsaglltligdpatfivgdginitfvqylqrlslggvlavltitcllpvlfpkiwkaqfkghetlklptinhpkvlavgsvivvfvltlfvigeslpipmqpaavallgaglalllahqtkidtvnnimkdvdwttliffmstfvligglektgvvrhislllaailgqnivlgclllmilvallssvvpniplvvamvpllkeylfnidlisadmlnpnfsgqlppvvlplfyammfgatlggngtlvgas…	Bacteria	Bacillati	Cyanobacteriota	Cyanophyceae		Spirulinales	Spirulinaceae	Spirulina
188	WP_017305288.1	Spirulina subsalsa	marirrqekrlwqellggilglggvfclgifwywyvegwslteaaymtmitlatvgfsevrplddrsrlftmvlillgiisigyivnrfteaiiqgyfqerirerqkrrliesfqdhyiicgygrmghqvalefaaekipfvivdsdpesvseaqhdghmavqgdatlddclldvridraaclvaalpsdaenlytvlsaktlnpqlrtiarannqeavlklkragadavvspyitggrrlaaaalrprvmdfvdgiitgvnrslyldefllssnsggcvgqtlsdtnlralsgalvlairredgtliggptgdtrlmegdllicmgtaeqlrtlrhllggtrpsgrwska	Bacteria	Bacillati	Cyanobacteriota	Cyanophyceae		Spirulinales	Spirulinaceae	Spirulina
189	WP_017318093.1	Mastigocladopsis repens	mystleqkyqriqkelmagvialvgvflvgtlwyrfverwswedaaymtvitlatvgygetrpleargrlftialilmgvvsigyivnrfteaviqgyfqhgikirqqrrlmesltehyiicgfsrtgrqiaiefraegvpfvvidsslesvqlaqangymvyqgdatldetlfkvgidravcivaalpsdaenlyvvlsaktlnpniraiarssteealqklqragadavispyitggkrmaaaalrpqvmdfvdgiisgtdrqlymeeflldpaacpfvgqtleqanlrsqtgalllairrangeliggptaetifmrgdvliamgtaeqlrtlnqmlgpirskklrrprkg	Bacteria	Bacillati	Cyanobacteriota	Cyanophyceae		Nostocales	Symphyonemataceae	Mastigocladopsis
190	WP_017324189.1	Synechococcus sp. PCC 7336	mmqtiltlmvlalafvsfiaewlpvditaistmvllmvlglvdptegisgfsnpatitvmamfvlsagiartgalqavtsillqwggrsparqivtlgvlvgpisafinntavvptflplietwaeklgisasrlliplsylsimggtitvigtstnvlasglsqrlgygefplflftgvglsafcagllylaivaprllpdrqpvnsasiaqryqlrdyvseiaiapdsslvgqtlrtsslqrqfdvdvleiirndahfpqpladkllqvgdillvrcdreellkikqekgiyilperkfnsqspspelvteedgiaevlilgnarvvgstlkelrfrqrynvtvlairrgqelvrerlgkvplrfgdillvqgpkqsflglqtsrdllvinerdlet…	Bacteria	Bacillati	Cyanobacteriota	Cyanophyceae		Synechococcales	Synechococcaceae	Synechococcus
191	WP_017655107.1	Fortiea contorta	menwqpifsvivfaaviilimtewvhltiaaflgallivftnimtlqeamgyigrshgtlglffgvmvlvrafeptkifdylamqmvllargqgkrlllgivaittpicavlpnattvmllaplippmaqdvgvnfvpllilmvfvansaglltivgdpatfivgdainisftdylwrlslggaiavamvvftlpflfrkiwhtrlenldqlphpeinhpralglggvivafvliffvigeslpvpispaaaallgaalalllshqsridtvnnilrdldwstliffmsifvligglektgvisglsgvlsvilgkniilgslvllffvgllssvvpniplvvamvpllkqyivniglapteilsadfqgqyppevlplfyammfgatlggngtlvgas…	Bacteria	Bacillati	Cyanobacteriota	Cyanophyceae		Nostocales	Fortieaceae	Fortiea
192	WP_017661214.1	Baaleninema simplex	mkiilmlailglalisfaaewlpvditalvvaivlmlcglvspeegisgfgnsatitvmamfvlsagvtrtgvvqivrdgllkwggkqisrqilvmggivgpitafinntavvaiflpiveswckqrqisvsklliplsystvlggmltligtstnilasglskqlgygefslfeftpvgiatfaiglmylsfvapyllpdrkpldgdsieddygledyisemvippgsiaigktlreseiqrkfdlsvleiihdgihfsqpladktlsagdvlivrgsrdnllnvrdergieiladmkfnkktvedeissgeekvaevlilsnsrligttlkdlrfrqrynatvlairrgqelirdrlgkiplrfgdlllvqgpkdsfiglqttrellvleerevetl…	Bacteria	Bacillati	Cyanobacteriota	Cyanophyceae	Oscillatoriophycideae	Oscillatoriales	Oscillatoriaceae	Baaleninema
193	WP_017714856.1	Oscillatoria sp. PCC 10802	mkpadifksqsdierqyrrirnelitgaiafssllllgtlwywrvegwplldsiymtvstlatvgfgeihplgnrgrlftialilmglfnigyvvnrftealiqgyfqqgillqrqrrlintlsghyilcgfgrtgrqialefkaegipfvtidsdaeqiqaaqqlgyiafegdatldatlqevgieravclvaalpsdaenlytvlsaktlnpsvraiarasteeavqklqrggadavvspyitggkrmaaaalrpqvmdfvdgiitgadrsfyleefridqtcpfvgqslreaklrsqsgalvlairradgtliggptadtklmpadslicmgtaeqlralnqilgpiqsnrlrlpkqappad	Bacteria	Bacillati	Cyanobacteriota	Cyanophyceae	Oscillatoriophycideae	Oscillatoriales	Oscillatoriaceae	Oscillatoria
194	WP_017717793.1	Oscillatoria sp. PCC 10802	menvqsivaaatfvgviflimtewihltiaaflgalllvfchimtlneaigyisrshatlglffgvmvlvrafeptkifdylatqmvllakgqgkrlllgivaittpicavlpnattvmllaplippmaeeigvdfvpllilmvfvansaglltlvgdpatfivgdavnisfadyllklslggviaivtilvmlpwlfpktwrkklddlehlphpkiehprilgvgglivafvllffvvgetlpvpispaavallgaalalllahhtkidsvnnilrdidwstliffmsvfvligglektgvissvsgvlavllgknivlgslvllffvgllssvvpniplvvamvpllkqyvvsvglapaevlapdfqgqfppevlplfyammfgatlggngtlvgas…	Bacteria	Bacillati	Cyanobacteriota	Cyanophyceae	Oscillatoriophycideae	Oscillatoriales	Oscillatoriaceae	Oscillatoria
195	WP_017718964.1	Oscillatoria sp. PCC 10802	mkflqytllaltylglglgyipslrlnragialvgagfiiasgamslkeawqaidpgiiifllsmmivnaslagsgffqlalefitgitkspfgllvaltfgsgflsalflndtiailltpltvnltrslslnpipyllalaggtnlgsvatvsgnpqnlligsfsgigyldfaraltpvalfslcvqvgwlcwlypevrslqpypsreparyrlfkplllkslavtgallvaflagaplaesawiaaavlllsrrvkaqrllaavdwnllvmfaglfviteaterlgllrgfagftgtpagllgvtvvlsnlisnvpavlvlqplipggdtqawlllaaastlagnltllgsvanlivaeavarqgyllsfrehlrfglpltlvtlaiayfwiy	Bacteria	Bacillati	Cyanobacteriota	Cyanophyceae	Oscillatoriophycideae	Oscillatoriales	Oscillatoriaceae	Oscillatoria
196	WP_017740429.1	Scytonema hofmannii	mlllqfaiygvlgltylglafgffpglrmnratialvgsaflialgvlklqeawdaidaktivfllsmmvvnanlsfagffprslsvllsftrspfglitvltfgsgilsafflndtlalvftpltlsltrslnlnpipyllavagatnigsvatlsgnpqniligsfsgisylnfareltpialiglviqvgllwllypdvrsrqpcrqlpigqeriykplyqktliiatglliafamglplaesalvaaslllitrrikpqrilkqvdwnllvmfsglfilskvtqklnllepfthavhspaglvsvtailsnlisnvpavlllqplipkdssqswlllaagstlagnltlfgsvanlivveaaaelgykltflehlrfglpltvltllltfllig	Bacteria	Bacillati	Cyanobacteriota	Cyanophyceae		Nostocales	Scytonemataceae	Scytonema
197	WP_017745344.1	Scytonema hofmannii	menwqafisiltfisviilvmtewvnltiaallgalllvftnvmtledavsyignshgtlglffgvmvlvrafeptkifeylatqivilakgkgnrlllgivgittpicavlpnattvmllaplippiaeevgvnfvpllilmvfvansaglltivgdpatfivgdainisftdylwrlslggaiaiiiivailpllfrkiwktklenleqlphpqinhprvltiggfivafvlvffvageylpvpvspaavallgaalamllshqskidtvnnilrdvdwstliffmsifvligglektgvinslsgllaailgknifigslslvffigllssvvpniplvvamvpllkqyvvnvglaptevlaqnfqgqfppevlplfyammfgatlggngtlvgas…	Bacteria	Bacillati	Cyanobacteriota	Cyanophyceae		Nostocales	Scytonemataceae	Scytonema
198	WP_019501456.1	Pseudanabaena sp. PCC 6802	mnpelaivlillgaaiamfainkprmdavalivmtvlpltgvisinealagfsdpnivliaalfvvgeglvrtgvaqrlgdwliaragtaevrlivllmfvvaglgsvmsstgvvaifipivlricqntgisasrlmmplscaalisgmltlvatapnlvvnselarhgvagfrffsftpfglpilvlgilymtfarrwlvakihqkdgsssrpnlrqwieeyklrdrehrvrltersplvgktieelnlrrtaganivaiersrrfskdliapsartelqaddvllvdlfapsnnlealhqqfglealpltgdyfsdrsqeigmaevfipansnaidktilelrfrrrygltvvglrrgktcirrgllteplklgdtllligtwkaieklrsdtteli…	Bacteria	Bacillati	Cyanobacteriota	Cyanophyceae		Pseudanabaenales	Pseudanabaenaceae	Pseudanabaena
199	WP_019501584.1	Pseudanabaena sp. PCC 6802	menwqavlsiavfgglifllitewihftvaaflgalilvaanvmtlqqaigyigqshgtlglffgvmvmvrafeptkifdylatqivilakgrgdrlllgivaittpicaflpnattvmllaplvppmaqevgvdfvpllilmvfvanssglltivgdpatyivgdavnlsftdylirlslggaiavgvvvavlpflfrkiwnkkldsleelprpkinhprtlivgaliaafvlvffvvgeslpvpvspatvallgaalammlahhskidtvshilrdvdwstliffmcifvvigglektgvitslsgvltvllgkniflgsivilffvglissvvpniplvvamvpllkqyvvnvgfagaevlspdfkgqfpaivlplfyammygatlggngtvvgas…	Bacteria	Bacillati	Cyanobacteriota	Cyanophyceae		Pseudanabaenales	Pseudanabaenaceae	Pseudanabaena
200	WP_019502568.1	Pseudanabaena sp. PCC 6802	maseaskrfslavkyqrlrqeltiailiflsvlligtvgyqviegwnwldalymttitlgtigysethpldekgriftialifmsiisigfivnrfteavvqgyfqevirlrqqkrlmefldrhyivcgfgrtgrqvtaefasedipfvvldkeieqiqqaeqlgyravqgdasldetlqrvaieraicivctlpsdaenlytvlsaktlspniraiarasseeamkklrrggadevispyitggkrmaaaalrpqvmdfvdgiisganrsyyieeflidskcpqvgrtlnearlrsqsgalvlairradgtllggpnantvllegdllicmgtsdqlrqlnqilspiserqppprepkslppkd	Bacteria	Bacillati	Cyanobacteriota	Cyanophyceae		Pseudanabaenales	Pseudanabaenaceae	Pseudanabaena
201	WP_019504273.1	Pleurocapsa sp. PCC 7319	mynytfeekygrlrkelvrggvvlagivligtlwywqvekwsfsesaymtvitlstvgfsevrpleergrlftvalilmglltigyivnrftealiqgyfqegiklrqersliesleqhyivcgfgrtgrhvareffaegipfiiiddnleeveeikqlgytvilgdatldeslvrakidraiclvtalpsdaqnlytvlsaktlnpriraiarasneeavqklqragadavvspyitggkrlaaaalrpqvmdfvdgiitgsnrsyyleeflidtqacpfvgkslreaklrsqsgalvlairrfdgnliagptgdtlildrdalicmgtaeqlrdlnkilgpinstkslrppknkl	Bacteria	Bacillati	Cyanobacteriota	Cyanophyceae		Pleurocapsales	Hyellaceae	Pleurocapsa
202	WP_019505327.1	Pleurocapsa sp. PCC 7319	mkksfylgvglfaicfflsffpellpenlpptairmlgvtfliavfwlaetipipatsiiplfllpllgilasgdvasaygsdiillfmtgffiataiekwnlhrrialhiiklvgtqptrlilgfmiataalsmwisnaattlmmlpiataaieqtevvnpksgisktlgtglmlgiayganiggmgtpigtppnlvflaqieeafptlpsiaflqwmivgvplviifilltwlyltkvgvklprefsastdggyideelkkigkmsqaekyvailfaltaflwifrsditigsftltgwatylgvsdfvkdttvgamisvimfllpvktekgkqtklidwstavkipwgilllfgggiaiskgfeasglsqffadnlqtglqglsiivsvvivcifm…	Bacteria	Bacillati	Cyanobacteriota	Cyanophyceae		Pleurocapsales	Hyellaceae	Pleurocapsa
203	WP_019507594.1	Pleurocapsa sp. PCC 7319	mearrishrifapktwkhwllltfmgliasigiallsyvatspsfalswqawvaifvaisvflfnalttlsteiiflggaavlfvsgilneqdafagfsnsgmitvavlyivvtglsqtgglnwisqrvlglpqghnaallrlmtpvmgmsaflnntpvvamfipivtdwsrklrispsklmiplsyaaifggmctligtstnlvvngllisttnlpglklfdlavvglpcaiagsiylflthrwllpsrkpviseaddvrqytvemmvsqdspltgdsieaaglrhlpglylveivrdqmiipavspkevlrdgdrlvfigmidsivdlnrlrglqpatdevfkldtprserclieavvsntsamvgktiregkfrtqynavvlavarngerlpgkig…	Bacteria	Bacillati	Cyanobacteriota	Cyanophyceae		Pleurocapsales	Hyellaceae	Pleurocapsa
204	WP_019507881.1	Pleurocapsa sp. PCC 7319	mrsgkkgsrakdggdiqqliaskkvpktykyqenlpvshprplrwvvdaafplaltltagisvllptslptegrlslfafivaailwsttsinaayvalgtvmllvltggtsqeqlfaalssdviwlmigafilggavqktglaarltqivvarantvrslfwlltsvliplsfiipstsgraavtipvfrsitaatndkritraiallmptvilvstigaivgagshliandllyqitqqrisftqwaiyglpfaiaasyascwvimrlflnksrldrplppqklkqqplstkeiktliivlmmvllwltenwhgyeiatisvagaliltlpnlgilswqegikavswnliifvgaalvlgrslidsdaaqwiiskifqistisqsnshlfillllal…	Bacteria	Bacillati	Cyanobacteriota	Cyanophyceae		Pleurocapsales	Hyellaceae	Pleurocapsa
205	WP_019508495.1	Pleurocapsa sp. PCC 7319	meiyltfsiltlalvafifewfpvdltaimvaiilmllglvtpeegiagfgntatitvmamfilsagvtrtgaiqvvrdlllswsgkniyqqiavmgiivgpisafinntavvaifipiiedfaqkrgiasskllmplsfasilggtltligtstnilasslskklgqgefqlfqftklgiiiffigllyivivaprilrnhktgktgrlsedyeikeyvtevvvsprssligqtlrqseiqrkfdvdvlemihngthfpqpiadkkiragdilivrgskdtllqikaergieilpdvkfnqeqleaelntgeekigevlilsnsrfigatlkdlrfrqrrnatvlairrgqevlrdrlgkvplrfgdlllvqgpkqsflglqtsrellvleqrdvenl…	Bacteria	Bacillati	Cyanobacteriota	Cyanophyceae		Pleurocapsales	Hyellaceae	Pleurocapsa
206	WP_021834166.1	Crocosphaera watsonii	mtispiiltliilllalvsfvceffpvdttaiaitillilcklvtpeqglsgfsnsatitvmamfilsagitrtgglqivrdllfrlggkslkkqiaalgiivgfisafinntavvavflpiiegwgkkrkislsklliplsyaailggvitiigtstnilasglseklgygefsiflitpigipvffiglfyltfiapkllpdrksvnnngldvdydmkdyvseiiitprssligqtlrqsgiqrkfdvdvieiihndihfpqpladkilslgdillvrgskedllqvrdergvdiladvkfdkdeiekelsfgedkvaevlilsnsrlisstlkdlrfrqrynatviairrgeellrerlgkvrlkfgdlllvqgpresfiglqttrellvleerev…	Bacteria	Bacillati	Cyanobacteriota	Cyanophyceae	Oscillatoriophycideae	Chroococcales	Aphanothecaceae	Crocosphaera
207	WP_023068871.1	Lyngbya aestuarii	meiiltlsllvvaliafifewlpvditaicvtvalmvfglvtpeegiagfgnsatitvmamfilsagitrtgvvqiardgltkwggknltqqiiamgiivgpisgvinntavvaiflpiiedwckkqrisvskllmplsfvtilggmitligtstnilasgvskklgygefsifqftklgiitfiigliylafiapklipnrqpltneflgqdydikeyfteliitprsslvgqtlsrseiqrkfdldvleviqngvrfsqplgdkvlgvgdilvirsskedllrireerglsllpdiqfktdeiesiltseeekigevlilsnsrligttlkdlrfrqrynatvlairrgaellqgrlgriplrfgdlllvqgpkqsfiglqttrellvleqqnveti…	Bacteria	Bacillati	Cyanobacteriota	Cyanophyceae	Oscillatoriophycideae	Oscillatoriales	Microcoleaceae	Lyngbya
208	WP_023069349.1	Lyngbya aestuarii	meivltlsvlilalisfvvewlpvdltalsvtvllmvlglvtpnegisgfgnsatitvmamfilsagitrtgviqivrdllikwggkhpsqqifimgaivgpisafinntavvaiflpiiedwckqrkiplskvliplsyssilggmitligtstnilasglseklgygafslfqftkvgiisffiglvyisfiapyllpkrksngsdflgqsyeindylseviitpqsslvgqtlqqseiqrkfdldvlelvrdkvhlpqpfadkrlcegdiliircsrddllkireerglnilpdvqfkedsiesmlssgeekigevlilsnsrligttlkdlrfrqrynatvlairrgaelvrgrlgktplrfgdlllvqgpkqsfiglqttrellvleqrnvesl…	Bacteria	Bacillati	Cyanobacteriota	Cyanophyceae	Oscillatoriophycideae	Oscillatoriales	Microcoleaceae	Lyngbya
209	WP_023072869.1	Leptolyngbya sp. Heron Island J	maidieilmtfgvtlvalilfvvewlpaditalgvmvtlmllglvspqegiagfsnsatitvmamfilsagiartgalqqastwlmqwggktcrrqifalglivgpisglinntavvsvflpiiedfcqqhrlspskllmplsfatilggmltvvgtstsvlasglsdqlgygefslfqfvelgaaifvvgllylmfiapvllpnrdvsgstlsqeyglkeyvsevvvtprsslvgqtlqnsqlqrrfdldvleiirngnhfpqplgdkslcagdillvrsrrddllkirdgegieilpdvqfgqkswqadlssgqegvaealviansnlvgstlkelrfrqrynvtvlairrgqdlvrermgkvrlkfgdlllvqgpkqsllglqtsrdllvleqrdl…	Bacteria	Bacillati	Cyanobacteriota	Cyanophyceae		Leptolyngbyales	Leptolyngbyaceae	Leptolyngbya group
210	WP_023174465.1	Gloeobacter kilaueensis	mphplallifvavlllvlarpyrlpvaypavagaalmlllgavqpadvlqvvrlswdavltlialvilsmalrangffrwaalqvvrrsggngrvllvvlialtalvaailandgavliltplawelmdelevdppgrfaylfavgfvcdaastpllvsnltnilfadafgldflsfartmalptlfaltssavtllalfwsalperyaagtlavpgaalrdrqafitawlglaamavgylsasvihlpvslavmpvstvllvqavqrklltprqifsegpwgilffavglfvvvvglyragglqplvaaleqlsrsgqsfgvgglvtglsaifnnlpaalvvllglksaaapphelqravyasilgtnigckltpigslstllwlellrarglvirwg…	Bacteria	Bacillati	Cyanobacteriota	Cyanophyceae		Gloeobacterales	Gloeobacteraceae	Gloeobacter
211	WP_024544552.1	Picosynechococcus sp. NKBG15041c	mnleawialatfvvvfvsivfekihltaaallgalvlvfahvmtlteavgyisqsyatlalffgvmvlvrafeptkifeyiatkmviaakgsgkllllgivlmtapicavlpnattvmllaplippiaqeigvdfvplltlmvfvansaglltivgdpatyligdavnlsfldylqrlsfggvlaivvvvlllplvfkdiwqttftdlshlpnpkvnhprvlalggvliffvlllfvigeslpvpivpaavallgaalaltlahqskidtvnnilkdvdwstllffmsifvligglektgvvsqisgvlaiilgknillgsilivfvvgilsslvpniplvvamipllkeylvnvdllgsefldpnvagqfppvvlplfyammygatlggngtllgass…	Bacteria	Bacillati	Cyanobacteriota	Cyanophyceae	Oscillatoriophycideae	Chroococcales	Geminocystaceae	Picosynechococcus
212	WP_024545363.1	Picosynechococcus sp. NKBG15041c	mqsieqkygrlkeqlllgllmlmglfllgmgwfvavehwswvdaaymtiitlatvgfgeihplgdrsriftsilillgliaggyivnrfveamasgyfqeirrlkeyqqqinelnnhyivcglgrtgqqvakefvaekiafvvidldperieiaeaenyiciqgdatldqylqaarieqaiglvaaltsdaenlytvlsaktlnpkiraiarasteeaieklrragadavvspyitggrrlaaaalrpqvmdfvdgiltgtehsyyleevrvdsnysgyvgrslsqarlrvksgalvlairrqdgelipgptgdtllllgdvlicmgtaeqlrklnsillpvqtdgslrppnr	Bacteria	Bacillati	Cyanobacteriota	Cyanophyceae	Oscillatoriophycideae	Chroococcales	Geminocystaceae	Picosynechococcus
213	WP_025781475.1	Candidatus Synechococcus spongiarum	mdalitllilvlaivlfitaalppevvgllamgllmasgvlspaealagfaspavitllamfalsaglfrsgaldrlrelmggnrmkqprqliqlfvvaigplagilantpivatlipvveawcqrrglppsrlllplstatilggaltligtstnllandlsrsvgeemgfdgglqlftltpialplyllggayliwvaphllpernrdglellaslsrdgyltevevpadsilvgqtlhnsrlqrrfdvdvlelqrggerfsppfadrvlsggdrlllrcsradllrlqqehtvslaapaasggqgvegtatqrmveallpagsflagaslqelrfrqrfnatvialrrgqelvrerlgqvvlragdvlllqapldslrglqassdlvvmdkiehel…	Bacteria	Bacillati	Cyanobacteriota	Cyanophyceae		Synechococcales	Synechococcaceae	Synechococcus
214	WP_026100197.1	Fortiea contorta	mystpeqkyhriqrelmagayalggvsligilwysvvegwswedaaymtvitlatvgygethplgdrgrlftialilmgvisigyivnrfteaviqgyfqegirlrqqrrimeslsghyiicgfsrtgrqiarefwaegvafvvidselesvqkamsegytvfqgdatlddsllkvgieraicivaalpsdaenlytvlsaktlnpeiraiarasteealqklqrggadavispyitggkrmaaaalrpqvldfvdgilsgtdrqmymeeflldpafcpfvgqslqkaklrsqtgalvlairrtdgnliggptgdtvlmprdtlicmgtdeqlrslnrllgpmnsqqlrrpkns	Bacteria	Bacillati	Cyanobacteriota	Cyanophyceae		Nostocales	Fortieaceae	Fortiea
215	WP_026720691.1	Fischerella sp. PCC 9431	mysnleqkyqriqkelmlgaialagvlligtlwyalvegwswedaaymtvitlatvgysethplgnrgrlftialilmgvitigyivnrfteaiiqgyfqegirfrqvrrameslsghyiicgfsrtgrqiaiefqaegvsfviidsdaesvrkaqelgytiyqgdatldetllrvginraicivaalpsdaenlytvlsgkylnpsiraiarasteealqklqragadavispyitggkrmasaalrpqvmdfvdgiisgtdrqlymeeflldpkvcpvvgltlgqarlrgqtgalilavrrndgtliggptpdtvfmpadvliamgtpeqlralnqllgpigskqlrkpkni	Bacteria	Bacillati	Cyanobacteriota	Cyanophyceae		Nostocales	Hapalosiphonaceae	Fischerella
216	WP_026721790.1	Fischerella sp. PCC 9431	menwqailsiltfiaviffimtewihltiaallgalllvftnvmtlqeaigyigkshgtlglffgvmvlvrafeptkifeylatqmvllakgqgkrlllgivaittpicavlpnattvmllaplippmaqevgvnfvpllilmvfianssglltivgdpatfivgdainlsfkdylwrlslggaiavitviailpflfrkiwhkklenleqlplpqinhprvlslgalivalvlvffvigeslpvpispaavallgaalamllshqskidsvnnilrdvdwstliffmstfvligglektgvinglsgvlaiilgknillgslslifligllssvvpniplvvamipllkqyivnvglapaevlapdfqgqfppevlplfyammfgatlggngtlvgas…	Bacteria	Bacillati	Cyanobacteriota	Cyanophyceae		Nostocales	Hapalosiphonaceae	Fischerella
217	WP_026722878.1	Fischerella sp. PCC 9431	mlphiyqfatyiflgltylglalgylpglrmnraaialvgsaflialgvlsleeawqaidpttivfllsmmvvnanlsyagffpqalslllrftrsplgilvaltfgsgilsafflndtlaiiftpltlsltqalrlnpipyllaiagatnigsvatlsgnpqniligsfsgiyyldftlvmtpiavtglaiqvillcllypnvrsivpcehlptkkkrlfkplfyktliittglliafavglplaesalvaaslllitrrvkpqrvlnkvdwnllvmfsglfilskatqklnllqpftyainsaagllgvtailsnlisnvpavlllhslipqddtqswlllaaastlagnltlfgsvanlivveaaaelgykltfwehlrfgvpvtlltlllvfvwir	Bacteria	Bacillati	Cyanobacteriota	Cyanophyceae		Nostocales	Hapalosiphonaceae	Fischerella
218	WP_026723639.1	Fischerella sp. PCC 9431	mqedfrlivdlvsvlavaacggllaallkqpvllgyliggvvigpsglglikeliqvetlaqfgvafllfalgvefsfaelkkvkaialgggglqitltiavtvllcgltgawgtlpakgvflgailslsstavvlkclmernetetphgqvmlgilvvqdlalglmlavlpalhqpgesiamavvtalvliglfaagaviagkwiippllrmlartesrelfllgvvalclgiallteylglsiemgafvaglmiseveyadqtltyveplrdifaslffasigmlidpvflwhnlelilglvalvfigkfliitplvklfryplktalitglglaqigefsfvlasegqalglvsrhiyllilgttavtlvltpfvlrlvpmlfdglesmpwlkpyf…	Bacteria	Bacillati	Cyanobacteriota	Cyanophyceae		Nostocales	Hapalosiphonaceae	Fischerella
219	WP_026732197.1	Fischerella sp. PCC 9605	mtkatpdkiggstakslsvwrtfegeasskgtpakvarthkkgfgwvvnavlpltlttvtgvavllpeslstnarlslfafalavilwsttsfnaafvalaavillvltggvpqeklyeslasdvvwlmigafilgnavqqtglaarfaqlvvsrartvgsvlwllttmiiplsffipstsgraavvipifhsianaandkrvtkaiailmptvilvstigtiiaagshlvandllyqiskqqisftdwvlygtpfgivasyiscwvimrlfldkkrlqrpitlpqtknkplskaewatlmivavmvvlwlteswhkleiatvtvvgalllttpnigvlkwkdalkavswnliifvgaalvlgkalietgaaqwiidnlfsisgivnaesrllillvlt…	Bacteria	Bacillati	Cyanobacteriota	Cyanophyceae		Nostocales	Hapalosiphonaceae	Fischerella
220	WP_026732291.1	Fischerella sp. PCC 9605	mystleqkyqriqkelmagavalggvfligtlwyrlvegwswedaaymtiitlatvgygetrplesrgrlftialilmgvisigyivnrfteaviqgyfqegirlrqvrrameslsghyiicgysrtgrqiakefqaeavsfviidsdvesvrkaqelgytiyqgdatldetlirvgieraacivaalpsdaenlytvlsakhlnpgiraiarasteealqklqrggadavispyitggkrmaaaalrpqvmdfvdgiisgadrqlymeeflldrnicpvvgqtlgqarlraqtgalilavrrvdgtliggptpdtvfmpgdvliamgtpeqlralnqllgpigskqlrrpkks	Bacteria	Bacillati	Cyanobacteriota	Cyanophyceae		Nostocales	Hapalosiphonaceae	Fischerella
221	WP_026732462.1	Fischerella sp. PCC 9605	mtkasasksvsrqteadkaslwnrfdtkrlqqvtssasgsqqqssgkysrrrkfrwvvdavlplalttiagiavllpsslpdparlalfafllaailwsttsinadyialftmmllvlsggtsqeqlfdalasdvvwlmigafvlggavqktglagrltqlvvsrarkvrslfwllvtvliplsflipstsgraavaipvfrsitsatsdrriiralallmptiilvstivalvgagshliandllqqiskerisftqwviyglpfgiaasyascwvimrlfldkgrlnqkldipqgkrkplsrsewitlivvgvmialwlteswhgfeiatvtvvgaliltlpgigvlkwkeglksvswnlvifvgaalvlgralidskaaqwiidqlftissiastd…	Bacteria	Bacillati	Cyanobacteriota	Cyanophyceae		Nostocales	Hapalosiphonaceae	Fischerella
222	WP_026733527.1	Fischerella sp. PCC 9605	mlpniykfaiygvlgltylglalgylpglrmnratialvgsaflialgvlslqeawdaidattivfllsmmvvnanlsyagffpqalslllrftrsplgllvaltfgsgilsafflndtlaliftpltlsltqalrlnpvpyllaiagatnigsvatlsgnpqniligsfsdiryldfmramapiavtglaiqvillcllypnvrsivpcehlptgnqrifkplfyktltittglliaftvglplaesalvaaslllvtrrikpqrilkkvdwnllvmfsglfilskvtqklnllkpftyainsptgllgvtailsnlisnvpavlllqplipkddtqswlllaagstlagnltlfgsvanlivveaaaelgykltfwehlrfgvpvtvltlllvyiav…	Bacteria	Bacillati	Cyanobacteriota	Cyanophyceae		Nostocales	Hapalosiphonaceae	Fischerella
223	WP_026733697.1	Fischerella sp. PCC 9605	menwqailsiftficviflimtewvhltiaallgalllvftnvmtledaigyignshgtlglffgvmvlvrafeptkifeylatqivllakgegkrlllgivaittpicavlpnattvmllaplippiaeevginfvpllilmvfiansaglltivgdpatfivgdainlsftdylwrlslggaiavltvmvtlpflfrkiwktklddlehlphpqinhpgvltvgafivafvllffvigeslptpmspaavallgaalamllshqskidtvhnilrdvdwstliffmsifvligglektgvissvsgilsailgtniilgslvllffvgllssvvpniplvvamvpllkqylvnvglapaevltpdfqgqfppevlplfyammfgatlggngtlvgas…	Bacteria	Bacillati	Cyanobacteriota	Cyanophyceae		Nostocales	Hapalosiphonaceae	Fischerella
224	WP_026734040.1	Fischerella sp. PCC 9605	mqedfrlivdlvsvlavaacggllaallrqpvllgyllggmvvgptglglikeliqvetlaqfgvafllfalgvefsfaelkkvrgialgggglqitltiavtvlvcgltgawgtlpakgvflgailslsstavvlkclmernetetphgqvmlgilvvqdlalglmlavlpalhqpgeaigiavltalvriglfaagaviagkwlippllrmlartesrelfslgvvalclgiallteylglsiemgafvaglmiseveyadqtltyveplrdifaslffasigmlidpvflwknlelilglvalvfisksliitplvklfryplktaliaglglaqigefsfvlasegqklglvsrhiyllilgttavtliltpfvlrlvpiifdwlesmpwlkpyf…	Bacteria	Bacillati	Cyanobacteriota	Cyanophyceae		Nostocales	Hapalosiphonaceae	Fischerella
225	WP_026786728.1	Planktothrix rubescens	mdsliagiifvgviisimgewlhltiaaflgallliffhvmtlteavnyisrsyatlalffgvmvlvrafeptkifdylavkmilmakgegkrlllgivalttpicamlpnattvmllaplippiaqdlgidfvpllilmvfianssglltlvgdpatfivgdainisfveylqrlsiggvlavvsvvillpilfrktwntkfehledlphpkinhprilalgglimafvltffvigetlpvpisqaavallgaalalmlahhskidtvnnilrdldwstlifvmsifvligglektgvisnlsgllavilgknialgsilllvtvgiissvvpniplvvamvpllkqylvnvgfvgaevldpafngqfppevlplfyammfgatlggngtlvgassna…	Bacteria	Bacillati	Cyanobacteriota	Cyanophyceae	Oscillatoriophycideae	Oscillatoriales	Microcoleaceae	Planktothrix
226	WP_027838839.1	Mastigocoleus testarum	msifatlsivvltlicfvyewlpvdmtalavivtlmalglvtpdegisgfgnsatitvmamfilsagiartgaiglvnelllkwggkysnrqilaigiitgpisafinntavvavflpiienwchkqrispskllmplsfvtilggmlttigtstsvlasglseklgygafnlfqftelglvvfiiglvyltfiaprllperetsninvitqkydlkdyvsefiiaptsnligqtlrrsqlqrkfdldvlelirnnnhfpqpladkllqagdilivrgrkeclltvkdergieilpdvkfqngfwekdlssgeeriaevlilcnsnligstlkdirfrqrynatvlairrgeelvrerlgqvrlrfgdvlllqgpnesflglqtsrdllvigerdietl…	Bacteria	Bacillati	Cyanobacteriota	Cyanophyceae		Nostocales	Hapalosiphonaceae	Mastigocoleus
227	WP_027840192.1	Mastigocoleus testarum	menwqavvsvltlvaivvvfttewfditiatflgalfliftnvislreaidyiarsddtlallfgfmvlvraweqtgifeylatkiflftkgegkrllltivgitsltsvflpnaiaviilaplmpelarqltvnlapllillvlvansaglltifadratfivadginlnftdylwqvglgglfavgtitvmlpflwkkiwktriedfdrqrlpqiharnflnssgliilgigiffiftqllnydvsptiyvlftaalvvlsshqnrmnlvnsifqdidwsiliffvsifvvvgglekagvvnglsriiaaifgtniifgllillfcsgiistvipslplvvamlpllkeyivsvglanssflssnfqgqlsvealllfyamlfgvtlggngtavggi…	Bacteria	Bacillati	Cyanobacteriota	Cyanophyceae		Nostocales	Hapalosiphonaceae	Mastigocoleus
228	WP_027846159.1	Mastigocoleus testarum	mtilltlaivvlalilfvaewlpsdivaiittllltifglvtpeesisgfsnsatitvmamfilsagigrtgaiqivselllrwggkrpsqqiftlglivgpttafinntavvavflpiveewcrrqrisvsklliplsfaailggmitaigtstnvlasglaqqlgyrsfnlfeftklglvtftvgliylalvaprllpnrkkhtdeifnqkqgikdyvseilippgsslvgetlnssilkhkldvdvleiiaddthlsqplenkklqacsvllvrssredllkikdeegieilpefirnkkflqtqltsedegiaeilitsnsnligstvkeinfrqrynvtvlavhrgeettrerltqirlkfgdvllvqgpkpsllglqinrnllvltqrnletl…	Bacteria	Bacillati	Cyanobacteriota	Cyanophyceae		Nostocales	Hapalosiphonaceae	Mastigocoleus
229	WP_027846758.1	Mastigocoleus testarum	mqedfrlivdlvsvlavaasggllasllkqpvllgyliggmivgpsglglikeviqvetlaqfgvafllfalgvefslaelkkvktislgggglqivltilvttlisvavgwvespaqgvflgsilslsstavvlkclmernetetphgqvmlgilvvqdlalglmlavlpalnqpaetiwiavlyallriglfaagavaagiwlippllrllartesrelfllgvvalclgiallterlglsiemgafvaglmiseveyadqtlsyveplrdifaslffaaigmlidplflwqnlelilglvalvlvgkflivtplvklfryslktslivglglaqigefsfvlasegqvlglvsrrvyllilgttavtlvvtpfvlrlipflfniiesmpwlkpyfd…	Bacteria	Bacillati	Cyanobacteriota	Cyanophyceae		Nostocales	Hapalosiphonaceae	Mastigocoleus
230	WP_027846844.1	Mastigocoleus testarum	mystlgrkyrriqreltagsialvgvfftgtlwyrfverwswedsiymtvitlstvgfsetqplghrgrlftialilmgiitigyivnrftealiqgyfqegiklqrqrrlmeslsghyilcgysrtgrqiakefmaegvafvvidsdpesvqlaqkrgyciyqgdatldetllqvgiekaacivaalpsdaenlyivlsaktltpriraiarasteeavqklqrggadvvispyisggrrmaaaalrpqvmdfvdgiisgtdrelymeeflvdpavcpfvgqtlykarlrtqtgalvlairrvsgtliggptgdtvlmpgdllicmgtaeqlralnqllgpigsrrlrkprkgne	Bacteria	Bacillati	Cyanobacteriota	Cyanophyceae		Nostocales	Hapalosiphonaceae	Mastigocoleus
231	WP_028084093.1	Dolichospermum circinale	mystleqkyqriqkelmagalalgcifligtlwycliegwswedaaymtvitlatvgygethpldsrgrlftialilmgvvnlgyivnrftaaviegyflegirlrqqrrlmeslsghyiicgfsrtgrqiakefqaegvsfvvidseiesaqkaqeigyivyqgdatlddsllkagilkaicivaalpsdaenlytvlsaktlnpgiraiarasteeslqklqrggadavispyitggkrmaaaalrpqildfvdgilsgadrqlymeeflldmsqcpfigqtlqkaklrsqsgalvlairrvdgkliggptgdtvlmsgdtlicmgtaeqlrglnqllgpissqplrrpknn	Bacteria	Bacillati	Cyanobacteriota	Cyanophyceae		Nostocales	Aphanizomenonaceae	Dolichospermum
232	WP_028949264.1	unclassified Synechocystis	maflqtwladyqipltlavivfalmmfvlewlpidttailvavilmvlglvtptegiagfsnsatvtimamfilsygitrtgiiqiirdslikfggnslrrqlllmgmivgpssaflnntaivaiflpiieewarqrqisvsklliplsyatilggmitllgtstsilasglaekltgqefsifqftplglltftlgltyiilaapillparrnisdgnvaaeyqikdyvseiiipprssligqtlrqseiqrkfdidvleiihndthfpqpladrmltmgdillvragredllrikdergveiladvqfvdteggnggplesseekvaevlilsnsrligstlkdlrfrqrynatviairrgeelirqrlgkvrlkfgdllllqgpresflglqttre…	Bacteria	Bacillati	Cyanobacteriota	Cyanophyceae		Synechococcales	Merismopediaceae	Synechocystis
233	KEF42288.1	Cyanobium sp. CACIAM 14	mvmvagilavaivlfawgrpradivgllvvlalmatqiltpqealagfgspvviliaaifivseglvatgvaqrlgdavvqlgkgsearlitavmllagsvgsvlnssaiaamfipivlricsktglnhkrmlmplgvavmisgmmtliasspniivenalrarqlpplsffswtplglvmlaisivfmlfigrdllsrqvradqegdkapttsdilasyglkelwhrvailpgsplihqplgqleasleehdgltivglerdragkteflpatpgsilengdfvfvlarkdrleefvrshggrvvgeldekrrqlalqelgvaevmlapeskgightigeaeigprygltvlagrhrgesfcenlktrtldfgdtllvagawedinrlgrereeflvl…	Bacteria	Bacillati	Cyanobacteriota	Cyanophyceae		Synechococcales	Prochlorococcaceae	Cyanobium
234	KEF42584.1	Cyanobium sp. CACIAM 14	mplplelvalaavlcavllgwlspadalagfsnpatltvvamfvvsaavvrtgalvaveaflerhggrslprqlmllglvvaplsavvsntavvavfipvverwcqrlgisparmlmplsfmtvmagvvtllgtstnlvasglseqlgygrfgllqftpmalltygsgllllvllaplllpggpspdrpeqlasgyaidaylselevtagspllgqriedtllqhtfdvrilaliregerfslplgdrvlregdlllvkgrqeqllalhesnglalvaalddgprrdlqaeavvevlipagsrligqslretrfsqrfnsnvlairrgeeilrdrlgqvslrlgdalllqsprasvpglqvsrdlllldggrleddrsdrrswslglmvvlllltlwrs…	Bacteria	Bacillati	Cyanobacteriota	Cyanophyceae		Synechococcales	Prochlorococcaceae	Cyanobium
235	KFF41321.1	Candidatus Atelocyanobacterium thalassa isolate SIO64986	malysfkekyqrlrkeliggafalggvflsgtiwyylierwslteaaymtmitlstvgfsevhplddnsklftivlismgvitigyivnrltealiqgyfqegirqrqekrlidtlehhcivcgygrtarqvaleftaeevpfviidsrpeqveeakqlgyvviqgdatldeclinakiekavclvsaltsdaenlytvlsaktlnpkiraiarasteeavlklqragadavvspyitggkrlasaalrpqvmdfvdgiltgsdrtfymeeflvdpkycpcvgqtlsearlrlqsgslvlairrsdgallggptgetelmagdllicmgtpeqlrqlnqilgpinrsatlrpprhqhsfknv	Bacteria	Bacillati	Cyanobacteriota	Cyanophyceae	Oscillatoriophycideae	Chroococcales	Aphanothecaceae	Candidatus Atelocyanobacterium
236	KFF42079.1	Candidatus Atelocyanobacterium thalassa isolate SIO64986	msippivltliilfsalisfifeffpadttaigitvilivcglvtpeegtsgfsnsatitvmamfilsggitrtgglqvvrdilfqiggknlnkqialmgimvgsisafinntavvavflpiveafgkkqkislsklliplsytailggvittigtstnilasglskqlgygefgiflitpigipvfiigliyltffssrilpdcksinndgfnvdygmkdyvseiiitprsnlvgqslrqskiqrkfdidvleiihnnihfpqpladrvlslgdillvrgskedllqirdekgvdilanikfdkrqfkdeinyredkiaevlilsnsrligstlkdlrfrqrynatviairrgeellrtrlgkvrlkfgdlllvqgpkesfiglqttrellvleerdi…	Bacteria	Bacillati	Cyanobacteriota	Cyanophyceae	Oscillatoriophycideae	Chroococcales	Aphanothecaceae	Candidatus Atelocyanobacterium
237	WP_035081208.1	Aphanizomenon flos-aquae	mystleqkyqriqkelmagalalagifligtlwyslvegwrwedaaymtvitlatvgygethplgsrgrlftialilmgvvnlgyivnrftaaviegyflegirlrqqrrlmeslsghyiicgfsrtgrqiakefqaeavsfvvidselesvqkaqeigyivfqgdatlddtllkvgvtkaicivaalpsdaenlytvlsaktlnpeiraiarasteeavqklqrggadavispyitggkrmaaaalrpqildfvdgilsgtdrqlymeeflldpgkcpfvgqtlqkaklrsqsgalvlairrldgkliggptgetvlmsgdtlicmgtaeqlrglnqilgpinstplkrpkns	Bacteria	Bacillati	Cyanobacteriota	Cyanophyceae		Nostocales	Aphanizomenonaceae	Aphanizomenon
238	WP_036478285.1	Myxosarcina sp. GI1	mynytfiekygrlrqqlvaggvalagivligtlwywlvekwsfsesaymtiitlstvgfsevrplgergriftiglilmglitigyivnrftealiqgyfqegiklrqeksviesleqhyivcgfgrtgryvarefaaegipfviidddleeveeikqlgytvifgdatldetlvrakidlavcvvtalpsdaqnlytilsaktlnpriraiarasteeavqklqragadavvspyitggkrlaaaalrpqvmdfvdgiitgsnrsyyleeflidsevcpyvgkslreaklrsqsgalvlairrydgnliagptgetlilerdalicmgtaeqlrelnqilgpigskslrlpkqk	Bacteria	Bacillati	Cyanobacteriota	Cyanophyceae		Pleurocapsales	Hyellaceae	Myxosarcina	Halothece
239	WP_036485087.1	Myxosarcina sp. GI1	mnnlpaivaaatfaavigailterlhltiaaflgalvlvfahimtlnqaigyigqsyatlalffgvmvmvrafeptnifaylgtqmvmlakgegkrlvlgviaittpicavlpnattvmllaplippiaqevgidfvpllilmvfvansaglltlvgdpatfivgdavnlsfndylvrlslggavavgailvlapflfrniwnkkladtknlpqpkinhprvlllggllmaavltffvigeslptpippaavallgaaiallladrskidtvnhilqdvdwstlvffmstfvligglektgvlnsisgllavilgknialgslcllvvvgllssvvpniplvvamvpllkqylvnvgfvgveilapgfngqlppevlplfyammfgatlggngtlmgas…	Bacteria	Bacillati	Cyanobacteriota	Cyanophyceae		Pleurocapsales	Hyellaceae	Myxosarcina	Halothece
240	WP_036485886.1	Myxosarcina sp. GI1	mnidivltlsvlsitliafiwewfpvdltaimaaillmvlglvtpeegiagfgntatitvmamfilsagvtrtgsiqvvrdfllqwsgkntvrqilvmgtivgpisavinntaivaifipiiedfskkksvsaskllmplsfasilggtltligtstnilasglsqkygqgefglfqftqlgiiifvigmsyvalfaprllpsrkpvnnsslsqdyqlkdyvteivvspdsslsgqtirrseiqrkfdvdvlelvrdgshfpqpiadkkinvgdilivrgsrqdllqlrdergieiladvkfnqveletelnteedkigevlilsnsrligttlkdlrfrqrynatvlairrgqellrerlgkvplrfgdlllvqgprqsflglqttrellvleqrdvd…	Bacteria	Bacillati	Cyanobacteriota	Cyanophyceae		Pleurocapsales	Hyellaceae	Myxosarcina
241	WP_036485947.1	Myxosarcina sp. GI1	mearrslarslaprnkkqwlvlmflgiaisiaiaavpylaqsslaklgwqgwltiaitfsvfllnaitsippeivflggtavlfttgileeeaalegfsnsgmitvavlylvvtglqqtggltwisqtilglpkgqnkallrlmapvigmsaflnntpvvamfipvvsdwsrklkispsklmiplsyaaifggictligtstnlvvngliisaggaslklfdiawvglpcalagasflflthrwllpnrqpaldlnddsssvqyttemmvapdspmigktiegaglrhlpelylieivrdrfiipavspqevlrandqlvfvgainsivdlhrlkglqpgtdevfklktprsqrslikavvsnscplvgktiregkfrtrynavvvaaarngerlqgkl…	Bacteria	Bacillati	Cyanobacteriota	Cyanophyceae		Pleurocapsales	Hyellaceae	Myxosarcina
242	WP_038016665.1	Synechococcus sp. PCC 7335	mqrelfrglsavlgiiligtlwywlvegwhfaealymtvitlttvgfsevrplgdrgrvfttvliflgivavgymanrfteaivkgyfqegirlnqrrklmqslsnhyilcgfgrtgqqiaeelslqkipfvvvdteaglveqaqtlgfvavqgdatsdntlhllkvesavclisaltsdaenlytvlsartlnpgvrivarassseaiqklrrvgadavispyitggkrmaaaalrpqvmdfmdgivssgdrtyymeeffldplvcaqigqtlkesqlraltgvlivairrnqgeliigptadiqlqakdfliclgtaeqlqimnrllsplnakplqepnqtp	Bacteria	Bacillati	Cyanobacteriota	Cyanophyceae		Synechococcales	Synechococcaceae	Synechococcus
243	WP_038077401.1	Tolypothrix bouteillei	mystleqkyqriqkeltagmialggvfligtswyrfiegwswedaaymtvitlatvgygetqplgargrlftialilmgvvsigyivnrfteaviegyfqqgirlrrqrrlmeslsehyiicgfsrtgrqiamefgsesvpfvvidsriesvqkaqnqgfvvyqgdatlddtllkvgitraicivaalpsdaenlyvvlsaktlnpsiraiarasneealqklqragadavvspyitggkrmaaaalrpqvldfvdgmlsgtdrqlymeefrldptscpfvgqslgqarlrgqtgalllairrasgeliggptadtvfmagdaliamgtveqlralnqllgpigsktlrrpkkg	Bacteria	Bacillati	Cyanobacteriota	Cyanophyceae		Nostocales	Tolypothrichaceae	Tolypothrix
244	WP_038082468.1	Tolypothrix bouteillei	menwqalisiltfisviilimtewvnltiaallgalllvftnvmtlgdavsyignshgtlglffgvmvlvrafeptkifeylatqivilakgkgnrlllgivgittpicavlpnattvmllaplippiaeevgvnfvpllmlmvfvansaglltivgdpatfivgdainisfidylwrlslggaiaiitiiailpflfrkiwktklenleqlphpqinhprvliiggfivafvliffiageylpvpvspaavallgaalamllshqskidtvnnilrdvdwstliffmsifvligglektgvinslsgvlaailgknilvgslclvffigllssvvpniplvvamvpllkqylvnvglaptevlaqnfqgqfppevlplfyammfgatlggngtlvgas…	Bacteria	Bacillati	Cyanobacteriota	Cyanophyceae		Nostocales	Tolypothrichaceae	Tolypothrix
245	WP_038086261.1	Tolypothrix bouteillei	mlllqfaiygvlgltylglaigffpglrmnratialvgsaflialgvlklqeawdaidaktivfllsmmvvnanlsfagffprsllvllsftrspfglitvltfgsgvlsafflndtlalvftpltlsltkslnlnpipyllavagatnigsvatlsgnpqniligsfsgigyldfaraltpvaliglviqvgllwllypsvrstqpcsslpngkarvykplyqktltiatglliafavglplaesaliaaslllitrrikpqrilkqvdwnllvmfsglfilsrvtqklnllepfthatgspigllsvtavlsnlisnvpavlllqplipqdnsqswlllaagstlagnltlfgsvanlivveaaaelgykltflehlrfglpltvltllltfllia	Bacteria	Bacillati	Cyanobacteriota	Cyanophyceae		Nostocales	Tolypothrichaceae	Tolypothrix
246	WP_038530253.1	Synechocystis sp. PCC 6714	mvanipallslgifigvillimseklhltiaaflgalilvfthvitlkegidyisqsyatlalffgvmvlvrsfeptrifeylatqmvllaqgsgkllllgviaittpicavlpnattvmllaplipplaqeigvdfvpililmvfvansaglltlvgdpatfivgdainisfndylfklsfmgvlaiisivvitpflfrhiwrsrfthledlphpkinhpkvlmaggviialvliffvigenlpvpippasvalmgaclalllahqskidtvhnilrdvdwstliffmsifviigslektgvtaslaqllavvvgqniafgaivliftvgllssvvpnitlvvamvpllkqyvvniglagpevlspdfagqfppavlplfyammfgatlggngtlvga…	Bacteria	Bacillati	Cyanobacteriota	Cyanophyceae		Synechococcales	Merismopediaceae	Synechocystis
247	WP_039726839.1	Leptolyngbya iicbica	mgsfaavsslsvflgvlvcimterlqltiaamlgallllflnvltlteavdyiaqsyatlalffgvmvmvrafeptgifeflatqmvrmaggqgkrlllgivaittpicavlpnattvmllapllppiatelgvnfvpllillvfvansaglltlvgdpatfivgdavnisfldylkslslggaiaiaaivvmlpilfptiwhkqldnlaqlphprvnhprmlmlgglivalvltlfvvgetlpvpispatvalmgaalcllithhsridsiqnilrdldwstllffmsvfvligslektgvlsaassvlalilghnialgsllvlllvgglsslvpniplvvamvpllkeyvvnvglatpdildpnfagnlpievlplfyammygatlggngtligas…	Bacteria	Bacillati	Cyanobacteriota	Cyanophyceae		Leptolyngbyales	Leptolyngbyaceae	Leptolyngbya group
248	WP_039726845.1	Leptolyngbya iicbica	mtialtlavvllalicfvgewfpadvtaiavmvllmtlglvtpeegisgfsssatitvlamfilsagidrtgavqavstglmtwggrrasrqivvmgaivgpisafinntavvavflpivedwcrkqgispskllmplsyltvlggmltvigtstnvlasglsadlgyspfglfqftgvglitgaigllylafvaprwlpqrrspaespvleryglndyiseivippgsklvgqslqgsqlqrrfdldvmeliregahfpqpiadkrlqagdillvrsqpacllkiketqgieilpevqfgrsqaepaltqgeegiaevlllpnaeivgstlketrfrqrynatvlaiqqgqtlvrdrlgrvpiqfgdvllvqgpkqsllglqtrpgfvlaqqrdletf…	Bacteria	Bacillati	Cyanobacteriota	Cyanophyceae		Leptolyngbyales	Leptolyngbyaceae	Leptolyngbya group
249	WP_039728015.1	Leptolyngbya iicbica	mqleqtfrywwtqrrqrqilicvalglllglaiaalqylatdaplmslgwpgwltllvtalafvlnaitalpaeivflgavavlyvsgvlttaealqgfsndgmvtvavlyfvvtglqqtgalawisqqllglpkrrtttfvrltvpimvlsaflnntpvvamfipvvndwcrklrispsklmiplsyasifgglctligtstnlvvsgllveatdhpglrifdltpvglpcaiaglcflffgqrwllpnrkpamgdlsdvrqytvemvvaprsplagktveqaglrhlpglylaeiargqqilpavsprellrendqlvfvgivdsildlqrlrglspatdqvfkldtprterrlieavvshtcslvgktiregqfrsrydavvlavarngdrvqgkv…	Bacteria	Bacillati	Cyanobacteriota	Cyanophyceae		Leptolyngbyales	Leptolyngbyaceae	Leptolyngbya group
250	WP_039897475.1	Lyngbya sp. PCC 8106	mgtmnsfiaattficviffittdflhltiaaflgalilifvhimtlpeavnyisqsfptlalffgvmvlvrafeptnffaylatkmvilskgegkrlllgivaittpicailpnattvmllaplippiatnigidfvpllilmvfvansaglltlvgdpatfivgdainlsftdyllrlslggaiavasiifllpilfptiwnrkfqnleklpqpkinhprtlaigglivafvvtffvigeslpipispasvallgaalalllahhshidsinnilrdldwstllffmstfvligglektgvinslsgvlatligqnialgsiillffvglfssvipniplvvamvpllkqylvnvglagaeiltpgfegqlplevlplfyammygatlggngtllgas…	Bacteria	Bacillati	Cyanobacteriota	Cyanophyceae	Oscillatoriophycideae	Oscillatoriales	Microcoleaceae	Lyngbya
251	WP_040009907.1	Cylindrospermopsis raciborskii	menwqavvsvitfvavilaitvelldltvaallgalvlvftnimslgeavgyigkshstlglffgvmvlvrsfeptnifsyiatqivilaqgsgrklllgivllvtpicaflpnattvmllaplippmaeeigvnfvpllilmvfvanssglltlvgdpatfivgdavnisfidyltqlslggaiavitvvvtlpilfrkiwrtnlenlaelphpqinhprvlmlgavivafvliffiigdylpipispaavallgatlalllahktridsvhnilrdvdwgtliffmsifvliggldktgvinslsgilsiilgknilfasllvlfvvgalssvipniplvvamvpmikqyivnvglapaavlatdfqgkfppevlplfyammfgatlggngtlvgas…	Bacteria	Bacillati	Cyanobacteriota	Cyanophyceae		Nostocales	Aphanizomenonaceae	Cylindrospermopsis
252	WP_041619091.1	Stanieria cyanosphaera	misstmpalvtaltfvavitaimtekihltiaaflgalvlifahimtlteaveyisrsystlalffgvmvlvrafeptkvfdylgtqmvilakgqgkrlllaivaittpicavlpnattvmllaplvppiaeeigvdfvpllvlmvlvansaglltlvgdpatflvgdavnlsftdylsrlslggvlavgtivvlvpflfrdiwnkkldtlanlphpkinhprvlmlggliisfvllffvigellpvpipppatalmgaalalwlaqstkidtvnnilqdvdwstllffmfvfvligglektgvinslsgflgviigqniflgsllliafvgllssvvpniplvvamipllkqylvnvgfvgseilspdfagqipvevlplfyammfgatlggngtlvg…	Bacteria	Bacillati	Cyanobacteriota	Cyanophyceae		Pleurocapsales	Dermocarpellaceae	Stanieria
253	WP_041677000.1	Synechococcus elongatus	mslaavlaiaifvavilaasfeltdltvvalvgamllvltgqltmpeavasiakahgtlallfgmmvlvqaleatgafnglahrvvlasrgdgrrlllgimlltspicavlpnattvmllapllpplakelkldprplllllvltansaglltlvgdpatyivatglgfsfgqyfsqlslgglisllvivptlpwlyrsiwtarfpvpdltpprphhrqamrmllgvtvvmlvsftvgemlpvplspdatalagaaaalaichqsrlitvdrlfaaidwstlvyfmgvfvligglqtsgamvllaqglttligtnilqgslllllltgvlsafipniplvaaltpvlisycqtagltiapdaiapqayplffalmfggtlggnatligasanlvgagia…	Bacteria	Bacillati	Cyanobacteriota	Cyanophyceae		Synechococcales	Synechococcaceae	Synechococcus
254	WP_043368426.1	Cyanobium sp. PCC 7001	msplleavlapqplitlgvmalsvvlfiggwlppeitgllamgllmasgvlkpaeavegfgspalltlmglfalsaglfrsggldrlrgligsdairtprrmillltalvgpvsafvpntpivasllpviegwchrrrispskvllplsfatvlggtltllgssvnllasevsnklgygafdlfaftpiglgvwiagslvmvllsdrwlpdrgtndddlvrsfsnsgylteveipprselvgqslhrsrlqrrfdvdvlelhrgrerflppladrrlelgdrlvlrctredllrlqqehtvvlaptpeedpdlpsgsevgngqpmvevllpsgstlagsclrdlrfrqrynatvlalrrgnavlrerlgkatlqegdvlllqgpkdairglqasndlvv…	Bacteria	Bacillati	Cyanobacteriota	Cyanophyceae		Synechococcales	Prochlorococcaceae	Cyanobium
255	WP_043937789.1	Planktothrix	mtnivltlsivilaliafifewlpvdltaltvtvvlmllklvtpeegisgfgnpatitvmamfilsagitktgvvqtvrdwllkwggttasqqilvmglivgpitafinntavvaiflpivedwcrkqkispsklliplsyatvlggmitvigtstnvlasgiskqlgygefqlfqftrlgiitfiigiiylavvaprllpdrkpanfdlmqteyglkdyvselvitprsslvgqtlkeseiqrkfdldvleliqnnmrfaqpladkllaagdilivrssredllkirdekgldilpdikfkqesletilssgqekiaevlilsnsrligttlkdlrfrqrynatvlairrgselvqgrlgkvtlrfgdllllqgpkqsfiglqttrellvleerdvet…	Bacteria	Bacillati	Cyanobacteriota	Cyanophyceae	Oscillatoriophycideae	Oscillatoriales	Microcoleaceae
256	WP_043939736.1	Planktothrix	mdsfiagiifvgviisimgewlhltiaaflgallliffhvmtlteavnyisrsyatlalffgvmvlvrafeptkifdylavkmilmakgegkrlllgivalttpicavlpnattvmllaplippiaqdigidfvpllilmvfianssglltlvgdpatfivgdainisfveylqrlslggvlavvsvvillpilfrktwntkfehledlphpkinhprilalgglimafvltffvigetlpvpispaavallgaalalmlahhskidtvnnilrdldwstliffmsifvligglektgvisnlsgllavilgknialgsilllvtvgiissvvpniplvvamvpllkqylvnvgfvgaevldpafngqfppevlplfyammfgatlggngtlvgassni…	Bacteria	Bacillati	Cyanobacteriota	Cyanophyceae	Oscillatoriophycideae	Oscillatoriales	Microcoleaceae
257	WP_045053422.1	Aliterella atlantica	mystfeqryrrirkeliggaialvgvfligtlwywlvegwtwedaaymtvitlatvgfgeinplgnrgrlftitlilmgvisigyivnrftealiqgyfqegirrrqlrrvmesltghyiicgcgrtgqqialefkaegvpfltvdldinsvqiaqesglvaiqgdatldetllkvgieravclvaalpsdaenlytvlsaktlnpqiraiarastqealqklqragadavvspyitggkrmaaaalrpqvmdfvdgiltgagrelymeeyrldpavcpcvgqtlreaklrsqtgalvlairrvdgtliggptaetklmagdllicmgtaeqlrqvnqilgpiryrmprppkhn	Bacteria	Bacillati	Cyanobacteriota	Cyanophyceae		Chroococcidiopsidales	Aliterellaceae	Aliterella
258	WP_045055734.1	Aliterella atlantica	mqedfrlivdlvsvlaaaaaggllaalcrqpvllgylvggmvvgpaglglikeliqvetlaqfgvafllfalgvefslaelkkvqlislgggglqialtilgtalvsvgfgwvssppqgvflgailslsstavvlkclmergetetphgqvmlgilvvqdlalglmlavlpaleqpaetigvavitaliriglfaagavaagiwlippllrllarteskelfllgvialclgialltehlglsiemgafvaglmiseveyadqtltyveplrdifatlffasigmlidpfflwqnlelilqlvllvfvgkfaivtplvkifrypwktaliaglglaqigefsfvlasegqamglvsrrvyllilgttavtlvltpfvmrlvpkllelswvrailedrdv…	Bacteria	Bacillati	Cyanobacteriota	Cyanophyceae		Chroococcidiopsidales	Aliterellaceae	Aliterella
259	WP_046280610.1	Limnoraphis robusta	meivltlgilvialtsfifellpvdttaicvavvlmifglvtpeegiagfgnsatitvmamfilsagitrtgvvqiardsltkwggnnltqqiiamgvivgpisglinntavvaiflpiiedwckkqrisvskllmplsfvtilggmitligtstnilasgvskklgygefsifqftklgiltfliglvylafiapkllpnrkplatefigedydikdylteliitprsslvgqtlsgseiqrkfdldvleivqngmrfsqplgdkvlgvgdilivrsgkddllkireerglsllpdvqfqtqeiesiltteeekigevlilsnsrligttlkelrfrqrynatvlairrgaellrgrlgriplrfgdlllvqgpkqsfiglqttrellvleqqdvetl…	Bacteria	Bacillati	Cyanobacteriota	Cyanophyceae	Oscillatoriophycideae	Oscillatoriales	Sirenicapillariaceae	Limnoraphis
260	KKZ11752.1	Candidatus Synechococcus spongiarum SP3	mdalvtllilvlaialfitaalppevvgllamgllmasgvlspaealagfaspavitllamfalssglfrsgaldrlrelmggnrmkqprqliqlfvlaigplagilantpivatlipvveawcqrrglppsrlllplstatilggtltligtstnllandlsrsvgeemgfngglqlltltpialplyvlggayliwvaphllpernrdglellaslsrdgyltevevpassilvgqtlhnsrlqrrfdvdvlelqrggerfsppfadrvlsggdrlllrcsradllrlqqehtvslaapasgeqgvegtatqrmvevllpagsflagaslrelrfrqrfnatvialrrgqelvrerlgqvvlragdvlllqapldslrglqassdlvvmdkiehelp…	Bacteria	Bacillati	Cyanobacteriota	Cyanophyceae		Synechococcales	Synechococcaceae	Synechococcus
261	WP_048347730.1	Synechococcus sp. WH 8020	msalvtllllalaiacfiggwlapelvallaagllmatgvltpnealagfgspalitlvglfvlsngllhsgaldrlrellasprirnpsqlmvvfgfvvapisgfipntpivaillpvvqgwcqrrgispsrvlmplsfatliggtitligtstsllasdvvsrlgygsfelfsftaigipvwligacylvlagrclpdrgdqsddnlqalsrdgyltevvipqrsplcevtlhesrlqrrfdvdvldvhrdgqrlqpplaqlrlqasdrlllrcsrqellrlqqdrmvdlagtllaeelpqirhaevlvpagsllagatlrelrfrqrfnatvlavnranstlrdrlgrvvlregdmlllqapldalrglqqasdlvvldqldddlpsthrkglais…	Bacteria	Bacillati	Cyanobacteriota	Cyanophyceae		Synechococcales	Synechococcaceae	Synechococcus
262	WP_050784612.1	Cylindrospermopsis raciborskii	mvgalalvlvffvgtcwyclvegwswedaaymtvitlatvgygetnplgsrgrlftialilmgiinigyivnrftqaiiegyfqqgikvrqrrrlmeslvdhyiicgfsrtgrqiakefqaesvsfvvvdsdmesvqqaesqgymvyqgdatlddtlskvgiqravcivaalpsdaenlytvlsaktlnpqiraiarasteeslqklqrggadtvispyitggkrmaaaalrpqvldfvdgilsgtdrqlymeeflldgdcpflgqtlqkaklrsqtgalvlairrsdgnliggptgdtilisgdtlicmgtaeqlrglnqvlapmnsrqlrrpkhi	Bacteria	Bacillati	Cyanobacteriota	Cyanophyceae		Nostocales	Aphanizomenonaceae	Cylindrospermopsis
263	WP_052315698.1	Oscillatoria acuminata	mglkqyfgfiserfsallqrsqlfqhrwigylialaiyvtllliplpgfepsaqrafavfglaafswgttllplpvtaivilfllpfsgaisaqetyayfgnravffilgafilaspimrsglstrialavvtrcgnsqrqilgailglsalmscfisahavaamlfpivlevvrasgakpgkgfgvaaflslawgvvigsnttllggrgdl	Bacteria	Bacillati	Cyanobacteriota	Cyanophyceae	Oscillatoriophycideae	Oscillatoriales	Oscillatoriaceae	Oscillatoria
264	WP_052324857.1	Hassalia byssoidea	magiaalggifiigtlwyslvekwswedaaymtvitlatvgygethplgnrgrlftialilmgviaigyivnrfteaviqgyfqegirlrqhrrlmeslsehyilcgfsrtgrqiakefraegvpfviidseiesvrkaqsegftlyqgdatldetlykvgieraicivaalpsdaenlytvlsaktlnpniraiarasteeavqklqrggadavispyitggkrmaaaalrpqvmdfvdgiltgadrqlymeevlldpaicpylgetlqkarlrsqtgalilairrtdgtliggptgdtillpgdllicmgtaeqlrslnqilgpigsqkvrkpkns	Bacteria	Bacillati	Cyanobacteriota	Cyanophyceae		Nostocales	Tolypothrichaceae	Hassalia
265	WP_054466260.1	Planktothricoides	mhsileqkyrrirkelitsvsllggvfllgtlgywsmegwslseaaymtaitlstvgftevrplgptgrlftmslialgvitigyivnrfteaiiagyfqdvirlrqqrrlidtlsehyilcgfgrtgrqvalefkaegipflvlendpeevqaaeqldciavladatldstliqvgieravclitvlpsdaenlytlisaktlnpklrviarantedavkklqragadtvispyitggrrmaaaalrpevmdfvdgiitgadrtlyleeykvnsetcpfvgytvkdadlrgqtgalilairrqdgtliggptadtqlladdvlicmgtpeqlrrmnqilsplrsqpqfrrpkqlppnr	Bacteria	Bacillati	Cyanobacteriota	Cyanophyceae	Oscillatoriophycideae	Oscillatoriales	Oscillatoriaceae
266	WP_054469680.1	Planktothricoides	mpenfrliidlvtvlavaaaggllasalrqppllgyllggmivgpaslgwikefiqvetlaqfgvalllfalgvefsfaelrkvkaialgggslqigltiavttlislslgwvlepaqgvflgailslsstavvlkcliernetetphgqvmlgilvvqdlalgfmlavlpaldepaeaigmallnallrialfaggavlagifvvprllrllaktesrelfllgvvvlclgialltehlgfsiemgafvaglmiseveyadqtltyveplrdifaalffvsvgmlidpiflwnhlelilglvalvlvgkflittplvmifgyslrtallvglglaqigefsfvltaralglglvsrpvylfilgttavtlmvtplllklmpklldwaetvpwfmpyfd…	Bacteria	Bacillati	Cyanobacteriota	Cyanophyceae	Oscillatoriophycideae	Oscillatoriales	Oscillatoriaceae
267	KPQ34202.1	Phormidesmis priestleyi Ana	msvrlalrqrqvqrklflaacvmislvlvflfyrfdeftaiatiplqvmpwqawlaiavtiaaflgnaltplppdivflgaaavlflsgvldektalagfsnsgmitvgvlyivvtglqqtgalqwvsqqvlgmpktpsralvrlmlpvmgasaflnntpvvamfipvvndwcrklrfspsklmiplsyaaifgglcsligtstnlvvngllieatqdaglkifdiawvgvpcalagflflfftqnwllpdrqailsntddirqytiemkvppgsplkgktvekaglrhlpdlylveiqrgmqvisavgsqevlqaedqlsfvgvidsvldlqrirglepatdqvtklesprterclieavvsntcpvlgqtiresqfrtrynavvvaaarngdrltnk…	Bacteria	Bacillati	Cyanobacteriota	Cyanophyceae		Leptolyngbyales	Leptolyngbyaceae	Phormidesmis
268	KPQ34429.1	Phormidesmis priestleyi Ana	msditltlgvvalalvlfiaekfpaditalgimvalillkqvtpqegiagfsnpatitvmamfilsagvartgglqkastwllkwggknpsqqimalgiivgpmsgiinntavvsvflpivedfcqqhrispsklliplsfatilggmitvigtstsvlasglsadlglgeftlfqftalglitfvvgllylafiaprllpnrklddqglsqkygmkdyvselvitprsslvgktlqtsqiqrrfdvdvlelirnniqfpqpfadrtlesgdillvrggkqdllkiresegleilpdvqfgqkswqggvgeeegiaealiisnsnligstlkdirfrqrynvtvlairrgqellrdrmgkvplrfgdlllvqgpkqslvgiqtsrdlllleqrdletlr…	Bacteria	Bacillati	Cyanobacteriota	Cyanophyceae		Leptolyngbyales	Leptolyngbyaceae	Phormidesmis
269	KPQ34484.1	Phormidesmis priestleyi Ana	mietwqallasitfvvvilaimterihltvaallgslvlvfahvmsltdamgyignsyatlalffgvmvlvrafeptkifdylatqmvvmakgegkrlllgivavttpicavlpnattvmllaplippiaseigvdfvpllillvfvansaglltlvgdpatfivgdainisfidylsqlslggvlaiaailislpilfrdiwrwritdltqlphpkihrpvilglggavivlmltffvvgellpvpvtpaaaalmgaalalliahqskldtvnnilkdvdwstliffmctfvligglertgviaqlsqllavaigenillgaivmvfiigllsslvpniplvvamvpllkqylvstgliepafldpafagefpievlplfyammfgatlggngtlvga…	Bacteria	Bacillati	Cyanobacteriota	Cyanophyceae		Leptolyngbyales	Leptolyngbyaceae	Phormidesmis
270	WP_057177436.1	Cylindrospermopsis	menwqavvsvitfvavilaitvelldltvaallgalvlvftnimslgeavgyigkshstlglffgvmvlvrsfeptnifsyiatqivilaqgsgrklllgivllvtpicaflpnattvmllaplippmaeeigvnfvpllilmvfvanssglltlvgdpatfivgdavnisfidyltqlslggaiavitvvvtlpilfrkiwrtnlenlaelphpqinhprvlmlgavivafvliffiigdylpipispaavallgatlalllahktridsvhnilqdvdwgtliffmsifvliggldktgvinslsgilsiilgknilfasllvlfvvgalssvipniplvvamvpmikqyivnvglapaavlatdfqgkfppevlplfyammfgatlggngtlvgas…	Bacteria	Bacillati	Cyanobacteriota	Cyanophyceae		Nostocales	Aphanizomenonaceae
271	WP_057178249.1	Cylindrospermopsis sp. CR12	mvgalalvlvffvgtcwyclvegwswedaaymtvitlatvgygetnplgsrgrlftialilmgvinigyivnrftqaiiegyfqqgiklrqrrrlmeslvdhyiicgfsrtgrqiakefqaesvsfvvvdsdmesvqqaesqgymvyqgdatlddtlskvgiqravcivaalpsdaenlytvlsaktlnpqiraiarasteeslqklqrggadtvispyitggkrmaaaalrpqvldfvdgilsgtdrqlymeeflldgdcpflgqtlqkaklrsqtgalvlairrsdgnliggptgdtilisgdtlicmgtaeqlrglnqvlapmnsrelrrpkhi	Bacteria	Bacillati	Cyanobacteriota	Cyanophyceae		Nostocales	Aphanizomenonaceae	Cylindrospermopsis
272	WP_061430430.1	Microcystis	mleslpmwiaamtfiavivvimfewlhitvaallgalilvfthimtlqeaigyisrsyatlalffgvmvlvrafeptkifdylaaqmvllakgqgkllligivaittpicavlpnattvmllaplipplaqdigvdfvpllilmvfvanssglltivgdpatyivgdsinitfmeylqrlslggalavitilvmlpwlfpkiwrtkfehleelphpkinhprvlalggiivflvlflfvvgesfpvplapaavalmgatlalllaqqskidtvhnilrdvdwstllffmsifvligglektgvvnslsgflaiilgkniflgslvllffvgfissvvpniplvvamvpllkqylvnvnlvgtevlspdyagsfppevlplfyammygatlggngtlvga…	Bacteria	Bacillati	Cyanobacteriota	Cyanophyceae	Oscillatoriophycideae	Chroococcales	Microcystaceae
273	WP_062290562.1	Nostoc piscinale	mystlerkyqriqkelmagaialggvlligtlwyrfvegwswenaaymtvitlatvgygetqplgsrgrlftialillgvvnigyivnrfteaiiegyfqegirlrqqrrlmesltehyiicgfsrtgrqiarefraegvpfvvidselesvqraqgegyivyqgdatlddtlfhvgieraicivaalpsdaenlytvlsaktlnpdiraiarasteealqklqrggadavispyitggkrmaaaalrpqvldfvdgilsgadrqlymeeflldsslspfvgqtlqkaklrsqtgalvlairrvdgnliggptgdtvlmpgdtlicmgtaeqlrslnqvlipigsqilrkpknq	Bacteria	Bacillati	Cyanobacteriota	Cyanophyceae		Nostocales	Nostocaceae	Nostoc
274	WP_062293654.1	Nostoc piscinale	mvvlrylvilltyiglglgylpglrmnratialvgaaflmalglldlsaawsaidyktlvflfgmmiisanltasgffqlavdytiryvhsplgllivltfgsgflsalflndtialiltplvvgitqllslnpvpyllalagatnlgsvatlsgnpqniligsfsgisyldfakaltplaliglviqvgwlwwlypevrslspylkvelpryrtfrpllaksllittglliafllgiptaeatliaaglllvtrrikparilqkidwdlllmfcglfiltegvqklgvlewfsrfvhtpwsilgitvllsnlvsnvpavlllhhlipqpdkqtwlllaaastlagnltllgsvanlivaeavakkgyrltfgehlrfglpltvvtlaltyfwifklrvw	Bacteria	Bacillati	Cyanobacteriota	Cyanophyceae		Nostocales	Nostocaceae	Nostoc
275	WP_062295005.1	Nostoc piscinale	mehwqailsvitflgvillimtewvhltiaallgalllvftnvmtlkeavgyignshgtlglffgvmvlvrafeptkifdylatqivilakgdgkrlllsivgivtpicavlpnattvmllaplippmaeeiginfvpllilmvfiansaglltlvgdpatfivgdainisfidylwhlslggviavvtvtatlpflfrkiwhtkldnleelphpqinhprvltvgaviiafvliffvigeslpvplspaavallgaalalllshqsridtvnnilrdvdwstliffmsifvligglektgvinglsgflalilgkniilgslvllffvgilssvvpniplvvamvpllkqylvsvglaptevlaqdfqgqfpaevlplfyammfgatlggngtlvgas…	Bacteria	Bacillati	Cyanobacteriota	Cyanophyceae		Nostocales	Nostocaceae	Nostoc
276	OBQ22408.1	Anabaena sp. WA113	magalalacifligtlwyslvegwswedaaymtvitlatvgygetrtlgsrgrlftialilmgvvnlgyivnrftaaviegyflegirlrqqrrlmeslsdhyiicgfsrtgrqiakefqaegvsflvidseidsaqraqelgyivyqgdatlddsllkagilkavcivaalpsdaenlytvlsaktlnpgiraiarasteeslqklqrggadavispyitggkrmaaaalrpqildfvdgilsgtdrqlymeeflldiaqcpfigqnlqkaklrsqsgalvlairrldgkliggptgdtvlmsgdtlicmgtaeqlrslnqllgpinsqplrkpknn	Bacteria	Bacillati	Cyanobacteriota	Cyanophyceae		Nostocales	Nostocaceae	Anabaena
277	WP_065710421.1	Picosynechococcus sp. PCC 7117	mdrphaapqfsqtpfqrvttgsifflitiviaicgymlfgwtalesfymvvitvfgvgygevkplettpeklftifvilagtsaaiygvggfvqmvtegeinrafeaerqrksisnlenhiiicgfgyigqilaqkledsghafvvlsidpeqlaiaeqrgyltkegdpadelilqglgirrakalatvldsdasnvfitltarelnpdlmilargevpstekklrlaganhvilpasvsgarmanlittppatdffsqssqqeqlndllqqinvqmielaiapqsslvgktvreleirgkgafivvalrrfqgdfithpsptlmltsgdilvvlgheedipkfarfyqlfqpk	Bacteria	Bacillati	Cyanobacteriota	Cyanophyceae	Oscillatoriophycideae	Chroococcales	Geminocystaceae	Picosynechococcus
278	WP_065713429.1	Picosynechococcus sp. PCC 7003	mamfaqlsslgevaffglgwqgwltlgltlvafllnaltplpaeviflgalgallltgvldtgttlagfsneglatiavlylvvtglqqtgslswisqrvlglpkgesaalmrlmvpvmglsaflnntpvvamfipvvnewcrklrispsklmlplsyaasfggcctligtstnlvvnglliaetdhaglglfdiawvgfpcaiagvtflmlshrwllperkpaisdqddlrqytvemvvhenspligksiedaglrnlpnlylievvrdalvlpavsprevlrekdqlvfvgavdsildlnrlrglqpatdqvfkldtprserclieavvsntcplirqtiregkfrsrynavvlavarngerlkgkigemrllagdtlllethptfleqqrgsrdfy…	Bacteria	Bacillati	Cyanobacteriota	Cyanophyceae	Oscillatoriophycideae	Chroococcales	Geminocystaceae	Picosynechococcus
279	WP_065713479.1	Picosynechococcus sp. PCC 7003	mdrphaapqfsqtpfqrvatgsifffitiviaicgymlfgwtalesfymvvitvfgvgygevkplettpeklftifvilagtsaaiygvggfvqmvtegeinrafeaerqrksisnleshiiicgfgyigqilaqkledsgqgfvvlsidpeqlaiaeqrgyltkegdpadelilqglgirrakalatvldsdasnvfitltarelnpdlmilargevpstekklrlaganhvilpasvsgarmanlittppatdffsqssqqeqlndllqqinvqmielaiapqsslvgktvreleirgkgafivvalrrfqgefiahpsptlmltsgdilvvlgheedipkfarfyqlfqpk	Bacteria	Bacillati	Cyanobacteriota	Cyanophyceae	Oscillatoriophycideae	Chroococcales	Geminocystaceae	Picosynechococcus
280	OCQ92374.1	Limnothrix sp. P13C2	msialtlgvlaitfflfivewlpvditaigiavllillglitpeegiagfsnsatitvmamfvlsaaiertgaiqvvseflqqkggknptrqifvlgsivgpitaflnntavvavfipivenwcrkqnistsklliplsyatvlggtitvigtstnvvasglskqlgygefglfefapmglivfviglcylalaapnllpdrrkpgeistvenyglrdyfseiivthqssligkslpasdfhhrydldvlevirdgityrpvshdwllmagdillvrcnrdrlltlkdergleilpdakfslesnersiaealiisnssligsslqelrfrqrynstvlairrgqdclcerlrdvrlrfgdvllvqgphdslrglqsspellvvepreleplkrdkagl…	Bacteria	Bacillati	Cyanobacteriota	Cyanophyceae		Pseudanabaenales	Pseudanabaenaceae	Limnothrix
281	OCQ95901.1	Limnothrix sp. P13C2	mleqignldawiagivfitvivvimtewihltvaaflgalvlvfahvmslkeaigyisqshgtlalflgvmilvrafeptkvfdylatqmvilaqgkgknlllgivgittpicavlpnattvmllaplipplaeevgvdfvpllilmvfvansaglltivgdpatyivgdavnltfteyltrlslggavaigviilllpilfrttwkkelknlddlphpkinhprtlafgglivllvlvffvigeslpipvspaavallgaalalllahhskidtvnnilrdvdwstllffmsifvligglqktgvvsllsgalaamlgtniflgsialiffvglvssvvpniplvvamvpllkeyvvnvgmagpeilaqdysgsfppqvlplfyammygatlggngtl…	Bacteria	Bacillati	Cyanobacteriota	Cyanophyceae		Pseudanabaenales	Pseudanabaenaceae	Limnothrix
282	WP_066115821.1	Geminocystis sp. NIES-3709	mdispifltiivlivaliafiaewlpvdltslsvavvlmvlglvspdegisgfgnsatitvmamfilsggitktgilnivrdwlikwggknptrqilvmgtivgsisafinntavvaiflpiveqwskqtkvsvsklliplsyatvlggmitvlgtstnilasgvavqlgypafsifqftalglpvfiigliylslvapkilparkpaggeslsedyelneyvsemiippkssligqtlrtseiqrkfdldileiirndehfpppladkllavgdillvrgsrnnllnikdergveiladykfnsdnlekdnnnkeekiaevlilsnsrligstlkdirfrqrynctvlairrgqelirerlgkvslkfgdllliqapkesfiglqttrellvleeknr…	Bacteria	Bacillati	Cyanobacteriota	Cyanophyceae	Oscillatoriophycideae	Chroococcales	Geminocystaceae	Geminocystis
283	WP_066117417.1	Geminocystis sp. NIES-3709	mndissiiaasvfvtviglimseklhltiaallgalilifthtltlneaveyisrshatlvlffgvmvlvrafeptkifeylatqmviiakgrgnvlllgiigittpicavlpnattvmllaplipplaqeigvnfvpllilmvfvansaglitlvgdpatfivgdainmtfleylqrlsigglmavitvaiatpllfrkiwntkfthledlpqpqvnhprmlalgalimsfvlaffifgdslavpvspaavallgaalalllahhskidtvhnilrdvdwstliffmsifvligglektgvvtslsgllaiilgkniflgsivlifvvgllssvvpniplvvamvpllkqylvnvglvgtevldpnfagqfppevlplfyammfgatlggngtlvgas…	Bacteria	Bacillati	Cyanobacteriota	Cyanophyceae	Oscillatoriophycideae	Chroococcales	Geminocystaceae	Geminocystis
284	WP_066380332.1	Anabaena sp. CA = ATCC 33047	magaialvgvlllgtlwyrfvegwswedaaymtvitlatvgygetnplgsrgrlftialillgvvnigyivnrfteaiiqgyfqqgirlqqqrrlmeslaqhyiicgfsrtgrqiakefraeavqfvvvdseaesveraqaegymafqgdatlddtllkvgieramclvaalpsdaenlytvlsaktlnpriraiarasteealqklqrggadavispyitggkrmaaaalrpqvldfvdgiltgadrqlymeeflldaslcpfvgqslqraklrsqtgalvlairrldgtliggptgdtvlaagdtlicmgtaeqlrslnqilspinyqnlrkpkss	Bacteria	Bacillati	Cyanobacteriota	Cyanophyceae		Nostocales	Nostocaceae	Anabaena
285	WP_068816569.1	Phormidesmis priestleyi	miflkyvtialtyfglalgylpglrmnratialvgsafvialgvlslkdawdaidpttivflfsmmivnaslsysgffrvalmgllsvtqspfgllvmltfgsgilsaiflndtialiltplilnlsktlrlnpipyllamagatnigsvatlsgnpqniligsfsgigylefarvlapialiglmiqiallwvlypavrstlpqerftlpdnriyrplfvktivittglliafvvglplaesalmaaslllitrrikpnrllrevdwnlllmfsglfiltkatqqlnllepftraigssagllsvtailsnlvsnvpavlllqpliahddtqswlllsagstlagnltifgsvanlitveaaaklgyrlsffehlrfglpvtgmtlaiayfwlg	Bacteria	Bacillati	Cyanobacteriota	Cyanophyceae		Leptolyngbyales	Leptolyngbyaceae	Phormidesmis
286	WP_068817802.1	Phormidesmis priestleyi	mqedfrlivdlvsvlaaaaagglfaallkqpvllgyliagvvvgptglglikeivqvetlaqfgvafllfalgvefsfselkkvkaislgggglqialtisvttlaslglgwvtspaqgvflgailslsstavvlkclmernetgtphgqvmlgilvvqdlalglmlavlpaldkpveeiglavgwallqtglfalgavaagiwvippllrllaktesrelfllgvvaiclgialltehlglsiemgafvaglmiseveyadqtltyveplrdifaalffasigmlidpfflwnnlelilglvaivfvgkfliitplvrlfryplktaliaglglaqigefsfvlasegqslglvsrrvyllilgttavtlvltpfvlrlvpklftwaeslpllkkyle…	Bacteria	Bacillati	Cyanobacteriota	Cyanophyceae		Leptolyngbyales	Leptolyngbyaceae	Phormidesmis
287	WP_069965222.1	Desertifilum	menwsslvatvtfisvivlimtewmhltiaaflgalllvfthvmtlteaigyisnsystlalffgvmvivrafeptkifeylatqivilaqgqgkrlllgivaitapicavlpnattvmllaplippmaeeigvdfvpllilmvfvansaglltlvgdpatfivgdainisfsdyltrlslggllaiiavtvtlpfvfrqiwhknldnlnklphpqinhprtlavgslifafvllfftigeslpipispaavalmgaalamllahhskidtvnhilrdldwstliffmsvfvligglektgviaglsnvlavilqqniavgsilllfivgllsslvpniplvvamvpllkqylvnvglagseilpsnfsgqlppavlplfyammfgatlggngtlvgas…	Bacteria	Bacillati	Cyanobacteriota	Cyanophyceae		Desertifilales	Desertifilaceae
288	WP_069967174.1	Desertifilum	mspktslpnqvnlerqyrrlraellggaialagvfltgtlwykfvegwrtidaiymtaitlatvgylevqpmndrariftivlllmgvvaigyivnrfteaviqgyfqeerrirlqkrlieslsehyilcgfgrtgrqvalefqaenisfvvidseldpvqtaqslgcvafqgdatldqtliqvgieralclvaalpsdaenlyavlsaktlnpkiraiarasteeavqklqrggadavvspyitggrrmaaaalrpqvmdflegaitgadrayyleeflidpqlcpfvgqslsearlrsqtgalvlairrddgtliggpmgetqilpgdllicmgtaeqlrslnrllgplssrlprpprkntsq	Bacteria	Bacillati	Cyanobacteriota	Cyanophyceae		Desertifilales	Desertifilaceae
289	WP_069967507.1	Desertifilum	mtkmptvqtrkqaqrppesiwtrfeskpspktqvkpkrqfrwvvdavwplaslavaaiaillpgslptqarlslfafalavilwsttrlnaayialiamlllvlsggspqeqlfdalasdiiwlmigafilggavqktglasrltqlvvarahnvssvfwlvttllillafvipstsgraavvipifrsiakaagdrritralallmptiilvstisalvgagshlialdllqqissesisflqwsiyglpfgivasylscwivmrlfldrkrrqrpirvpqqaanrplsqaewttlgiitgtialwltadwhgleiatvtvvaaalltapgigvlswkdglkavswnliifvgaalvlghalidsgaaqwiidrlfgatgiaqasspailllilsfis…	Bacteria	Bacillati	Cyanobacteriota	Cyanophyceae		Desertifilales	Desertifilaceae
290	WP_070390790.1	Moorena	mystleqkyrrlrqeliagaitlggvfligtlwyrvvegwgwldsaymtvitlstvgyqevrpmgdrarlfsislifmgiisigyivnrftealiqgyfqdgirmrqqkrlldsltkhyilcgfgrtgrqiavefkaegipfvtidsrleqvqavqdmgcisvhgdatldetllnvgieraiclvaalpsdaenlyiilsaktlnpriraiarasseeavqklqragadavvspyitggrrlaaaalrpqvmdfvdgiltgtdssfymeeflldpetcpcvgktlrearlrsqtgamvlairrdsgrliagpdgdtklmsrdllicmgtadqlrelnqilgpirsnllrlpkpk	Bacteria	Bacillati	Cyanobacteriota	Cyanophyceae	Oscillatoriophycideae	Oscillatoriales	Oscillatoriaceae
291	WP_071189037.1	Trichormus sp. NMC-1	menwqavfsviifisviflimtewvhltiaallgalllvfanimtlpeavgyigkshgtlglffgvmvlvrafeptnifsyiatqivilaqgsgkklllgivalvtpicavlpnattvmllaplippmaqeigvnfvpllilmvfvansaglltlvgdpatfivgdavnisfldyiwnlslggvlavvsvivalpflfrkiwntrlddlaelphpqinhprvlmvgglivgfvliffvigeslpipispaavallgaalalllshhsridtvnnilrdvdwstliffmstfvliggldktgviqglsgilgtilgknillgslvllflvgilssvipniplvvamvpllkqyivnvglapaevlasdyqgqfppevlplfyammfgatlggngtlvgas…	Bacteria	Bacillati	Cyanobacteriota	Cyanophyceae		Nostocales	Nostocaceae	Trichormus
292	WP_071189747.1	Trichormus sp. NMC-1	mystleqkykliqkelmagafalgfvfligtlwywlvegwswedaaymtvitlatvgygetnplgsrgrlftialilmgvinigyivnrftaaviegyfqegirlrqqrrlmeslsghyiicgfsrtgrqiakefraegvtfvvidaevesvrkaqmegytgyqgdatlddtllkvgiekatcivaalpsdaenlyivlsaktlnpeiraiarasteealqklqrggadavispyitggkrmaaaalrpqvldfvdgiltgadrqlymeeflldssrcpfvgqslhkaklrsqsgalvlairrtdgnliggptgdtvlmsgdtlicmgtaeqlrslnqilgpinsqqlrrpkns	Bacteria	Bacillati	Cyanobacteriota	Cyanophyceae		Nostocales	Nostocaceae	Trichormus
293	WP_071454188.1	Gloeomargarita lithophora	matwqqfvasgiflgviillmtewihlviaafmgamllvflnvltlgeaigyigksygtlalffgvmvlvrafeptkvfdylavqivllgkgkgrnlllgvvgitapicavlpnattvmllapllppiaqdigvdfvpllilmvfiansaglltivgdpatyivgdainlsftdylvrlsfggavavttvvvmlpflfptiwrkqltnldtlphpkinhprvllvgivivifvltmfvvgeslpqkispaavalmgaalalflshhsgidnvnnilrdvdwgtliffmsifvligglektgvisglsgilsvilgknillgavvliffvglissvipniplvvamvplikqyvvnvglapaevlqpgfegqfpdvvlplfyammygatlggngtlvgas…	Bacteria	Bacillati	Cyanobacteriota	Cyanophyceae		Gloeomargaritales	Gloeomargaritaceae	Gloeomargarita
294	WP_071517289.1	Geitlerinema sp. PCC 9228	mlkdkfllstyislrrwwrsigynqrrwiflflaaaiyaavvlsplpgvspegkqaiavfgvaaflwgtsalplavtgililfllpfsgalsaestyahfgnravffilgafilsspimrsglstrvalgvvtrfgrslrtllasilllaailscfisahavaamlfpiilevvraagakpgsrfglaaflsmawgvvigsnttllggargplalgilqgttgdnigfvewtvwmfpivivllvvafailqridagedislvsareflqvrneqlgqisrrevatggimvltillwifqgdewgldvvaflgvslafilgiakwreveedvnwgvflmygsaiplstaleetgaaqvitqnvlsadlasplpifmgivllatlltefmsnsaavavlmp…	Bacteria	Bacillati	Cyanobacteriota	Cyanophyceae		Geitlerinematales	Geitlerinemataceae	Geitlerinema
295	WP_071819380.1	Gloeothece citriformis	mpnlfmdkilltlgvvvvalvffvgewypvdfialcipivliilglvspdegisgfsnsatitvlamfilsagitrtgviqmvrdllvrwggrtttkqilalglvvgpisgfinntavvavflpivedwckkrkispskmliplsyvtilggmltligtstnvlasgvsaqlgygefglfqftllgvvtflsglfyvafiaprllpkrdpnsnslnqdykledyvseviitpgssligktlrqsgiqrkfdldvleiihngnhfpqpladkvllagdillvrggredllkvrdakeieiladvkfgeksvedeistgeekvaevlilsnsrligstlkdlrfrqrynatvlairrgqelvrerlgkvplrfgdlmlvqgpkesfiglqtsrellvieer…	Bacteria	Bacillati	Cyanobacteriota	Cyanophyceae	Oscillatoriophycideae	Chroococcales	Aphanothecaceae	Gloeothece
296	WP_071828063.1	Geminocystis sp. NIES-3709	mffrkrkrtkyaleksyvrlkreliagsvllgivfligtlwfwlieewslidsaymtmitlssvgfgevnplddrsrlftmvlilmgilvigylvnrvteaflqgyfresirlrqkrnvidklsnhyilcgfgrtgnyvakefaiegipfiiidseleeiekaqqqgylglqgdatldeslylakvdkaicivaalssdadnlytvmsakalnpkiraiarasteeavkkleragadavvspyitggkrlaaaalrpqimdfvdgiltggekafyleefllqetcpylgqslsetglrsksgalvvairrrdgniiagptgdsileiddslicmgtaeqlrslnsilapl	Bacteria	Bacillati	Cyanobacteriota	Cyanophyceae	Oscillatoriophycideae	Chroococcales	Geminocystaceae	Geminocystis
297	WP_071839345.1	Nodularia spumigena	mystleqkyrrlqkelmvgaislggvfltgtlwykfvegwsweeaaymtvitlttvgfgetnplssrgrlftialillgvvtigymvnrfteaviqgyfqegmrlrqqrrlmesltkhyiicgfsrtgrqiakefqaegvpfvvidanlesvedaqaqnyityqgdvtldetlikvgveraicivaalpsdaenlytvltaktlnpgiraiarasteesvkklqrggadtvvspyitggkrmaaaalrpqvldfvdgfisgtdrqfymeeflldpavypyvghtlrqarlrsqsgalviairradghliggptgdtvllpgdtlicmgtseqlrslnqilipissrrrrrprnn	Bacteria	Bacillati	Cyanobacteriota	Cyanophyceae		Nostocales	Aphanizomenonaceae	Nodularia
298	OJJ25435.1	Roseofilum reptotaenium AO1-A	mpiiltltvvvlglisfitewlpaditalsiaialmllglvtpeegisgfsnpatitvmamfilsagitktgviqvvrnriirwagnhpsqqvfvmgsivgpisgfinntaivaiflpiieewskrqkispsklliplsystilgglltligtstnilasgvsaqlgygefsvfqftklgilvfiigltylalvapkllpdhqthlvgedynlkdyvsevvisprssligktlqrtkiqrkfdldvleiirdkqrfsqplgdkvlnagdilvirssrdellkiresrgleiladvkfqeqpiekviasgeekiaevlilsnsrligttlkelrfrqrynatvlairrgaefvqgrlgkirlkfgdllliqgprqsflglqttrellvleekpvdisrrq…	Bacteria	Bacillati	Cyanobacteriota	Cyanophyceae		Desertifilales	Desertifilaceae	Roseofilum
299	OJJ27259.1	Roseofilum reptotaenium AO1-A	mqrelivgvlalgfvcmwgtigymvlekwsfpdafymtiitlttvgygevepmesrgriftialiffgvisigyivnrfteaflqgyfqdgirlrqkqkvlknlinhyiicgfgrtgqqialefheegvpfvivdsspealeaaqslgylilqgdatlddtlhraginqacclvaalpsdaqnlytvlsakslnsqirtiarvstdeaalklyrggadavvspyttagrkmataalrpqvmhfvdgmitgknrsllieefgidsdrcpyigqslqqmqlrsrsgvlvlairrqdgtvigaptgetlllpqdllicmgtseqirrlkqllsplnphg	Bacteria	Bacillati	Cyanobacteriota	Cyanophyceae		Desertifilales	Desertifilaceae	Roseofilum
300	WP_072620371.1	Spirulina major	mdygaawiaggtfvvvigaivseklhltiaaflgamvlifahvltlseaidyisqshgtlalffgvmvlirafeptqifaylagqmvkisqgsgkrlllgivaittpicailpnattvmllaplipplaqdigvdfvpllilmvlvansaglltlvgdpatfivgqgvnmsfgdylqrlslggvlaiavivvllpvlfptiwrtqftgcdrlklpqinhprvlavgsgiillvlvlfvigeslpfpiqpaavallgaglalllahhskidtvnsilkdvdwstliffmsifvligslektgvvqqlsgllalglgqnlllasivlmvlvallssvipniplvvamvpllkeylltvnlidpamaspeftgqfpaavlplfyammfgatlggngtlvgas…	Bacteria	Bacillati	Cyanobacteriota	Cyanophyceae		Spirulinales	Spirulinaceae	Spirulina
301	WP_072621005.1	Spirulina major	mnteqnyqrlktqllvgiaglggifllgtvwyamvegwswtdaaymtmitlstvgfseieplgqesrlftialiflgvlnigyivnrfteaviqgyfqdrlrqrqrqrlietlhdhyilcgygrtghqialefaaeqipfvvvdlqpeaiaeaqadghmamqgdatlddclitagieralclvaalqsdaenlytvlsaktlnpnlraiaranteeavkklrragadavvspyvtggrrlaaaalrprvmdfvdgiitgtnrsfyldeflldpnqcpcvgktlsetnlrgqtgalvlairradgtllggpmgdtylhandllicmgtseqlrqlsrllavsrpywlk	Bacteria	Bacillati	Cyanobacteriota	Cyanophyceae		Spirulinales	Spirulinaceae	Spirulina
302	WP_072622233.1	Spirulina major	mpiispifltlavlvialilfitellpvdlvalmimvalmvlglvtpeqgisgfgntatltvmamfiisagisktgvilivkqllirlggetlnrqifvmgilvapisafitntaivavmlpvvedwckqqkistsklliplsyltilggtialigtstnilasglseqlgfepfslfeftklglcvfvigltylvlagprllperksalgdiiaqdynlkdyvtevivtarsslvgktlqtsqiqrtfdidvleiirhstrfpppiadkiinvgdilvvrssreellkireqqglnivpdvqfkdevqpvlesgeekmaevlilsnsrlvgttlrdirfrqrynltvlairrgselvrgrlgrialrfgdvllvqgskqsfiglqttrellvleqrdv…	Bacteria	Bacillati	Cyanobacteriota	Cyanophyceae		Spirulinales	Spirulinaceae	Spirulina
303	WP_072622681.1	Spirulina major	mqgslqriqmgaifflmtialavvgymvfgwtvleavymvvitifgvgygevkpletptqkiftiiviiagtssavylvggfvqmltegeinralhaqrkqrsidtlnnhtiicgfgrigqvlarqlaqtgelfvvvdtqsdriqqaedlgyltytgnaseelslqsvgistakvlatvlpddannvfialtarglnpnllilargelpstekklrlagadhvvlpaalsgirmaslitrpttvdffaqaeerrqldemlnhidvqldelmvepdsslaqksireievrskgtfiivalqradgtvavhpnpslvlnvgdtliilghqsdipqfarhaelknkrryrgatf	Bacteria	Bacillati	Cyanobacteriota	Cyanophyceae		Spirulinales	Spirulinaceae	Spirulina
304	WP_072719149.1	Planktothrix	mlsletldsliagsifvgviilimgewlhltiaaflgsllliffhvmslteavhyisrsyatlalffgvmilvrafeptkifeylavkmiwlakgegkrlllgivalttpicamlpnattvmllaplippiaqdvgidfvpllilmvfianssglltlvgdpatfivgdsinisfvdylqrlsiggalavvsvvillpilfrktwntkfehledlphpqinhprtlamgglimafvltffvigetlpvpispaavallgaalalmlahhskidtvnhilrdldwstliffmsifvligglektgvinslsgllaiilgknialgsilllltvgiissvvpniplvvamvpllkqylvnvgfvgaevldpafngqfppevlplfyammygatlggngtlv…	Bacteria	Bacillati	Cyanobacteriota	Cyanophyceae	Oscillatoriophycideae	Oscillatoriales	Microcoleaceae
305	WP_072720707.1	Planktothrix tepida	mtniiltlsivvlaliafifewlpvdltaltvtvvlmilklvtpdegisgfgnsatitvmamfilsagitktgvvqtvrdglvkwggktanqqifvmglivgpitafinntavvaiflpiiedwcrkqkispsklliplsyvtvlggmitvigtstnvlasgiskqlgygefqlfqftvlgivtfiigliylaiiaprllpdrkppnfevleqeyglkdyvselvitprsslvgqtvneseiqrkfdldvleliqnkmrfpqplgdkvlnagdilivrssredllkirderglellpdvkfkeesletvlssgeekiaevlilsnsrligttlkdlrfrqrynatvlairrgselvqgrlgkvplrfgdllllqgpkqsfiglqttrellvleerdven…	Bacteria	Bacillati	Cyanobacteriota	Cyanophyceae	Oscillatoriophycideae	Oscillatoriales	Microcoleaceae	Planktothrix
306	WP_073547816.1	Chroogloeocystis siderophila	mfssqaefeqkyrrirreltlsviglgvvllvgtlwywlvegwswidaaymtvitlatvgysetrplgdrgrlftvtliimgvisigyivnrftdalvqgyfqigfqlrqqrllidslsdhyiicgfgrtgrqialefateaipfvtvdsdpesvqaaqqlgytvvegdatldevllkvgvdratclvaalpsdaenlytvlsakalnpqiraiarastqealqklqragadavvspyitggrrmaaaalrpqvmdfvdgiltgagrelymeevrldadtcpcigqnlgaarlrsqtgalvlairrsdgtliggptadtqlmagdllicmgtaeqlrrlnqilgpinsklprppkhn	Bacteria	Bacillati	Cyanobacteriota	Cyanophyceae	Oscillatoriophycideae	Chroococcales	Chroococcaceae	Chroogloeocystis
307	WP_073550652.1	Chroogloeocystis siderophila	maswqaifssiifisvivlimtekmhltiaaflgalllvfanimtlaeavtyiarsystlalffgvmvlvrafeptkvfdylatqivilakgqgkrlllgivaittpicavlpnattvmllaplippiaedvgvnfvpllilmvfvansaglltlvgdpatfivgdavnisfmaylgrlslggiiavgaivfmlpylfpkiwrkkldsleqlphpqinhprvltlgivliafvllffaigemlpipispaavallgaalalllshhskietvnhilrdvdwstliffmcifviigglektgvvssisgifayilgrnitlgslvllflvgilssvvpniplvvamvpllkeyvvnvglatpeilqpgfhgelppevlplfyammfgatlggngtlvgas…	Bacteria	Bacillati	Cyanobacteriota	Cyanophyceae	Oscillatoriophycideae	Chroococcales	Chroococcaceae	Chroogloeocystis
308	WP_073555771.1	Fischerella	mystleqkyqriqkelmagalalagvfligtlwyalvegwswqdaaymtiitlatvgygetrplgdrgrlftialilmgvitigyivnrfteaviqgyfqegirlrqvrrameslsghyiicgfsrtgrqiaiefqaegvsfvvidsdvesvrkaqeqgytiyqgdatldetlirvgveraicivaalpsdaenlyivlsakflnpgiraiarasteeallklqragadavispyitggkrmaaaalrpqvmdfvdgiisgtdrqlymeeflldpkvcpvvgmtlgqarlraqtgalilavrrndgtliggptpdtvfmpadvliamgtpeqlralnqllgpigskqlrrpkki	Bacteria	Bacillati	Cyanobacteriota	Cyanophyceae		Nostocales	Hapalosiphonaceae
309	WP_073556037.1	Fischerella major	menwqailsiftfiaviilimtewihltiaallgalllvftnvmtlqeaigyigrshgtiglffgvmvlvrafeptkifeylatqivllakgegkrlllgivaittpicavlpnattvmllaplippmaeevgvnfvpllilmvfiansaglltivgdpatfivgdainlsfidylwrlslggaiaiitvivtlpflfrkiwhtklenleqlphpqinhprslflgalivafvllffvigdslpvpispaavallgaalamllshhgkidsvnnilrdvdwstliffmsifvligglektgvinnlsgilgivlgkniflgslvllfligllssvvpniplvvamvpllkqyvvnvglappeilasnfqgqfppevlplfyammfgatlggngtlvgas…	Bacteria	Bacillati	Cyanobacteriota	Cyanophyceae		Nostocales	Hapalosiphonaceae	Fischerella
310	WP_073556426.1	Fischerella major	mlthilkfatyiflgltylglalgylpglrmnraaialagsaflialgvvnlqeawqaidpttivfllsmmvvnanltyagffpealslllrftrsplgilialtfgsgilsafflndtlaliftplvlsltqalrlnpipyllaiagatnigsvatlsgnpqniligsfsgihyldfmrvmtpiavtglaiqvillcllypnvrsivpcehlptgkkrifrplynktliittglliafavglplaesalvaaslllitrrvkpqrilqkvdwnllvmfsglfiltkaaqklnllqpftyavnsaasllgvtailsnlisnvpavlllhpliakddtqswlllaaastlagnltlfgavanlivveataelgykltfwehlrfgvpvtvltllvvylwih	Bacteria	Bacillati	Cyanobacteriota	Cyanophyceae		Nostocales	Hapalosiphonaceae	Fischerella
311	WP_073556631.1	Fischerella major	mqedfrlivdlvsvlavaacggllaallrqpvllgyliggivigptglglikeliqvetlaqfgvafllfalgvefsfaelkkvkaialgggglqitltiavtvivcgltgfwgtlpakgvflgailslsstavvlkclmernetetphgqvmlgilvvqdlalglmlavlpalhqpgesivmavltalvriglfaggaviagkwiippllrmlartesrelfllgvvalclgiallteylglsiemgafvaglmiseveyadqtltyveplrdifaslffasigmlidpvflwknlelilglvalafigkfliitplvklfryplktaliagfglaqigefsfvlasegqalglvsrqiyllilgttavtlvltpfvlrlvpmifdwlesmpwlkpyl…	Bacteria	Bacillati	Cyanobacteriota	Cyanophyceae		Nostocales	Hapalosiphonaceae	Fischerella
312	WP_073592865.1	Phormidium ambiguum	mliikyiilaltylglglgylpalrmnratiamtgsafmvalgvlnlseawraidpgtiifllgmmvvnsclgasgffqlalgfftrfantplgilaaitfgsgilsalflndttailltpltitlcrtlainplpyllalaggtnlgsvatlsgnpqniligslskisylefasyltpvaliclviqigwlywlypevrsvkpfavspqiryrlykpllvkslvvtiglliafvagaplaesawvaatflfitrrlkpqrilkavdwdllimfaglfvitkatqklgilddltdlvqaplsllgvtvvlsnlisnvpavlvlqslispddtkawlllaagstlagnltllgsvanlivaelgskqgyrlsfkehfrfglpltlvtlaiayfwiy	Bacteria	Bacillati	Cyanobacteriota	Cyanophyceae	Oscillatoriophycideae	Oscillatoriales	Oscillatoriaceae	Phormidium
313	WP_073592956.1	Phormidium ambiguum	menlqaaiatatfvgviflvmtewihltiaaflgalllvlfnvmtlneaigyisqshgtlglffgvmvlvrafeptkifdylatqivllakgkgnrlllgivaittpicaflpnattvmllapllppmaeevgvdfvpllilmvfiansaglltivgdpatfivgdavnisftdyltrlslggviavltvvatlpflfrkiwhkklddlehlphpqinhprvlavgsliiafvlvffivgeslpiplspatvallgaalalllshhskidtvnhilrdvdwstliffmcifvligglektgvvsslsgilavvlgknialasiiilflvgllssvvpniplvvamvpllkqylvnvglaapevlsptfsgqfpvevlplfyammfgatlggngtlvgas…	Bacteria	Bacillati	Cyanobacteriota	Cyanophyceae	Oscillatoriophycideae	Oscillatoriales	Oscillatoriaceae	Phormidium
314	WP_073599248.1	Hydrococcus rivularis	mqedfrliidlvsvltaaavggllaallrqpillgyllagiiigpaglglikelvqvetlaqlgvafllfslgvefsfselqkvkgislgggglqiiltigmtalvsllmgwvtspaqgiflgailslsstavvlkglmernetatlhgqimlgilvvqdlalglmlavlpaldkppgeiglavgwallqiglfalgavlvgiwgippllrllartesrelfllgvvalclgialltgqlglsiemgafvagltiseveyadqtltyveplrdicaalffaaigmlidpiflwdnlpsilglvalvllgkfliiaplvkvfryplktsliaglglaqigefsfvlasegqrlglvsqkvyslilgttavtllltpfvlrslpqmfvwaeslpwlkhwld…	Bacteria	Bacillati	Cyanobacteriota	Cyanophyceae		Pleurocapsales	Hydrococcaceae	Hydrococcus
315	WP_073599708.1	Hydrococcus rivularis	maaldpkyrrlrqeliggvvalgivfligtlwyrfveqwtwldaaymtmstlatvgfgeinplgergrlftmvlivmglitigyivnrftealiqgyfqagirrrqekrlietlvehyivcgfgrtgrqvalefqaegipfvlvdsdpeqiekakelgyrvilgdatldesllaakidtaacivaaltsdaenlytvlsaktlnpriraiarasteeavqklqragadavvspyitggrrlaaaalrpqvmdfvdgiltgtnsafymeeflidpktcpcvgqtlsearlrsqsgalvlavrradgtliggptgdtvlmagdllicmgtaeqlrqltqillpirsssplrlpkkq	Bacteria	Bacillati	Cyanobacteriota	Cyanophyceae		Pleurocapsales	Hydrococcaceae	Hydrococcus
316	WP_073600134.1	Hydrococcus rivularis	meiiltlgvvtaaliafvfewlpiditalivaivlvllglvtpdeaiagfgnsatitvmamfilsagitrtgviqivrdllvkwggksptqqifvlgmivgsitafinntavvavflpivedwckkqkisvsklliplsyatvlggmitvigtstnilasgvskklgygefslfqftalglitfivglvylsivaprllparkpvssgrfsedyklqdyvseitippnssligqtlresgiqrkfdlsvleiihngnhfpqpladkklsagdillvrgrreellkvrdergveiladvkfgngsleseldtgeekiaevlilsnsrligatlkdlrfrqrynatvlairrgeellrerlgkvplrfgdlllvqgpkesfiglqttrellvleerdvesl…	Bacteria	Bacillati	Cyanobacteriota	Cyanophyceae		Pleurocapsales	Hydrococcaceae	Hydrococcus
317	WP_073601002.1	Hydrococcus rivularis	meiiwqiakdavlafaylglalgrlpglrmnratialvgaaflialnvlslpeawtaidsntivfllsmmvvnanlsysgffqltllslirltsspfgllcvltfgtgvlsafflndtiallltplilklaqalkfnpipyllalagatnsgsvatlsgnpqniligsfapisylefslalapiaifslalqigllcllypevrsrqaslhlpqlrfrllrpllkktlvitlglliafsagipmgkaaltaaalllitrrvkpekvlrqvnwnllvmfsglfilthatqtlgwlelvtplantpakllgvtamlsnlisnvpavlvlapiiekndlsswlllsagstlagnltlfgsvanlivseaaasmgyhlsfkehlrfglplsaialivtyvgirh	Bacteria	Bacillati	Cyanobacteriota	Cyanophyceae		Pleurocapsales	Hydrococcaceae	Hydrococcus
318	WP_073606357.1	Phormidium tenue	mtltlnwltlgqglvlalsylglalgyvpglrmnratialvsaavlvalgtlsleaawaaidantivfllsmmvvnaylsyagffalalvqllrltrsplgllvlltlgtgalsavflndtlalvstpltlqltralklnpvpyllaiagatntgslatlsgnpqnilvgsfsdigylafaqallpiavvglalqvgllwllypevrsltpcpppvlprlrlhrpllvkttvvsalllsafivglplaesafvaaaallitrrikpervlgavdwsllvmfsglfilteavrslqvldavapwvahpagllvvtaglsnlisnvpavlliqgliapddtqswlllaagstlagnltlfgsvanlitveaaaaagypvtvwqhlrfglpltlltlaltyv…	Bacteria	Bacillati	Cyanobacteriota	Cyanophyceae	Oscillatoriophycideae	Oscillatoriales	Oscillatoriaceae	Phormidium
319	WP_073606616.1	Phormidium tenue	meydplqdkqrhdtflvkntvhrgvlaatlitglaivgggalalglvtlpeqltwggwltigvtlgafllnaltalpadaiflaalaillltgvldtatalagfsnpgmmtvgvlyvvvaglqqtggldiisrtvlglpkgqttallrlilpvlgmsaflnntpivamfipvvsdwcrklrispsklmiplsyaaimggmctligtstnlvvngllvsetdypglklfdlvpvgvpcaiagtlmlvlaqrwllpqrkpaitdtddpreytvemvvenhsplagktveqaglrhlpglylteiqrggrlltaigpqemlqeqdqlvfvgmvdsivdlnqirglqpatdqvfkldtprtertlveavvsntcplvgitirqgkfrsrygavvlavgrnger…	Bacteria	Bacillati	Cyanobacteriota	Cyanophyceae	Oscillatoriophycideae	Oscillatoriales	Oscillatoriaceae	Phormidium
320	WP_073607852.1	Phormidium tenue	mnfiqnpivlmlvvlvcsliafvaewlpvdltalaiatvlivlglvtpeegiagfgnaatitvmlmfilsagiaktgviqivrdwlmkwggkepsrqifvmgllvgpitafinntavvavflpiveewckkqnispsklliplsyvtvlggmitvigtstnilasgvskdlgygefglfqftavgvitfivglvylalfapkllpdrkssspnlanyelkdymsevvvtprstligqtlkaseiqrkfdidvleiirdgshfaqpladkvlqagdlllirggrdellslkdqrgldilpevkfgqppledeldnseehiaevlilsnsrlvgstlkemrfrqrynatvlairrgeelvrdrmgkvplrfgdlllvqgpqssftglqttrellvleqrea…	Bacteria	Bacillati	Cyanobacteriota	Cyanophyceae	Oscillatoriophycideae	Oscillatoriales	Oscillatoriaceae	Phormidium
321	WP_073608406.1	Phormidium tenue	metwseitasvvffgvlaliatermhltvaaflgamlliflhvltldqaigyignshatlalffgvmvmvrafeptkifeylatqmvimargegkrlllgivaittpvcamlpnattvmllaplippmaaelninfvpllilmvfvansaglltlvgdpatfivgdainmsfleyltklslggvvaiativavlpilfsstwnkkladldhlphpvvnhprmlalgglivglvlvlfvvgeslpvpispaaiallgaalclllthhsgidtvhnilrdvdwstliffmsvfvligglqetgvissasgllgvvigqnialgamlllfvtgilsslipniplvvamvpllkeylvnvdlagpellspdfagqippeilplfaammfgatlggngtlvgas…	Bacteria	Bacillati	Cyanobacteriota	Cyanophyceae	Oscillatoriophycideae	Oscillatoriales	Oscillatoriaceae	Phormidium
322	WP_073608494.1	Phormidium tenue	mrqnrprygettveesyrrtrqhltrgaialgcvmvsgvcwyhfvegwswldsvymavitlstvgfgetnplsprgrlftillimtgvgviayilnnlteaivqghfqagfrslkrrrfmesmqghyiicglgrtgrqvateffaenipfvvvdsedsavqraqqlgyitlqgdatqdqvllqagverarclvaalpsdaenlyivlsaktlspdirtiarasseeailklqrggadvvvspyitggkrmaaaalrpqvvdfldgiltgaertvyveeflllpescpiigktlaeaqlgrqsgalilairrnggvlifapsadtrlypgdmvismgnvdqlrllsqiispivr	Bacteria	Bacillati	Cyanobacteriota	Cyanophyceae	Oscillatoriophycideae	Oscillatoriales	Oscillatoriaceae	Phormidium
323	WP_075892933.1	[Limnothrix rosea] IAM M-220	mnllrrspqwlkqirrpqyrwvwciaaaiiyfailalplaefdeaalkalaifgvtaflwstsalpvavtgllvlflipftgvlppeqtyayfgnrsvffilgvfilaspirrsglstrlaltvvskfggtqrglilsvlilsavmsfflsshavaamlfpvvlevvqsagakpggrfgksaflalgwgagiggipsllggaraalalgllrestgqsisfiewtlwslplaivllaiayllirnigrgtavsmdqakmllkgrakrlgniskreigtalitlltivlwivrgeawgldtvaflgvsllfvfqiadwqeveedvnwgifvmygsaialsavlretetstalaqallgwidsgwlvfiavamvvviftegmsnaatvamvmplaialaae…	Bacteria	Bacillati	Cyanobacteriota	Cyanophyceae	Oscillatoriophycideae	Chroococcales	Geminocystaceae	Picosynechococcus
324	WP_075904962.1	Moorena	mkksfylgvsiftlcwllscfpallpenlpptavimlgatllmavfwiaetipiaatsiiplglfpflgivsaeevasayasdvvlllmavffiakavekynlhqriafhiisvvgtqpsrlilgfmlatavlsmwisntaitlmmlpiaisiieqtalanpnidvgknlgtslmlgiayaaniggigtpigtppnliflaqlkenfpdntaitffqwmmvgvpavlifilltwiyltkiivkldnnslssdyfnisdkevqklekmsqgekyvailfglmallwifraditigsftltgwatylgvanfvhdtsvaaliavimfivpvktetgdkinlldwetavkipwgilllfgggiaiskgfaasglsqflgynlqiglqglstvlmvvcicvfm…	Bacteria	Bacillati	Cyanobacteriota	Cyanophyceae	Oscillatoriophycideae	Oscillatoriales	Oscillatoriaceae
325	WP_075905414.1	Moorena bouillonii	mtifltlsvvvlalisfirewmpvditaiavmvllmllklvtpeqgisgfgnpatitvmamfilsagiartgalqivndlllkwggkestqqiftmgmiagpitgfinntavvavllpivedwcrkqsispsrllmplsfvtilggmittigtstnvlasglskqlgygdfslfeftrlglitftiglaylalvaprllpnrkvasngivtqdynlkeyvseivitpdsslvgqtlraseiqrkfdldvlelirngsrfpqpladkvlrpgdilivrsgrecllrvkdqrgieiladvqfgqqpletgltsgeegiaevlilansnligstlkdmrfrqrynstvlairrgqelvrerlggvylhfgdvllvqgprqsllglqtsrdllvigqrdletl…	Bacteria	Bacillati	Cyanobacteriota	Cyanophyceae	Oscillatoriophycideae	Oscillatoriales	Oscillatoriaceae	Moorena
326	WP_077141938.1	unclassified Prochlorococcus	mnliaviinnfdafltvvvlimsiilfikntiapeltgllcvgifiatgvlspekalagfgspslitlmglfavssalfksgaldrvrelisserirtprklisliafliapisgivpntpvvasllplieswcerrnispskvllplsfatllggtltllgssvnllvsdisqqlgygalelfsltsigipvwligttymilvsdmllpdrgrekefvkngdmniyftevtipstselvgqsvrnsrlqrrfdvdvlelqrngkvilppladrkiepddrliirvtradlfrlqqehtillgenktsfdaanvfsddegtktfeallpagstlagaslrelrfrqrhnatvlalrrgqqtvqerlgqavlragdvlllqapldsirglqasndllvld…	Bacteria	Bacillati	Cyanobacteriota	Cyanophyceae		Synechococcales	Prochlorococcaceae	Prochlorococcus
327	WP_079209473.1	Microcystis aeruginosa	mptpiiltltvlvvalvafvaewlpvdltalcvaivlillglvtpeegiagfsnsatvtvmamfvlsagitrtgviqvirdrllvwggknphqqvfvlgalvgpisafinntavvaiflpivedwckkqkispsklliplsyatvlagmitvvgtstnilasgisaklgygefslfqftalglvtflagliyltifapkllpdrksstgefldddygskvylseviitprsnligqtlsqsglqrkfnfdvlelirnkvhlsqpladkvlnagdilivhssreellkikdergleifadvkfqkgdiestittgeeklaevlllsnsrligttlkdlkfrqrynatvlairrgsellqgrlgkiplkfgdlllvqgpkqsfiglqttrellvleekeie…	Bacteria	Bacillati	Cyanobacteriota	Cyanophyceae	Oscillatoriophycideae	Chroococcales	Microcystaceae	Microcystis
328	WP_079209601.1	Microcystis aeruginosa	msisedkyrrlrqeliggifalivvfllgtlwyhliegwswldsaymtistlatvgfgeinplgergrlftmvlivmgvitigyivnrltealiqgyfqeglkqrqekrvidrlsehyiicglgrtgrqvaiefhaenipfvvidtdplqvnrakelnyivvqgdatldkslqmagieratcivaaltsdaenlytvlsaktlnpkiraiarasteeavqklqragadavvspyitggrrlaaaalrpqvmdfvdgiltgtdrsfymeeflidprtcpcvglslsqahlrsrsgalvlairradgtliggptgdtelmagdllicmgtaeqlrsltqilipmrsdglrlpkh	Bacteria	Bacillati	Cyanobacteriota	Cyanophyceae	Oscillatoriophycideae	Chroococcales	Microcystaceae	Microcystis
329	WP_079678773.1	Planktothrix sp. PCC 11201	mtnivltlsivilaliafifewlpvdltaltvtvilmvlklvtpdegisgfgnsatitvmamfilsagitrtgvvqtvrdwllkwggttasqqilvmglivgpitafinntavvaiflpiiedwcrkqkispsklliplsystvlggmitvigtstnvlasgiskqmgygefqlfqftvlgiitftigiiylaviaprllpdrkpanfdilqteyglkdyvselvitprsslvgqtlkeseiqrkfdldvleiiqnnirfaqpladrilkvgdilivrssredllkirdekgldilpdvkfkeesletilssgqekiaevlilsnsrligttlkdlrfrqrynatvlairrgselvqgrlgkvtlrfgdllllqgpkqsfiglqttrellvleerdvet…	Bacteria	Bacillati	Cyanobacteriota	Cyanophyceae	Oscillatoriophycideae	Oscillatoriales	Microcoleaceae	Planktothrix
330	WP_081606256.1	Richelia intracellularis	mysslerkyqliqkelmagvvalagvflvgtlwyslvegwsladsaymtiitlatvgysethplgnrgrlftialilmgvisigyivnrfteaviqgyfqegirlqqqkrlmeslsehyilcgfnrtgrqiakefaaegvpfavidsslervqkgqqegytiyqgdatldetlirvgvakatcivaalpsdaenlyivlssktlnpliraiarasteealqklqrggadvvispyitggkrmasaalrpqvmdfvdgiisgtdrqlyveeflldpsvcpivgqtlhnaklrpqtgalvlairrldgkliggpngntilmpgdtlicmgtaeqlrilnrilgpiaskqlrkpkts	Bacteria	Bacillati	Cyanobacteriota	Cyanophyceae		Nostocales	Nostocaceae	Richelia
331	WP_081857616.1	unclassified Synechocystis	mglgspsqenlsnvidrqgrrlrqeltagmvilgglfgvgtawykyvedwtwldaaymttitlatvgfgethplspasrlftillilmglitigymvnrfteafiqgyfqeslrrrqeqqvmerlenhyilcgygrtgqqialefdaetipfviidsspeiiaqakmrdyaviqgdatldetllsahieravcivsalssdaenlytvlsaktlnpqiraiarasseeavqklkragadevvspyitggkrlaaaalrpqvvsfvdgiltgadrsfymeefrikmedcpyigqtlreaqlrsqsgalilairredrklivgpmgdthlldadsliclgtveqlrtlnqilcplnpapirlpknrr	Bacteria	Bacillati	Cyanobacteriota	Cyanophyceae		Synechococcales	Merismopediaceae	Synechocystis
332	WP_082065277.1	Aliterella atlantica	mnratialvgstaiitlgvlslkeawqaidattivfllgmmvvnahlayagffqltlvyllrlthspfgllvllsfgsgilsafflndtiaivltpltlaltrslqlnpipyllalaaatnigsvatisgnpqniligsfsgisylefsrvlapvaliglvvqiallcwfypevrllqpvahnsikvrdriykplftkslvitagllisfllgaplaqsalvaaalllvtrrlkperilqevdgnlllmfsglfilahgtqklnllqpftgwinqpiglvavtailsnlisnvpavlllgallpqennqswlllaagstlagnltlfgsvanlivveaaaklgykltfwqhlrfglpltvvtlliaylwvk	Bacteria	Bacillati	Cyanobacteriota	Cyanophyceae		Chroococcidiopsidales	Aliterellaceae	Aliterella
333	WP_083619181.1	Planktothrix paucivesiculata	mtnivltlgivilaliafifewlpvdltaltvtvvlmllrlvtpeegisgfgnsatitvmamfilsagitrtgvvqtvrdwllkwggttasqqilvmglivgpitafinntavvaiflpivedwcrkqkispsklliplsystvlggmitvigtstnvlasgiskqmgygefqlfqftvlgiitftigivylavvaprllpdrkpanfdilqaeyglkdyvselvitprsslvgqtlkeseiqrkfdldvleliqnnmrfaqpladkilsvgdilivrssredllkirdekgldilpdvkfkeesletilssgqekiaevlilsnsrligttlkdlrfrqrynatvlairrgselvqgrlgkvtlrfgdllllqgpkqsfiglqttrellvleerdvet…	Bacteria	Bacillati	Cyanobacteriota	Cyanophyceae	Oscillatoriophycideae	Oscillatoriales	Microcoleaceae	Planktothrix
334	WP_083623342.1	Planktothrix serta	mtnivltlsivvlaliafifewlpvdltaltvtvvlmifklvtpdegisgfgnsatitvmamfilsagitktgvvqtvrdwllkwggktagqqilvmglivgpitafinntavvaiflpiiedwcrkqkispsklliplsyatvlggmitvigtstnvlasgiskqmgygefqlfqftllgvitfiiglvylaviaprllpnrkpanfdilqqeyglkdyvsevvitprsilvgqtlkaseiqrkfdldvleliqnnmrfaqpladkvlsagdilivrsnredllkirdekgldilpdvkfkeesletvlssgeekiaevlilsnsrligttlkdlrfrqrynatvlairrgselvqgrlgkvplrfgdllllqgprqsfvglqttrellvleerdvet…	Bacteria	Bacillati	Cyanobacteriota	Cyanophyceae	Oscillatoriophycideae	Oscillatoriales	Microcoleaceae	Planktothrix
335	WP_084544251.1	Chroogloeocystis siderophila	mviflqyasigaialtylglglgyfpglrmnratialvgsavlialgvlslaeawqaidpktivfllsmmivnanlayagffqvalafllhltrspfgllvvltfgsgflsafllndtlalvftpltlsltqtlklnpipyllalaaatnigsvatisgnpqniligsfsgigyvefarvlapvavvglclqiallwwyypevrslqavpgeatqvsyriyrplfiksvvitlalltsfvlgvplaeaalvaaalllitrrlkpervlneidwnllvmfsglfiltrgtqkldllapfttwvndpagllgvtailsnlisnvpavllieplisredmrswlmlaagatlagnlslfgavanlitaeaaarlgykltfwehlrfglpltvltltivyfwvr	Bacteria	Bacillati	Cyanobacteriota	Cyanophyceae	Oscillatoriophycideae	Chroococcales	Chroococcaceae	Chroogloeocystis
336	WP_084761983.1	Leptolyngbya sp. NIES-3755	msdpkgtvlggklseeggetvirveyivitiayfglalgylpglrmtrasialvsagllialkvltlqqawdaidsqtivfllssmivnaslaqagffqiaiarllsltrspfglmvmltvgsgilsavvlndtialiftplildltstlglnpipyllamagatnlgsvatlsgnpqniligsfskisyldfarsllpiaiagliiqigliwllypevrsttpleafslpkpriykplliktvvitaalfiafilgfplaesalfaaslllisrrikpdrllqpidwnllmmfsglfiltkatqqlnltapltnaidtpekligitailsnlvsnvpavllihpliqqsdtqswlrlaasstlagnltffgsvanlimieaanrlgyrlsffehlrfg…	Bacteria	Bacillati	Cyanobacteriota	Cyanophyceae		Leptolyngbyales	Leptolyngbyaceae	Leptolyngbya group
337	WP_088240127.1	Calothrix rhizosoleniae	msaeseenrlpfepnkkrqksakpkaetgknlnksekkpadtkkvsskqkkqpkkpaytkeqlaiprvvsqrmmrrvaafcgvptllgistlivsyllliytdiklppisvlllnlgffglgvvgitygvlsasweegraggifgwqefntnrermvtawreskqkkv	Bacteria	Bacillati	Cyanobacteriota	Cyanophyceae		Nostocales	Calotrichaceae	Calothrix
338	WP_088240234.1	Calothrix rhizosoleniae	maagtafilnlttvlgtsalggyvanrlrqpvllgylisgliigpfglkiladvetikpfaeigvafllfalgvefslaelkrvkeiaiqgsllqigltiaitaflatlmgwvttptqgiflgavlslsstavvlktltergetntihgqamlailiaqdlalglmlavlpalnnpanmgaalstalvkvvvfatvavamgkwvvpqimrrvaetesselflllvialclgvaiitsklglsiemgafvaglmiseidyadqalakilplrdtfasmffasigmlidpniliqnfgvilglvmlvmvgkaliilpvvmafgysfktavitslglnqigefsfvlalvgwqegfisqnkyflllgttaitlvltpvwlkfspiladrlaslpflsgylrq…	Bacteria	Bacillati	Cyanobacteriota	Cyanophyceae		Nostocales	Calotrichaceae	Calothrix
339	WP_088240308.1	Calothrix rhizosoleniae	mtifltlaivvlalflfvvewfpsdivaiivalllavlglvtpeesisgfsnsatitvmamfilsagiartgaiqilsdlllkwggkrpsqqiftlgiivgpitafinntavvavflpiieewchkqkvsvsklliplsfaailggmitvigtstnvlasglsqqlgygtfslfqftqlglitfgigliyltllaprllpsrkkhtddiltqdyglkdyiseilippgsnlagktldssglqhkfdldvleiiadnnrfhqplehqklqacsvlvvrsnqedllkikdeehleilpdfirnkksleaqlssedegvaevlipsnsnligstvkevrfrqrynvtvlavhrgqeitrerlseirlkfgdvllvqgpkqslvglqinrnllvltkrnletl…	Bacteria	Bacillati	Cyanobacteriota	Cyanophyceae		Nostocales	Calotrichaceae	Calothrix
340	WP_088240357.1	Calothrix rhizosoleniae	mysnleqkyqriqkelmagaialagvflvgtlwyslvegwtladaaymtiitlatvgygethplgnrgriftialilmgvmgigyivnrfteaiiqgyfqegirlqqqrrlmeslsehyiicgfsrtgrqiakefeaegvpfvvidsnldcvqrgqqegytiyqgdatldetlihvgiakavcivaalpsdaenlyivlsaktlnshiraiarasneealqklqrggadvvispyitggkrmasaalrpqvmdfvdgiisgadrqlymeeflldpsvcpivgktlhnaklrqqtgalvlairrldgkliggpngdtilmpgdtlicmgtaeqlrdlnqilgpigskqlrkpkks	Bacteria	Bacillati	Cyanobacteriota	Cyanophyceae		Nostocales	Calotrichaceae	Calothrix
341	WP_088428787.1	Halomicronema hongdechloris	mtadivltlaiaalalllfmlewlpaditgmvvmvtlmllgqvtprkgfwasaiqppltvmamfilsagiartgalqrlnqaliawsgkqaqtdaalgcdpgplsgviknppssqccwptvedlcrrqgfsasrllmpwsfitilggmltvvgtsttvlasglsgqlgygefdllccdgpggdclgiglaylifvpaaadhkqshtsfsqeydlrgyvsevvitprsslvgqtlraselqrrfdldvlelihneslrpaladkvlsagdillvrcgrgdllkirdsegleilpdvqfgqkswqadlssgeegiaevlvlansnligstlkemrfrqrynvtvlairrgeelvrdrlgkvplrfgdlllvqgpkqsfvglqtsrdllvleqrdletlrsq…	Bacteria	Bacillati	Cyanobacteriota	Cyanophyceae		Nodosilineales	Nodosilineaceae	Halomicronema
342	BAY28843.1	Nostoc carneum NIES-2107	mtvlqfaiygvlgltylglalgyipglrmnratialvgsaflialgavnlqeawqaidantivfllsmmvvnasltyagffgrslslllsvtrsplgllialtfgsgilsavflndtialiftpltlsltqalslnpipyllaiagatnigsvctlsgnpqniligsfsgipyldflralapvaliglaiqvgllwllypdvrstqpcqelsssnknrifkplfnktlvittglliafaiglplaesalvaaslllitrrikpqrilqkvdwnllvmfsglfiltrvtqklnllqlfthtvntsasfltvtvilsnlisnvpavlllhplipkddthywlllaagstlagnltlfgsvanlivveaatnlgnkltfiehlrfgipltlctlvltylwih	Bacteria	Bacillati	Cyanobacteriota	Cyanophyceae		Nostocales	Nostocaceae	Nostoc
343	BAY30111.1	Nostoc carneum NIES-2107	menwqailsiitfitvivlimtewvhltiaaflgalllvftnvmtlkeavgyignshgtlglffgvmvlvrafeptkifdylatqmvllakgdgkrlllgivgittpicavlpnattvmllaplippmaqeiginfvpllilmvfvansaglltlvgdpatfivgdainisftdyllklslggviavatvtatlpflfrkiwntklenleqlphpeinhprvlavgaviiafvllffvigeslpvpispaavallgaalalllshhskidsvnnilrdvdwstliffmsifvligglektgvinglsgilaivlgknivlgslaliffvgilssivpniplvvamvpllkqylvnvglapaavlaadfqgqfppevlplfyammfgatlggngtlvgas…	Bacteria	Bacillati	Cyanobacteriota	Cyanophyceae		Nostocales	Nostocaceae	Nostoc
344	BAY31702.1	Nostoc carneum NIES-2107	mpeqkyqriqkelmagaialgcvfiigtlwyclvegwswedaaymtvitlatvgygethplgsrgrlftialilmgvinigyivnrfteaviegyfqegirlrqqrrimeslsghyiicgfsrtgrqiakefraegvnfvvidsevesvqraqtegyvvfqgdatlddtllkvgieramcivaalpsdaenlytvlsaktlnpairaiarasteealqklqragadavispyitggkrmaaaalrpqildfvdgiltgtdrqlymeeflldpafcpfvgqslqkaklrsqtgalvlairrldgnliggptgdtvlmpgdtlicmgtaeqlqslnqvlgpivskkvrkpkns	Bacteria	Bacillati	Cyanobacteriota	Cyanophyceae		Nostocales	Nostocaceae	Nostoc
345	BAY89230.1	Microchaete diplosiphon NIES-3275	menwqailsiitfitvivlimtewvhltiaaflgalllvftnvmtlqeavgyignshgtlglffgvmvlvrafeptkifdylatqmvllakgdgkrlllgivgittpicavlpnattvmllaplippmaqeiginfvpllilmvfvansaglltlvgdpatfivgdainisftdyllklslggviavaavtatlpflfrkiwrtklenleqlphpeinhprvlavgtliiafvllffvigeslpvpispaavallgaalalllshhskidsvnnilrdvdwstliffmsifvligglektgvinglsgilaivlgknivlgslalvffvgilssivpniplvvamvpllkqylvnvglapaavlaadfqgqfppevlplfyammfgatlggngtlvgas…	Bacteria	Bacillati	Cyanobacteriota	Cyanophyceae		Nostocales	Rivulariaceae	Microchaete
346	BAY90929.1	Microchaete diplosiphon NIES-3275	mtvlqfaiygvlgltylglalgyipglrmnratialvgsaflialgavnlqeawqaidantivfllsmmvvnasltyagffgrslslllsitrsplgllialtfgsgilsavflndtialiftpltlsltqalslnpipyllaiagatnigsvctlsgnpqniligsfsgipyldflralapvaliglaiqvgllwllypdvrstqpcqelssnnknrifkplfnktlvittglliafamglplaesalvaaslllitrrikpqrilqkvdwnllvmfsglfiltrvtqklnllqpfthavntsasfltvtvilsnlisnvpavlllhplipkddthywlllaagstlagnltlfgsvanlivveaatnlgykltfiehlrfgvpltfftlilvylwi	Bacteria	Bacillati	Cyanobacteriota	Cyanophyceae		Nostocales	Rivulariaceae	Microchaete
347	BAY93061.1	Microchaete diplosiphon NIES-3275	mpeqkyqriqkelmagaialgcvfmigtlwyslvegwswedaaymtvitlatvgygethplgnrgrlftialilmgvinigyivnrfteaviegyfqegirlrqqrrimeslsghyiicgfsrtgrqiakefraegvnfvvidsevesvqraqtegyvvfqgdatlddtllkvgieramcivaalpsdaenlytvlsaktlnpairaiarasteealqklqragadavispyitggkrmaaaalrpqildfvdgiltgtdrqlymeeflldpafcpfvgqslqkaklrsqtgalvlairrldgnliggptgdtvlmpgdtlicmgtaeqlqslnqilgpivskkvrkpkns	Bacteria	Bacillati	Cyanobacteriota	Cyanophyceae		Nostocales	Rivulariaceae	Microchaete
348	BAZ28681.1	Cylindrospermum sp. NIES-4074	mpaikkivystldqkyqriqqelmvgaialggvfligtfwycfiegwswedaaymtvitlatvgfgeihplgsrgrlftialilmgvvnigyivnrfteaiiqgyfqegirlrqqrrimeslsghyiicgfsrtgrqiakefraegvsfvvidadlesvqraqvegytvfqgdatlddtllkvgieraicivaalpndaenlyivlsvktlnpgiraiarasteealkklqrggadavispyitggkrmaaaalrpqvldfvdgiltgadrqmyieeflldpsacpfvgqslqkaklrsqsgalvlairrsdgtliggptgetvlwpqdtlicmgtadqlrslnqilgpinskqlrrpkns	Bacteria	Bacillati	Cyanobacteriota	Cyanophyceae		Nostocales	Nostocaceae	Cylindrospermum
349	BAZ30049.1	Cylindrospermum sp. NIES-4074	mlvahyllgavalnshtlhlsfwskkviilqfstygilgltylglalgyipglrmnratialvgsaflialgvislpeawqaidantivfllsmmvvntnlayagffqkalslllsvtrsplgllialtfgtgalsafflndtialiftpltlsltrslklnpipyllavagatnvgsvatlsgnpqniligsfshipyldflhvlapvaitglvlqvgllwllypdvrstqaceqvitenyrifkplfnkslvittslliafaiglplaesalvaaslllitrrikpqrilkqvdgnllvmfsglfiltrvtqklnllqlftqainsplsffsvtvilsnlisnvpavlllqplvphgdtrfwlllaagstlagnltlfgsvanlivveaaadlgysl…	Bacteria	Bacillati	Cyanobacteriota	Cyanophyceae		Nostocales	Nostocaceae	Cylindrospermum
350	BAZ32123.1	Cylindrospermum sp. NIES-4074	menwqaifsvivfvsvivlimtewvhltiaallgalilvftnimtlpeavgyignshgtlglffgvmvlvrafeptkifdylatqivilakgngkrlllgivgivtpicavlpnattvmllaplippmaeelginfvpllilmvfvansaglltlvgdpatfivgdavnisfvdyllnlslggviavavvvgtlpflfrkiwntsldnldelphpqinhprvlivgavivafvlvffvigeslpipispaavallgaalalllshqsridtvnnilrdidwstliffmsifvliggldktgiikslsgvlatilgknillgslvllffvgllssiipniplvvamvpllkqyivnvglapaevlssnfegqfppevlplfyammfgatlggngtlvgas…	Bacteria	Bacillati	Cyanobacteriota	Cyanophyceae		Nostocales	Nostocaceae	Cylindrospermum
351	BAZ32803.1	Cylindrospermum sp. NIES-4074	mplsslnflrtlrkdnqqfaviglgrfgrsvcstlhklgyqvlatdidekrvsealteqivghallldstepaalkeagifefdtvivaignyiqesiittlnvkeggvphviakassevhfkllkrvgadhvvfpeyeagcalartltkpsiierfdldpdnsivelivpdefhgktiteiqlrsryglnllavsqngkflinpeptkrlergtamvvigcnkdinrlpi	Bacteria	Bacillati	Cyanobacteriota	Cyanophyceae		Nostocales	Nostocaceae	Cylindrospermum
352	WP_088889932.1	Leptolyngbya ohadii	mtrrprsdgkisiaasasrqrkrakrdptavgrastfrtvgiilgpvlflvvlflpipglatpargvlgltawmgvwwvtdaiptaatgllplvvypllgppelnnvgqtyadntillflgalllargisrvqidervalhilkifggsprrlvagfmvacaaisawisaaattvimlpvalsvvatvtddeqrrrlgkclvlavvyaatlgvlstiiatppnavfaslapqilgfevgfgqwmligvpmsilavavawvylvygvapihdvslaegnkvveerlrdrgplsrdekavgavflltvvawvsrslvwgdllpnvsnvtiamagaltlfvlpsakggrlldwktavklpwgvllliggglalafgfttlgidvwianrlgflealpavvav…	Bacteria	Bacillati	Cyanobacteriota	Cyanophyceae		Leptolyngbyales	Leptolyngbyaceae	Leptolyngbya group
353	WP_088890141.1	Leptolyngbya ohadii	mqedfrlivdlvvvfaaaagggllaallrqpvllgyllggaivgpaglglvkelvqvetlaqfgaafllfalgvefsfselkkvqgislgggglqilstilvttlvaigvgwvesptqgvflgailslsstavvlkclmekgetetahgrvmlgilvvqdlalglmlavlpalnrpseeigvavgiallktaliaggaivagiwlippllrllaktesrelfllgvvalclgiallteylglsiemgafiaglmiseveyadqtltyvepirdifaslffaaigmlidpvfiwnnlelilglvtlvfigkflivtplvrafryplktslivglglaqigefsfvlaskgqvlglvsrrvyllilgttavtlvitpfvlrlvpqlviwadavpwlkawld…	Bacteria	Bacillati	Cyanobacteriota	Cyanophyceae		Leptolyngbyales	Leptolyngbyaceae	Leptolyngbya group
354	WP_088892617.1	Leptolyngbya ohadii	menwqawvagatflsvillvmtewihltvaaflgalllvfanvmtlteaieyvggsystlalffgvmvlvrafeptkifdylatqmvilakgqgkrlllgivaittpicavlpnattvmllaplippmaeevgvdfvpllilmvfvansaglltivgdpatfivgdainlsfmdylmrlslggalaivtlvliipflfapiwnkrltdlehlphpkvnhprvlalggiivaavltffvvgellpirvspaasallgaalalllahqskidtvhnilrdvdwstllffmsifvligglektgiigslsgllavilgqnillgslvlllfvglissvvpniplvvamvpllkqyvvsvglvgtevlspgfegqfpaevlplfyammygatlggngtlvgas…	Bacteria	Bacillati	Cyanobacteriota	Cyanophyceae		Leptolyngbyales	Leptolyngbyaceae	Leptolyngbya group
355	WP_089091982.1	Nodularia sp. NIES-3585	menwqavfsffifisviflvitewvhltiaaflgalllvfanvmtlpeaityiskshgtlglffgvmvfvrafestkifdylatqivllakgegkrlllsivgivtpicavlpnattvmllaplippiaqelginfvpllilmvlvansaglltlvgdpatfivgdavnisfidylwnlslggviavgvvilslpilfrkiwntkldtlselpqiqinhpqvltvgavivalvliffvigeslpipispaaaallgaalalllshhskidsvknilrdvdwstliffmsifvligalektgvinalsgifstilgkniflgslvllffvgilsslvpniplvvgmvpllkqylvtvglappevlapdflgefppevlplfyammfgatlggngtlvgas…	Bacteria	Bacillati	Cyanobacteriota	Cyanophyceae		Nostocales	Aphanizomenonaceae	Nodularia
356	WP_089092104.1	Nodularia sp. NIES-3585	mysvlekkyrrlqkeltvggislggvflsgtlwykfmegwsweeaaymtvitlttvgfgetnplssrgrlftialimlgvitigymvnrfteaviqgyfqegmrlrqqrnlmesltkhyiicgfsrtgrqiakefqaegvpfvvvdanlesveqiqaqnyiayqgdvtldetllkvgveraicivaalpsdaenlytvltaktlnpgiraiarasteesvkklqrggadtvvspyitggkrmaaaalrpqvldfvdgfisgldgqfymeeflldpavypyvghtlrqarlrsqsgalviairradghliggptgetvllpgdtlicmgtseqlrslnqilipiasqrrrrprnn	Bacteria	Bacillati	Cyanobacteriota	Cyanophyceae		Nostocales	Aphanizomenonaceae	Nodularia
357	WP_089128551.1	Tolypothrix sp. NIES-4075	mystleqkyrriqkelmagtaalggifiigtlwyslvekwswedaaymtvitlatvgygethplgnrgrlftialilmgvitigfivnrftealiqgyfqegirlrqqrrlmeslsehyilcgfsrtgrqiakefraegvpfviidseiesvrkaqaegftlyqgdatldetlykvgieraicivaalpsdaenlytvlsaktlnpniraiarasteeavqklqrggadavispyitggkrmaaaalrpqvmdfvdgiltgadrqlymeevlldpaicpylgetlqkarlrsqtgalilairrtdgtliggptgdtillpgdllicmgtaeqlrslnqilgpigsqkvrkpkns	Bacteria	Bacillati	Cyanobacteriota	Cyanophyceae		Nostocales	Tolypothrichaceae	Tolypothrix
358	WP_089130537.1	Tolypothrix sp. NIES-4075	mivleygiysvlgltylglalgslpglrmnratialvgsaflialgvvtlqeaweaidaktivfllsmmvvnanlayagffpqalsvllsftrsplgvlialtfgsgilsaiflndtialiftpltlsltqalglnpipyllavagatnigsvatlsgnpqniligsfsgigyleflqalipvaligliiqigllwllypdvrslqacdnlfttktrifkplyqktliittglliafvaglpltesalvaaslllitrrvkpqrilkkvdwnllvmfsglfiltrvtqklnllqpfthainsaasllgvtailsnlisnvpavlllqplipkddthswlllaagstlagnltlfgsvanlivaeaanelgykltfwehlrfgapltvctlflvyllvh	Bacteria	Bacillati	Cyanobacteriota	Cyanophyceae		Nostocales	Tolypothrichaceae	Tolypothrix
359	WP_094677156.1	Hydrocoleum sp. CS-953	menikhigtwlrilrqpqyrwlwfvaaaliyvgillfpmtgvekeakgalavfgvtaflwatntlpvavtglmvlfliplsgsmsatetyayfgnkavffvlgafilaspiqrsglstrlaltvvsrfgnsqntliasililsavmsfvissyavtamlfpvvievvqaagakpggrfglaaflalgwgcgiggiatllggaraplalgvlrsttkgeyditfvewfiwsiplvvlmlivcyflllrigkgqvvslsnarkflgirakslgaissrevgtlvlvtgivllwifrgkawgldtiaffgvmcsficglaswqeveedvnwgiflmygsaialsavlrdtgaaqalaetllgswinsgivcfvamvliitfltegmsnaaavavlmpvglal…	Bacteria	Bacillati	Cyanobacteriota	Cyanophyceae	Oscillatoriophycideae	Oscillatoriales	Microcoleaceae	Hydrocoleum
360	WP_095720002.1	Brunnivagina elsteri	menwqalvsittficviflimtewvhltiatllgalllvftnvmtlqdavgyigkshgtlalffgvmvlvrafeptkifdylatqlvilakgegkhlllgivaittpicavlpnattvmliaplippmaeelgvnfvpllillvfvansaglltivgdpatfivgdainlsftdylmrlslggaiavitvvailpilfrkiwntklesldelphpqinhprvlglgavivgfvllffvigeqlpvpvspaavallgaglamllahqsridsvhnilrdidwstliffmsifvligglektgvisnlsgilsavlgkniafgsiflvffvgilssvvpniplvvamvpllkqyivnvglapadvlqagfdgqfptevlplfyammfgatlggngtlvgas…	Bacteria	Bacillati	Cyanobacteriota	Cyanophyceae		Nostocales	Calotrichaceae	Brunnivagina
361	WP_095720224.1	Brunnivagina elsteri	mnlsslgffrslrkdnhqfaviglgrfgrsvcstlhkfgyqvlatdvdekrvsealtehivghalqidstepaalkeagifefdtvivaignyvqesiittlnvkeggvphviakassevhckllkrvgadhvvfpeyeagsalartltkpsilerfdldpdnsivevivpdefdgktitelqlrnryglnllavsrdgkflinpepdkrlekgtamvvigcnrdinrlpi	Bacteria	Bacillati	Cyanobacteriota	Cyanophyceae		Nostocales	Calotrichaceae	Brunnivagina
362	WP_095723115.1	Brunnivagina elsteri	mystieqkyqriqkelmagafglagvfmigtswyrfvehwswedsvymtvitlatvgygetqpmgnrgrlftialilmgviaigyivnrfteaviqgyfqegirlrqqrrlmeslsghyiicgfsrtgrqiakefraegvpfvvidsemdsmryaqqegytayqgdatldetllrvgivkatcivaalpsdaenlytvlsaktlnpeiraiarasteeavqklqrggadavvspyitggkrmaaaalrpqvmdfvdgiltgadrqlymeellldpaicpvvgltlqkarlrsqtgalvlairrvdgsliggptgdtvlmagdllicmgtaeqlrslnqilgpistkqmrrpnns	Bacteria	Bacillati	Cyanobacteriota	Cyanophyceae		Nostocales	Calotrichaceae	Brunnivagina
363	WP_095723816.1	Brunnivagina elsteri	msifltlaivvlalvlfvtewlpsdiiaiivtillivlglvtpdegisgfgnsatitvmamfilsagiartgaiqivsdillkwggrnttrqiftlgiivgpitafinntavvavflpiveqwckqqkisvskllmplsfvtilggmitvigtstnilasgisqklgygafslfqftqlglitftigliylaliaprllpsrkkqtdniltedyglsdyiseilippgsnlagetllssglqhkfdvdvlemiagdthfhqpledkklqacsvlvvrgsreellkikddkgieilpeflnkkksldaqissenegiaevlipsnsnligstikeirfrqrynvtvlamhrgqaitrerlaesklkfgdvllvqgpkqsllglqinrnllvlnqqeletl…	Bacteria	Bacillati	Cyanobacteriota	Cyanophyceae		Nostocales	Calotrichaceae	Brunnivagina
364	WP_096382938.1	Stanieria sp. NIES-3757	meisstmpalvaaltfvavitaimtekihltiaaflgalvlvfahimtlteaveyisqsystlalffgvmvlvrafeptkvfdylgtqivilakgqgkrlllaivavttpicavlpnattvmllapllppiaeeigvdfvpllilmvlvansaglltlvgdpatflvgdavnlsftdylsrlslggvlavativvlipflfrdiwnkkldtlanlphpkinhprvlmlggliitfvlvffvigellpvpipppatalmgaalalwlaqstkidtvnnilqdvdwstllffmfvfvligglektgvieglsgflgiiigkniflgsllliafvgllsslvpniplvvamipllkqylvnvgfvgseilspdfagqipvevlplfyammfgatlggngtlv…	Bacteria	Bacillati	Cyanobacteriota	Cyanophyceae		Pleurocapsales	Dermocarpellaceae	Stanieria
365	WP_096383156.1	Stanieria sp. NIES-3757	mdialalgvlvlaliafifewlpvditalavaivlillglvtpeegiegfgnsatitvlamfilsagvtrtgvvqiardwlikyggkditqqilvmgaivgpitafinntavvaiflpiiedwckkknispskllmplsfvtilggmltligtstnilasgvskklgygefglfqftvlgiitffigllylafiapkiipnrkqtsgdlvsdeyglkdyvteviispgstligqtlrqseiqrkfdvdilelirdgsqfpqpiadkvlnagdillvrgssaellkikdqkgleifpdvkfnkedletelsegelgiaevlilsnsrligstlkdlrfrqrynatvlairrgeelirdrlgkvplrfgdlllvqgakesflglqttrellvmeqkeldnl…	Bacteria	Bacillati	Cyanobacteriota	Cyanophyceae		Pleurocapsales	Dermocarpellaceae	Stanieria
366	WP_096383244.1	Stanieria sp. NIES-3757	mrnfsfeqkygrlrkelvagavvlaatvvigscwywlveewswldsaymtiitlstvgfgeihpleprsrifticlilmglitigyivnrftealiqgyfqegirlrqerrlietleqhyivcgfgrmgsqiarefaaegimfvvidsrieqvelaqglgyivvqgdatldeslsrarieqavclvaalssdaenlytilsaktlnpylraiarasteeavqklqragadavvspyitggrrlaaaalrpqvmdfvdgiitganrsyyleeflidaqicpyvgkslkdarlrsqsgalvlairrfdgnliagptgdtlilerdalicmgtpeqlrelnqilgpissqlprlprqk	Bacteria	Bacillati	Cyanobacteriota	Cyanophyceae		Pleurocapsales	Dermocarpellaceae	Stanieria
367	WP_096384552.1	Stanieria sp. NIES-3757	mkfqiiltlsvliaalvafvaewlpvdltaivvavvlillglvtpeegiagfgndatitvlamfilsagvtrtgviqivrdwllkwggknpsqqifvmgaivgpitafinntavvaiflpiveewckrrkvsvsklliplsfvtvlggmitligtstnilasgiskklgygqfslfqftalglitfvvgliylavfaprllpkrkpvsdngidraygledyvseitissgssligqtlresgiqrkfdldvleiihkdthfpqpladkilsvgdillvrgsrenvlkikdergvdilpdvkfsaesveaeltsreekvaeilvlsnsrligstlkdlrfrqrynatvlairrgeelirdrlgkvpfkfgdlllvqgpresfiglqttrellvleeknle…	Bacteria	Bacillati	Cyanobacteriota	Cyanophyceae		Pleurocapsales	Dermocarpellaceae	Stanieria
368	WP_096387891.1	Stanieria sp. NIES-3757	mnrstialvgsallmllqvidletawqaidantilflmsmmivnaylaysgffnlalvylthfarspfgllivltfssgilsafflndtialvftplvldltkgfqlnpipyllalaaatnlgsvatisgnpqnmligsfaeisyldfarfltpialisliiqigliclfypevrshqtlkpiksirpkilpgllkktvlitvglllafacgfplgesalvaaalllitrrikaerilkqvdwnllvlfsglfvltkavqnldllaifnpftttnwgllgtvallsnlisnvpavllmqpllehfdthawlllaagstlagnltlfgsvanlivaeaanqlgykltfsehlrlgipltiitliisyvyleifli	Bacteria	Bacillati	Cyanobacteriota	Cyanophyceae		Pleurocapsales	Dermocarpellaceae	Stanieria
369	WP_096536090.1	Nostoc linckia	miflqfatysvlgltylglalgyipglrmnratialvgsaflialgvlnlqeaweaidantivfllsmmvvnanlsyagffrrslsvilsvtrsplgllialtfgsgilsafflndtialiftpltlsltqslglnpipyllaiagatnigsvatlsgnpqniligsfsgigyldflrvlapvallglivqvgllwllypdvrsikpcqvlpttnqrifkplfnktlvitaglliaftvglplaesalvaaslllitrrvkpqrilqkvdwnllvmfsglfiltrvtqklnllqpfthainsagsflgvtvvlsnlisnvpavlllhplipqgdtqywlllaagstlagnltlfgsvanlivveaaadlgykltfwghlrfgvpvtlctllltylwvh	Bacteria	Bacillati	Cyanobacteriota	Cyanophyceae		Nostocales	Nostocaceae	Nostoc
370	WP_096537392.1	Nostoc linckia	menwqailsvvtfigviilvmtewvhltiaallgalllvftnvmtleqavsyignshgtlglffgvmvlvrafeptkifeylatqivllakgqgkrlllgivaivtpicavlpnattvmllaplippmakeiginfvpllilmvfvansaglltlvgdpatfivgdavnisftdyllklslggviavvtviailpflfrkiwntqldnleelphpqinhpralsvgaiivffvllffvigeslpvpispaavallgaalalllshhskidsvnnilrdvdwstliffmsifvligglektgvinglsgvlaailgkniilgslvllffvgilssvvpniplvvgmvpllkqyivtvglappevlaqdfqgqfppevlplfyammfgatlggngtlvgas…	Bacteria	Bacillati	Cyanobacteriota	Cyanophyceae		Nostocales	Nostocaceae	Nostoc
371	WP_096537556.1	Nostoc linckia	magvialggvffigtlwyriiegwswedaaymtvitlatvgygethplgsrgrlftialillgvvnigyivnrlteaivqgyfqqgirlqqqrrlmeslsehyiicgfsrtgrqiakefraegvafvvidselesvqraqsegytvyqgdatlddtllkvgieraiclvaalpsdaenlytvlsaktlnpdiraiarasteealqklqrggadevispyitggkrmaaaalrpqvldfvdgiltgadrqlymeeflldpafcpfvgqtlqkarlrsqtgalvlairrldgtliggptgdtvlmpgdrligmgtaeqlrnlnkilgpigsrqlrkpkknn	Bacteria	Bacillati	Cyanobacteriota	Cyanophyceae		Nostocales	Nostocaceae	Nostoc
372	WP_096563230.1	Scytonema sp. NIES-4073	mystleqkyqriqkelmagaialagvfligtlwyrfvehwswedaaymtvitlatvgygetqplgargrlftialilmgvisigyivnrfteaviegyfqqgirirqqrrlmesltehyiicgfsrtgrqiaiefraegvtfviidsrlesvqiaqsqgytayqgdatldetlfkvgidraicivaalpsdaenlyivlsaktlnpniraiarssteealqklqragadavispyitggkrmaaaalrpevmdfvdgiisgtdrqlymeefllaaaacpfigqtlgeaqlraqtgalvlairrsngeliggptaetvfmsgdvliamgtaeqlralnqvlgpirskklrrprkg	Bacteria	Bacillati	Cyanobacteriota	Cyanophyceae		Nostocales	Scytonemataceae	Scytonema
373	WP_096568735.1	Sphaerospermopsis	menwqavfsvitfitvivvimtewidlmvaaflgalilvfanimtlpeavsyigkshgtlglffgvmvlvrafeptnifsyiatqivilaqgsgkklllgivalvtpicavlpnattvmllaplippiaeeigvnfvpllilmvfvansaglltlvgdpatfivgdavnisfidylgklslggviavltvvvtlpilfrkiwhknlddlaelphpqinhprvlivggvivafvltffvigeslpipispaavallgaalalllahksridsvhnilrdvdwstliffmsifvliggldktgvikslsgvlglilgknillgsvlllfvvgilssvvpniplvvamvpllkqylvnvglapaevlspdfqgqfppevlplfyammfgatlggngtlvgas…	Bacteria	Bacillati	Cyanobacteriota	Cyanophyceae		Nostocales	Aphanizomenonaceae
374	WP_096571610.1	Scytonema sp. NIES-4073	mllrqfaiysvlgltylglalgylpglrmnratialvgsaflialgvlrlqeawdaidattivfllsmmvvnanlsfagffpralsvllsftrsplgllialtfssgilsafflndtlaliftpltlsltealslnpipyllalagatnvgsvaslsgnpqniligsfsgiryidflralapvavigltiqvgllwllypevrstqpseqlllgkarifkplyqktiiittglliafaaglplavsalvaaalllitrrikpqrilkevdwnllvmfsglfiltkatqklnllqpftyaanssaglvsvtailsnlisnvpavlllqplipkddtqswlllaagstlagnltlfgsvanlivveaatelgykltfwehlrfglpltvltllllylwih	Bacteria	Bacillati	Cyanobacteriota	Cyanophyceae		Nostocales	Scytonemataceae	Scytonema
375	WP_096572824.1	Sphaerospermopsis	magavalvfvflsgtlwywlvegwswedavymtvitlatvgysetnplesrgrlftivlilmgvinlgyivnrftqaviegyfqegirlrqqrrlmesltghyiicgfsrtgrqiakefqaegvsfavidsdfesvqqaqsegyivyqgdatlddtllkvgieraicivaalpsdaenlytvlsaktlnphiraiarasteeavqklqrggadavispyitggkrmaaaalrpqildfvdgmlsgadrqlymeeflldaafcpfvgqtlqkaklrsqtgalvlairrsdgnliggptgdtvlmsgdtlicmgtaeqlrslnqilgpinsqqlrrpkqs	Bacteria	Bacillati	Cyanobacteriota	Cyanophyceae		Nostocales	Aphanizomenonaceae
376	WP_096576660.1	Anabaenopsis circularis	mvvlrylvilltyiglgmgylpglrmnratialvgaallmalglldlsaawsaidyktlvflfgmmiisanlaasgffqlavdytiryihspfglligltfgsgllsalflndtialiltplvvgitqllnlnpipyllalagatnlgsvatlsgnpqniligsfsgisyldfaqaltplafislviqvgwlwwlypevrslrpylkveppryrifkpllaksllittgllvafllgiptaettliaaglllvtrrikpertlqkvdwdlllmfcglfiltegvqklgvlesftrfvndplsilgvtvllsnlvsnvpavlllhhliphpntqtwlllaaastlagnltllgsvanlivaeavakkgyrltfgehlrfglpltvvtlvltyfwlf	Bacteria	Bacillati	Cyanobacteriota	Cyanophyceae		Nostocales	Aphanizomenonaceae	Anabaenopsis
377	WP_096577217.1	Anabaenopsis circularis	menlqallsiftflgviilvmtewihltiaallgalllvftnvmtlkeavgyignshgtlglffgvmvlvrafeptkifdylatqivilakgdgkrlllsivgivtpicavlpnattvmllaplippmaqeiginfvpllilmvfiansaglltlvgdpatfivgdainisfteylwqlslggvlavitvvatlpflfrkiwhtkldnleelphtqinhprvvavgaviiafvlvffvigeslpvpispaavallgaalalllshhtridtvnnilrdvdwstliffmsifvligglektgvinslsgflaiflgknivlgslfllffvgilssvvpniplvvamvplikqylvtvglapaevlaqdfqgqfpaevlplfyammfgatlggngtlvgas…	Bacteria	Bacillati	Cyanobacteriota	Cyanophyceae		Nostocales	Aphanizomenonaceae	Anabaenopsis
378	WP_096577994.1	Tolypothrix tenuis	menwqailsiitfitvivlimtewvhltiaaflgalllvftnvmtlkeavgyignshgtlglffgvmvlvrafeptkifdylatqmvllakgdgkrlllgivgittpicavlpnattvmllaplippmaqeiginfvpllilmvfvansaglltlvgdpatfivgdainisftdyllrlslggviavaavtatlpflfrkiwrtklenleqlphpeinhprvlavgtliiafvllffvigeslpvpispaavallgaalalllshqskidsvhnilrdvdwstliffmsifvligglektgvinglsgilaivlgknivlgslalvffvgilssivpniplvvamvpllkqylvnvglapaavlaadfqgqfppevlplfyammfgatlggngtlvgas…	Bacteria	Bacillati	Cyanobacteriota	Cyanophyceae		Nostocales	Tolypothrichaceae	Tolypothrix
379	WP_096578925.1	Tolypothrix tenuis	mtvlqfaiygvlgltylglalgyipglrmnratialvgsaflialgavnlqeawqaidantivfllsmmvvnanleysgffgrslslllsvtrsplgllialtfgsgilsavflndtialiftpltlsltqalslnpipyllaiagatnigsvctlsgnpqniligsfsgipyldflrtlapvaliglaiqvgllwllypdvrstqpcqelssnnknrifkplfnktlvittglliafamglplaesalvaaslllitrrikpqrilqkvdwnllvmfsglfiltrvtqklnllqpfthavntsasfltvtvilsnlisnvpavlllhplipkddthywlllaagstlagnltlfgsvanlivveaatnlgykltflehlrfgvpltfftlilvylwi	Bacteria	Bacillati	Cyanobacteriota	Cyanophyceae		Nostocales	Tolypothrichaceae	Tolypothrix
380	WP_096620476.1	Calothrix sp. NIES-3974	menwqatlsvlifvgviiiittewihftiiaflgalilvftniltlpeaigyiakshgtlalffgvmvlvrafeptkifdylgtqmvllakgegrrlllgivaittpicavlpnattvmllaplippiaeeigvnfipllillvlvanssglltivgdpatfivgdavnlsfldylqrlslggliavfvitatlpiffrkiwrtkletldylphphinhprvlalggiifalvlfffafgeylplkvspaasallgaalalllshqskidtvhnilrdvdwstliffmsifvligglektgvignlsailafilgkniflgslslvfiigilsslipniplvvamvpllqkyvvniglapsvilqpdfqgqyppeilplfyammfgatlggngtlvgas…	Bacteria	Bacillati	Cyanobacteriota	Cyanophyceae		Nostocales	Calotrichaceae	Calothrix
381	WP_096624336.1	Calothrix sp. NIES-3974	magaialavvfiigtlwyslvegwswqdaaymtiitlatvgygetrplenrgrlftialilmglvsigyivnrfteaiiqgyfqegiklrqlrrlmdslighyiicgfsrtgrqiakefwaegvpfviidaevesvrmaqmegynvylgdatldesllevgverancivaalpsdaenlyiiisaktlnpqirviarasteeglqklqrggadvvispyitggkrmaaaalrpqvmdfvdgiisgndrqlymeelliepgtcafvgetlqkaelrsqtgalvlairradgtligaptgdtllmagdilicmgtaeqlrnlnqilspitskqirrprs	Bacteria	Bacillati	Cyanobacteriota	Cyanophyceae		Nostocales	Calotrichaceae	Calothrix
382	WP_096626257.1	Calothrix sp. NIES-3974	mnratialvssaglialgtlslqeawgaidantivfllsmmvinaylsyagffnlalsyllrltrsplgllviltwgtgllsafflndtlalvstpltvqlgrslklnpvpyllaiagatnigslatlsgnpqnilvgsfsgigyltftqalapvaviglvlqigwlyllypevrslqpcpvlelsrlrlhralllktsivtgclltgfvmglplaesaffaaavllitrrikpqrilkevdwsllvmfsglfiltrcvkslhivdffaawvanssgllavtaimsnlisnvptvmllqsfiprdatqswlllaagstlagnltlfgsvanlimveaaasqgyslsfwqhlrfgmpftlvmlgitygilkav	Bacteria	Bacillati	Cyanobacteriota	Cyanophyceae		Nostocales	Calotrichaceae	Calothrix
383	WP_096644820.1	Calothrix brevissima	menwqallsiitfisvivfimtewvhltiaaflgalllvftnvmtlkeavgyignshgtlglffgvmvlvrafeptkvfdylatqmvllakgdgkrlllgiiaittpicavlpnattvmllaplippmaqeigvnfvpllilmvfvansaglltlvgdpatfivgdainisftdyllrlslggviavitvtatlpflfrkiwrtklenleqlphpeinhprvlfiggliiafvllffvigeslpvpispaavallgaglalllshqskidsvnnilrdvdwstliffmsifvligglektgvinslsgllaailgknivlgsltliffvgilssvvpniplvvamvpllkqyvvnvglapaavlasdfqgqfppevlplfyammfgatlggngtlvgas…	Bacteria	Bacillati	Cyanobacteriota	Cyanophyceae		Nostocales	Calotrichaceae	Calothrix
384	WP_096644917.1	Calothrix brevissima	miirqfaiygvlgltylglalgyipglrmnratialvgsaflialgavnlteawqaidantivfllsmmvvnasltyagffgrslsillsitrsplgllialtfgsgilsavflndtialiftplvlgltqalslnpipyllaiagatnigsvatlsgnpqniligsfsgipyldflralapvaliglviqiglllllypdvrsiqpcqqladgnhriykplfnktlvittglliafavglplaesalvaaslllitrrikpqrilqridwnllvmfsglfiltrvteklnllqlfthavntsasflsvtvilsnlisnvpavlllhplipkdntqywlllaagstlagnltlfgsvanlivveaatnvgykltfiehlrfgvpltlctliwtylwih	Bacteria	Bacillati	Cyanobacteriota	Cyanophyceae		Nostocales	Calotrichaceae	Calothrix
385	WP_096646829.1	Calothrix brevissima	mylipeqkyqriqkelilatialccvfllgtlwyslvegwswedaaymtvitlatvgygetnplgsrgrlftialilmgvinigyivnlftqaviegyfqegirirqqrrlmeslsghyiicgfsrtgrqiakefraegvsfividselesvqraqvegyivyqgdatldesllrvgieraicivaalpsdaenlytvlsaktlnpgiraiarasteealqklqrggadavispyitggkrmaaaalrpqildfvdgilsgsdrqlymeefllepaycpfvgqtlqkaklrsqtgalvlairrtdgnliggptgdtvlmpgdtlicmgtaeqlrslnqilgpivsqklrkpkks	Bacteria	Bacillati	Cyanobacteriota	Cyanophyceae		Nostocales	Calotrichaceae	Calothrix
386	WP_096653725.1	Calothrix parasitica	mkkpvysileqkyrriqkelmigtlslcgvlltgtlwyrfvegwtwedatymtfvtlstvgygetrplgsrgrlftialilmgivtigyivnrfteaviqgyfqegirlrqqrrtmeslsrhyiicgfsrtgrqiaqefeaegvrfiivdsevdtvraaqeegytiyqgdatldetlmrvgidraacivaalpsdaenlyvvlsaktlspriraiarasteeavlklqrggadavvspyitggrrmaaaalrpqvmdfvdgiisgidrelymeevlidykscpfvgqtlgearlraktgalilairrssgeliggptadtilmtgdvmismgtaeqlrelnkilgpidskslrkpkkn	Bacteria	Bacillati	Cyanobacteriota	Cyanophyceae		Nostocales	Calotrichaceae	Calothrix
387	WP_096655716.1	Calothrix parasitica	mtifltlaivvlalilfvaewvpsdivaiiitllltilglitpeesisgfsnsatitvmamfilsagisrtgaiqivselllkwggkrpsqqiftlgfivgpttafinntavvavflpiveewcrrqkisvsklliplsyaailggmitvigtstnvlasglseqlgygrfslfqftklglvtfsigliylavvapkllpnrkqhtddiltqnyglkdyiseilippgsnlvgktldstgiqhkfdvdvleiisnethfhqpledkklpacsvllvrssredllkikdeegieilpefirnkkslqaelssedegiaeilipsnsnligstikevrfrqrynvtvlavhrgqevtrerlseiqlrfgdvlllqgpkqsllglqinrnllvltqrdletl…	Bacteria	Bacillati	Cyanobacteriota	Cyanophyceae		Nostocales	Calotrichaceae	Calothrix
388	WP_096660145.1	Calothrix parasitica	mahwqamlsstvfiaviglimtewinltvaallgalllvfanvmtleeaigyiaqshgtlalffgvmvlvrafeatkvfdylamqilllvkgegkrlligiialttpicavlpnattvmllaplippiakelsvnfvpllilmvfvansaglltsvgdpvtflvsdainlsfgdyllrlslvgviaiavvsltlpvlfrkiwrtkldnlryiphpqiqhpealtmgglifafvliffvigdylpvpispaavallgaalamlvshqskidtvnnilrdidwstliffmstfvligglektgvihgfatilattigknvffgsiilliitgilssivpniplvvamipllkqylvnvglvgtevlasdfsgqlppsvlplfyamllgaslggngtlvgas…	Bacteria	Bacillati	Cyanobacteriota	Cyanophyceae		Nostocales	Calotrichaceae	Calothrix
389	WP_096671513.1	Dolichospermum compactum	magalalagisligtlwyslvegwrwedaaymtvitlatvgygethplgsrgrlftialilmgvvnlgyivnrftaaviegyflegirlrqqrrlmeslsehyiicgfsrtgrqiakefraedvafviidselesvqkaqeigyivfqgdatlddtllkvgitkaicivaalpsdaenlytvlsaktlnpdiraiarasteeavqklqrggadavispyitggkrmaaaalrpqildfvdgilsgtdrqlymeeflldpgrcpfvgqtlqkaklrsqsgvlvlairrldgkliggptgdtvlmsgdtlicmgtaeqlrdlnqilgpinsiplkrpkns	Bacteria	Bacillati	Cyanobacteriota	Cyanophyceae		Nostocales	Aphanizomenonaceae	Dolichospermum
390	WP_096675739.1	Fischerella sp. NIES-4106	meswqeilsiftfitviflimtewihltiaallgalllvftnvmtlqeaigyigkshgtlglffgvmvlvrafeptkifeylatqmvllakgegkrlllgivaittpicavlpnattvmllaplippmaqevgvnfvpllilmvfianssglltivgdpatfivgeainlsftdylwrlslggaiavmtaiailpflfrkiwhkklenleqlplpqinhprvlslgalivalvlvffvigeslpvpispaavallgaalamllshqskidsvnnilrdvdwstliffmsifvligglektgvinglsavlaiilgknillgslslifligllssvvpniplvvamvpllkqylvnvglapaevlapdfqgqlppevlplfyammfgatlggngtlvgas…	Bacteria	Bacillati	Cyanobacteriota	Cyanophyceae		Nostocales	Hapalosiphonaceae	Fischerella
391	WP_096675961.1	Fischerella sp. NIES-4106	mysnleqkyqriqkelmvgaialagvfligtlwyalvegwswedaaymtvitlatvgygethplgdrgrlftialilmgvitigyivnrfteaiiqgyfqegiryrqvrrtmeslsghyiicgfsrtgrqiaiefqaegvcfviidsdaesvrnaqeigytiyqgdatldetllrvgidravcivaalpsdaenlytvlsakylnsniraiarasteealqklqragadavispyitggkrmasaalrpqvmdfvdgiisgtdrqlymeeflldpkvcpvvgltlgqarlrgqtgalilavrrndgtliggptpdtvfmpadvliamgtseqlralnqllgpigskqlrkpkks	Bacteria	Bacillati	Cyanobacteriota	Cyanophyceae		Nostocales	Hapalosiphonaceae	Fischerella
392	WP_096676237.1	Fischerella sp. NIES-4106	mqedfrlivdlvsvlavaacggllaallkqpvllgyliggvvigpsglglikeliqvetlaqfgvafllfalgvefsfaelkkvkaialgggglqitltiavtvlvcgltgawgtlpakgvflgailslsstavvlkclmernetetphgqvmlgilvvqdlalglmlavlpalhqpgesivmavltalaliglfaagaviagkwiippllrmlartesrelfllgvvalclgiallteylglsiemgafvaglmiseveyadqtltyveplrdifaslffasigmlidpvflwhnlelilglvaiafigkfliitplvklfgyplktalitgfglaqigefsfvlasegqalglvsrhiyllilgttavtlvltpfvlrlvpivfdwlesmpwlkpyf…	Bacteria	Bacillati	Cyanobacteriota	Cyanophyceae		Nostocales	Hapalosiphonaceae	Fischerella
393	WP_096722073.1	Chondrocystis sp. NIES-4102	mtifltlgvvvaalicfiaewlpvditalcvaviliilklvtpeegiagfgnsatitvmamfilsagitrtgvvqvfrdllikwggksitrqilvmgflvgpisafinntavvaiflpiiedwckkqgispskllmplsfvtilggmitvigtstnvlasgiskelgygefslfqftglgiitfliglaylafiaprllpnrkrlskdlvseeyglkdyvaevivtpksqligktfrsersrnnfnvdileiirdgerlpqpvtsrvinaddillvrgktedvlkikteqgldifpdvkfnqknleteltsaeegiaevlilsnsrligtslkdlrfrqrynltvlamrrgeelirdrlgkvrlkfgdlllvqgakqsilglqttrellvmeqkepetv…	Bacteria	Bacillati	Cyanobacteriota	Cyanophyceae	Oscillatoriophycideae	Chroococcales	Chroococcaceae	Chondrocystis
394	WP_096723409.1	Chondrocystis sp. NIES-4102	mqsfsfeekyrrlrkelvrggialaiiiligtfwyrfvekwtlvesaymtvitlstvgftevrplgergrlftivlilmglvtigyivnrftealiqgyfqegfrfrqekslieslnqhyivcgcgrtgshvareffaegiqfvviddnlenveaikqlgyiailgdatlddsliraqidkaiclvtalpsdaenlytvlsaktlnpriraiarasneeavqklqragadavvspyitggkrlaasalrpqvmdfvdgiitgsnrsyyleeflvdsehcpyvgktlreaqlrsqsgalvlairrvdgdlfagptgetlileqdalicmgtaeqlrdlnkilgpmnpinsfrtpknq	Bacteria	Bacillati	Cyanobacteriota	Cyanophyceae	Oscillatoriophycideae	Chroococcales	Chroococcaceae	Chondrocystis
395	WP_096723889.1	Chondrocystis sp. NIES-4102	mtnlpaivaaftftaviiailteklhltvaaflgalvlvfthvmtlgqaigyinqshatlalffgvmvlvrafeptnifaylgtqmvvlakgegkrliltvigittvicsvlpnattvmllapllppiaqeigidfvpllilmvfvansaglltlvgdpatfivgdavnlsfndylmrlslggaiavisilalapilfrdiwnkklddmntlphpeinhprvltlggilvavvllffvigetlptpippasvallgaamalllasqskidtvnnilkdvdwstllffmstfvligglektgvinsisgllavilgknialgsivllfvvgllssvvpniplvvamvpllkqylvnvdmlsadflsptfqgqfppevlplfyammygatlggngtlmgas…	Bacteria	Bacillati	Cyanobacteriota	Cyanophyceae	Oscillatoriophycideae	Chroococcales	Chroococcaceae	Chondrocystis
396	WP_096829005.1	Tychonema bourrellyi	mysileqkyqrlqkelmggvialggifctgtlwywlvekwslldaaymtvftlatvgygelyplgkrgrmftmclilmgvmaigfivnrftealiqgyfqegarirqqrrlvdslighyilcgfgrtgrqialefhaenipfvvvdsavhsveealtvgytavqgdatldeillsvgidraicivaalpsdaenlytilsaktlnpkvraiaratteeavkklqrggadavvspyitggkrmaaaalrpqvmdfldgvltgtessfymeeflvdpnscvyvgqtlrdahlrsqsgalvlairhpngnlivgptgdtrieggdiliclgtaeqlralnqilsplsfriprppk	Bacteria	Bacillati	Cyanobacteriota	Cyanophyceae	Oscillatoriophycideae	Oscillatoriales	Microcoleaceae	Tychonema
397	AUC59719.1	Cyanobacterium sp. HL-69	minlsslvaggvfvavialimsekvhltvaallgslvlvfahimtlgeaveyisrshatlglffgvmvlvrafeptnifaylatkivlwskgrgnylllgiigitapicavlpnattvtllaplipplaeeiginfvpliilmvivsnsaglltivgdpatfivgdsinmsffdyltsmsfagvlavgtviimtpflfkeiwhskftnfdqlpmpeinhprvlvagtlimvfvllffifgdllpiplspaavalmgatlalllahqskidtvqnilkdvdwstllffmsvfvligglektgvisnisnifgfllgqnifmasivlifvvgalsavipniplvvgmipllkeylfsaglvgaevlqndfsgnypsvvlplffammfgatlggnatlvgas…	Bacteria	Bacillati	Cyanobacteriota	Cyanophyceae	Oscillatoriophycideae	Chroococcales	Geminocystaceae	Cyanobacterium
398	AUC60809.1	Cyanobacterium sp. HL-69	mpeispifltisililtltaficewlpvdltalsvaiilmlfglvspdegisgfgnsatitvmamfilsagitrtgilnivrdwlikwggnhpsrqifvmggivgsisafinntavvaiflpiieqwskqtkvsisklliplsfatilgglitligtstnilasgvavqlgypeftifqftklglpvffigltylsifaprilparkppggeslsddyeikeyvsemiippnssligqtlrgsqiqrkfdldvleiirndthfappladkvlsvgdillvrssrtnllnikdergveiladfkfssnkledddsiqeekiaevlilsnsrligttlkdlrfrqryngtvlairrgqelirerlgktplkfgdlllvqapkesfiglqttrellvleekd…	Bacteria	Bacillati	Cyanobacteriota	Cyanophyceae	Oscillatoriophycideae	Chroococcales	Geminocystaceae	Cyanobacterium
399	AUC61555.1	Cyanobacterium sp. HL-69	mssgkkpsaseqkyyrmkreligasvalggvllsgtlwywlveqwslvdsaymtiitlstvgfgeirtlddrariftmvlilmgivifgylvnrfteaisqgyfkerlrfkqkknvidklqnhyilcgfgrmgfhvarelhaentpfivlekseselekaeelgylhlqgdatldeslleakvetalaiiaalssdadnlytvisakalnpsiraiaranseeavkkleragadavvspyvtggkrlaaaalrpqimdfvdgilsggersfyleeflleedclclgqtlreaglrarsgalvvairtpnnglipgpngesvldegdslicmgtaeqlrtlnsilapmkksprqprk	Bacteria	Bacillati	Cyanobacteriota	Cyanophyceae	Oscillatoriophycideae	Chroococcales	Geminocystaceae	Cyanobacterium
400	WP_100898381.1	Nostoc flagelliforme	millqfaiysvlgltylglalgyipglrmnratialvgsaflialgvlnlqeawqaidantivfllsmmvvnanlsyagffrrslsvilsitrsplgllitltfgsgilsafflndtialiftpltlsltqalglnpipyllaiagatnigsvatlsgnpqniligsfsgisyldflrvltpvalvglviqvillwllypdvrsvkpcqqltvgnqrifkplfkktlvitiglliaftvglplgesalvaaslllitrrikpqrilqkvdwnllvmfsglfiltrvtqklnllqpfthainstasflgvtvvlsnlisnvpavlllhplvppgdskywlllaagstlagnltlfgsvanlivveaatdlgykltfwehlkfgapltvctlvlvylwlh	Bacteria	Bacillati	Cyanobacteriota	Cyanophyceae		Nostocales	Nostocaceae	Nostoc
401	WP_100899472.1	Nostoc flagelliforme	magaialggvffigtlwyslvegwswedaaymtvitlatvgygethplgsrgrlftialillgvvnigyivnrfteaiiqgyfqegirlqqqrrlmesltehyiicgfsrtgrqiakefraeavpfvvidsemesvqraqtegytafqgdatlddtllkvgieratcivaalpsdaenlyivlsaktlnsgirviarasteealqklrrggadevispyitggkrmaaaalrpqvldfvdgiltgadrqlymeeflldpafcpfvgqslqkarlrsqsgalvlairradgtliggptgdtilmpgdrligmgtaeqlrslnqilgpigsqklrrpkns	Bacteria	Bacillati	Cyanobacteriota	Cyanophyceae		Nostocales	Nostocaceae	Nostoc
402	WP_103112150.1	Microcystis aeruginosa	mptpiiltltvlvvalvafvaewlpvdltalcvaivlillglvtpeegiagfsnsatvtvmamfvlsagitrtgviqvvrdrllvwggknphqqvfvlgalvgpisafinntavvaiflpivedwckkqkispsklliplsyatvlagmitvvgtstnilasgisaklgygqfslfqftalgvvtflagliylaifapkllpdrksstgefldddygskvylseviisprsnligqtlsqsglqrkfdfdvlelirnkvhlsqpladkvlnagdilivhssreellkikdergleifadvkfqkgdiesaittgeeklaevlilsnsrligttlkdlkfrqrynatvlairrgsellqgrlgkiplkfgdlllvqgpkqsfvglqttrellvleekeie…	Bacteria	Bacillati	Cyanobacteriota	Cyanophyceae	Oscillatoriophycideae	Chroococcales	Microcystaceae	Microcystis
403	WP_103125311.1	Nostoc cycadae	mvvlrylvilltyiglgmgylpglrmnratialvgaallmalglldlsaawsaidyktlvflfgmmiisaniaasgffqlavdytiryihspfglligltfgsgllsalflndtialiltplvvgitqllnlnpipyllalagatnlgsvatlsgnpqniligsfsgisyldfaqaltplafislviqvgwlwwlypevrslrpylkveppryrifkpllaksllittgllvafllgiptaettliaaglllvtrrikpertlqkvdwdlllmfcglfiltegvqklgvlesftrfvndplsilgvtvllsnlvsnvpavlllhhliphpnnqtwlllaaastlagnltllgsvanlivaeavakkgyrltfgehlrfglpltvvtlvltyfwlf	Bacteria	Bacillati	Cyanobacteriota	Cyanophyceae		Nostocales	Nostocaceae	Nostoc
404	WP_103126491.1	Nostoc cycadae	menlqallsiftflgviilvmtewihltiaallgalllvftnvmtlkeavgyignshgtlglffgvmvlvrafeptkifdylatqivilakgngkrlllsivgivtpicavlpnattvmllaplippmaqeiginfvpllilmvfiansaglltlvgdpatfivgdainisftsylwqlslggvlavitvvatlpflfrkiwhtkldnleelphtqinhprvvavgaviiafvlvffvigeslpvpispaavallgaalalllshhtridtvnnilrdvdwstliffmsifvligglektgvinslsgflaiflgknivlgslfllffvgilssvvpniplvvamvplikqylvtvglapaevlaqdfqgqfpaevlplfyammfgatlggngtlvgas…	Bacteria	Bacillati	Cyanobacteriota	Cyanophyceae		Nostocales	Nostocaceae	Nostoc
405	WP_103138363.1	Nostoc sp. CENA543	msgaialggvfligtfwykfvegwswedavymtvitlatvgfgetrplgsrgrlftialillgvinisyivnrfteaviqgyfqqgirlqqqrrlmeslsghyiicgfsrtgrqiakefraegvqfvvidsepesveraqnegyvafqgdatlddsllkvgieraicivaalpsdaenlytvlsaktlnpeiraiarasteealqklqrggadavispyitggkrmaaaalrpqvldfvdgiltgadrqlymeeflldpafcpfvgqslqkaklrsqtgalvlairrlngtliggptgdtilmpgdtlicmgtaeqlrnlnqvlvpinsqhlrkpkns	Bacteria	Bacillati	Cyanobacteriota	Cyanophyceae		Nostocales	Nostocaceae	Nostoc
406	WP_103140911.1	Nostoc sp. CENA543	mkiiqiavygvlgltylglalgylpglrmnratialvgsaflialgvlnvqeawqaidantivfllsmmvvnanlsyagffqqalsvllkltrsplgllialtfgsgllsafflndtlalvftpltlslaqalslnpipyllaiagatnigsvatlsgnpqniligsfsgiryidflqalapvaiiglfiqvallwllypdvrslqpcsivlpnnqrifkplfrktliittalliafalgfplaesalvaaslllitrrikpqrvlkkvdwnllvmfsglfiltkatqklnllqpftstvnsaasllgltvvlsnlisnvpavlllqplipqgdtkswlmlaagstlagnltlfgavanlitveaaaelgykltfwehlrfgvpltlltvtityflvh	Bacteria	Bacillati	Cyanobacteriota	Cyanophyceae		Nostocales	Nostocaceae	Nostoc
407	WP_103666273.1	Pseudanabaena sp. BC1403	mdnwqaiftgvtfvvviilivtervhltiaaflgalllvaarilsleeatryisksyatisllfgvmvmvrafeptkvfdylavqivliskgkgsrlllaivgitslvcavlpnattvmllapmipplakiigvnfvpliilmvmvsnsaglltlvgdpatfivgnginlsfadyltrlsfggfisiaiivctlpflfgtiwrknievsdqieipvinhprtliiggvisvfvlvlfvigeslptpvspgavalmgaglslflshhngidpinkvlkdvdwstllffmstfvligglqktglisqasnllasalgtnialgtiviliamavissvipniplvvamvpmmkeyfvnvdlapplilipgfdrqlpaevlplfyammfgatlggnativgas…	Bacteria	Bacillati	Cyanobacteriota	Cyanophyceae		Pseudanabaenales	Pseudanabaenaceae	Pseudanabaena
408	WP_103668228.1	Pseudanabaena sp. BC1403	matwqailslvtfisvivllitewlhftiaaflgalilivanvmtmpeaigyigkshgtlglffgvmvmvrsfqptkvfeflstqmvilakgrgdrlllgivaittpicavlpnattvmllaplippmaeeigvdfvpllillvfvanssglltivgdpatfivgdainmsfvdyllklslggalavgvivailpflfrkiwnkklenlerlpsptinhprvlivgavitafvliffvigeslpvpvtpatvallgaalalmlshhskidsvqhilrdvdwstliffmcifvligglektgvigsmsgilaailgknialgsiiliffvglissvvpniplvvamvpllkqyvvnvglagseilspdfagqlpaivlplfyammygatlggngtlvgas…	Bacteria	Bacillati	Cyanobacteriota	Cyanophyceae		Pseudanabaenales	Pseudanabaenaceae	Pseudanabaena
409	WP_104545859.1	Chroococcidiopsis sp. TS-821	maswqaifssiifigvivlimterlhltiaaflgalllvfanimtlaeavsyiarsystlalffgvmvlvrafeptkvfeylatqivilakgqgkrlllaivaittpicavlpnattvmllaplippiaedvgvnfvpllilmvfvansaglltlvgdpatfivgdavnisfmsylerlsiggviavgtivfmlpylfpkiwrkkldsleqlphpqinhprvlilgivliafvllffaigemlpipispaavallgaalalllshhskietvnhilsdvdwstliffmcifviigglektgvvssvsavlayilgrnialgalsllflvgilssvvpniplvvamvpllkeyvvnvglatpeilqpgfqgelppevlplfyammfgatlggngtlvgas…	Bacteria	Bacillati	Cyanobacteriota	Cyanophyceae		Chroococcidiopsidales	Chroococcidiopsidaceae	Chroococcidiopsis
410	WP_104546057.1	Chroococcidiopsis sp. TS-821	matflhyasigaialtylglglgyfpglrmnratialvgsailialgvltlseawqaidprtivfllsmmivnanlayagffevalafllhltrspfgllvvltfgsgflsafllndtlalvftpltlslaqtlklnpipyllalaaatnigsvatisgnpqniligsfsgigyvefarvlapvavvglclqiallwwyypevrslqavpgeatpvsyriyrplfiksvvitlalltsfvlgvplaeaalfaaalllitrrlkpervlneidwnllvmfsglfiltrgtqklnllapftawvddpagligvtailsnlisnvpavlliepfiaredtrswlmlaagatlagnlslfgavanlitaeaaarlgyqltfwehlrfglpltgltltivyfwvg	Bacteria	Bacillati	Cyanobacteriota	Cyanophyceae		Chroococcidiopsidales	Chroococcidiopsidaceae	Chroococcidiopsis
411	WP_104546121.1	Chroococcidiopsis sp. TS-821	mfssqaefeqkyrrirreltlsiiglgvvvlvgtlwywlvegwswidaaymtvitlatvgygetrplgdrgrlftitliimgvlsigyivnrftdalvqgyfqtgfqlrqqrqlidslsdhyilcgfgrtgrqialefateaipfvtidsdpesvqaaqqlgytvvegdatldevllkvgveratclvsalpsdaenlytvisakalnpqiraiarastqealqklqragadavvspyitggrrmaaaalrpqvmdfvdgiltgagrelymeevrldpktcpcigqslgaarlrsrtgalvlairrndgtliggptadtqlmagdllicmgtaeqlrrlnqilgpissklprppkppkhn	Bacteria	Bacillati	Cyanobacteriota	Cyanophyceae		Chroococcidiopsidales	Chroococcidiopsidaceae	Chroococcidiopsis
412	WP_104548942.1	Chroococcidiopsis sp. TS-821	mskaatkttrlpgkantsiwsqfeakrspprktlrpgqfgwvvntviplsltivagiavllptdieysarlslfafalavilwsttslnaayvalaammllilfggisqeqlyealasdviwlmigafilggavqqtglaarltqlvvakaqsvgsmfwlmttmliplsffipstsgraavvipvfrsiasaagdrritrglallmptvilvstiatligagshliandllhqiagvrlsfaqwvlyglpfgvvasylscwvimrlfldkkrlsrrlqvplakrkplsqkewvtlivvaimvalwlteswhgfeiatvtvigaliltapsvgvlkwqeglkavswnliifvgaalilgralidtgaaqwiinqlfnlsgivgaesqllilvvltvislt…	Bacteria	Bacillati	Cyanobacteriota	Cyanophyceae		Chroococcidiopsidales	Chroococcidiopsidaceae	Chroococcidiopsis
413	WP_105221639.1	Gloeocapsopsis dulcis	maswqaifsslifisvivlimtermhltiaaflgalllvfanimtlteavgyiarsystlalffgvmvlvrafeptkvfdylatqivilakgqgkrlllgivaittpicavlpnattvmllaplippiaedvgvsfvpllilmvfvansaglltlvgdpatfivgdainisfinylsrlslggviavgtivvmlpylfpkiwrkelasleqlphpqinhprvltlgiiliafillffaigemlpipispaavallgaalalllshhskietvnhilrdvdwstliffmcifviigglektgvvssisgilaivlgrnialgalvllflvgflssvvpniplvvamvpllkeyvvnvglaapeilqpgfqgelppvvlplfyammfgatlggngtlvgas…	Bacteria	Bacillati	Cyanobacteriota	Cyanophyceae	Oscillatoriophycideae	Chroococcales	Chroococcaceae	Gloeocapsopsis
414	PSB38537.1	Aphanothece cf. minutissima CCALA 015	mqafltvaatpaglitlavfvgamvlfvtgwlapevtgllaaallvsfrvlkpdeavqgfgspalitlmglfavsaglfrsggldrlraligseavrsprrmialmvgvvapisgfipntpivatllpviegwchrrgvspskvllplsfatvlggtisllgtstnllasdvsrqlgfgslelfsftaigipvwllgglymltvsdrllpdrgqgdedllgglardgyltdvlipeqseligqslhnsrlqrrfdvdvlelhrgqdsfsapladlplqagdrlllrcnrdnllrlqqehtvtlapigeqeedlrelsgettspqrvvevllpngstlagasvrdmrfrqrynatllavrrgnqvlrellgrvvlqagdvlllqapvdairglqanndlv…	Bacteria	Bacillati	Cyanobacteriota	Cyanophyceae	Oscillatoriophycideae	Chroococcales	Aphanothecaceae	Aphanothece
415	WP_106166891.1	Chroococcidiopsis cubana	mystpekiyrriqkellagaialvgvlllgtlwyrfiegwswedaaymtvitlatvgygetrplgdrgrlftiglilmgvitigyivnrfteaviqgyfqegirlrqqrrlmkslsghyilcgfgrtgqqialefqaeganfvtvdlddasvekarqlgyvaiqgdatlddtllqlridraiclvaalpsdaenlytvlsaktlnpqiraiarastrealqklqragadavvspyitggkrmaaaalrpqvldfvdgiltgadrelymeefrldpaacpcigqtlreaklrsqtgalilairrvdgtliggptadtmlmagdllicmgtaeqlrqlnqilgpirpqqlprppkh	Bacteria	Bacillati	Cyanobacteriota	Cyanophyceae		Chroococcidiopsidales	Chroococcidiopsidaceae	Chroococcidiopsis
416	WP_106168874.1	Chroococcidiopsis cubana	menwqaiastitflsviffvmtewihltiaaflgalilvftnvltlneaigyignsystialffgvmvlvrafeptkvfdylatqivilakgqgkrlllgivaittpicaflpnattvmllaplippiaeevgvnfvpllilmvfvansaglltlvgdpatfivgdavnvsfidylarlslggviavitvvamlpflfrkiwhkdledlehlphpkinhpqvltlgivliagvltffvigemlpipispaavallgaalalllshhskidtvnnilrdvdwntliffmsifvligglektgvvtslsgvlaailgknialgslallffvgivssvvpniplvvamvpllkqyvvniglaspvileksftgelpaevlplfyammfgatlggngtlvgas…	Bacteria	Bacillati	Cyanobacteriota	Cyanophyceae		Chroococcidiopsidales	Chroococcidiopsidaceae	Chroococcidiopsis
417	WP_106218843.1	unclassified Chroococcidiopsis	menwqaiastitflsviffvmtewihltiaaflgalilvftnvltlneaigyignsystialffgvmvlvrafeptkvfdylatqivilakgqgkrlllgivaittpicaflpnattvmllaplippiaeevgvnfvpllilmvfvansaglltlvgdpatfivgdavnvsfidylarlslggviavitvvamlpflfrkiwhkdledlehlphpkinhpqvltlgivliagvltffvigemlpipispaavallgaalalllshhskidtvnnilrdvdwstliffmsifvligglektgvvtslsgvlaailgknialgslallffvgivssvvpniplvvamvpllkqyvvniglaspvileksftgelpaevlplfyammfgatlggngtlvgas…	Bacteria	Bacillati	Cyanobacteriota	Cyanophyceae		Chroococcidiopsidales	Chroococcidiopsidaceae	Chroococcidiopsis
418	WP_106287866.1	Merismopedia glauca	mnlsslnflrslhkdnrqyaviglgrfgraacmtlhqsgyevlgidsseklvdqilndkivshavqldstepfalkqagifeidtvivaignyldasvittlnlkeggvnhvvakassevhvkllrkvgadhvvfpehdagcelavsltkpsilerfeidtensivelivpaqfhgktiaelqlrnryglnllgvsqdgkfhinvdpnsrlqkdalmvvvgsnqsieslpl	Bacteria	Bacillati	Cyanobacteriota	Cyanophyceae		Synechococcales	Merismopediaceae	Merismopedia
419	WP_106289570.1	Merismopedia glauca	menwqaiaalgifagvivllmtewlqmtvaamlgallliflnilsldeaigyiakshatlglffgvmvmvrafeptkvfdylatqmvilakgrgnrlllgivgittpicavlpnattvmllaplipplaaeigvdfvpllilmvfiansaglltlvgdpatfivgtsinmsftdylqklslggaiavitvictlpflfkkiwrtqlpnleslphpeinhprmltvgaiivlvvlvffiigetlpvpispatvalmgaalclmlahhskidtvhhilrdvdwttliffmsifvligglektgvissasgilavilgknvalgaiallfsvgllssvvpniplvvamvpllkeyivnagfigkeildpnfsgqippvvlplfyammygatlggngtlvgas…	Bacteria	Bacillati	Cyanobacteriota	Cyanophyceae		Synechococcales	Merismopediaceae	Merismopedia
420	WP_106299408.1	Chamaesiphon polymorphus	mdsaeqkyrrirtdlqrggfalalvfiagtlwysliegwhwldavymtvitlttvgygethqlgdrgriftialivagvltigyivnrfteaivegyfiegrriaqqqklvdslaehfiicgfgrigrqiatefaaegtkfviadasseqvriaqseghsaiqadatldetllkvgvekaiclvaalpsdaenlyiilsaktlnpniraiarasneeavlklqragadkvispyitgakrmaaaalrpqvmdfmdgivasdrsfymeeflidaqtcpvaglslrearlrsqsgslvlavrrrdgnlivgptgetiimgddmlicmgtadqlrvlnqildpltpvserr	Bacteria	Bacillati	Cyanobacteriota	Cyanophyceae		Gomontiellales	Chamaesiphonaceae	Chamaesiphon
421	WP_106368569.1	Chlorogloea sp. CCALA 695	mqedfrlivdlvlvlavsavggllaalfrqpvllgylvggvvigpaglglikeliqvetlaqfgvafllfalgvefslaelkkvqlislgggglqivltiigtaivsvgvgwvsspaqgvflgailslsstavvlkclmernetetphgqvmlgmlvvqdlalglmlavlpaleqppetigiavgtalikiglfaagavvagiwlippllrllarteskelfllgvvalclgialltehlglsiemgafvaglmiseveyadqtltyveplrdifatlffaaigmlidpfflwqnlelilglvllvfvgkfaivtplvkifhypwktalmvglglaqigefsfvlaseglsmglvsrrvyllilgttavtlvltpfvlrlvpkilelpwlrsliesgdv…	Bacteria	Bacillati	Cyanobacteriota	Cyanophyceae	Oscillatoriophycideae	Chroococcales	Entophysalidaceae	Chlorogloea
422	WP_106370104.1	Chlorogloea sp. CCALA 695	mystfeqkynriqkelfagavalggvfligtlwywlvegwtwedaaymtvitlatvgfgeinplgnrgrlftislilmgvvtigyivnrftealiggyfqegirlrqqrramesltghyiicgcgrigqqvalefaaegvlfvtvdlniasiqtaqelghiavqgdatldetlhkvgieravglvaalpsdaenlytvlsaktlnpniraiarasnrealqklqragadavvspyitggkrmaaaalrpqvmdfvdgiltgadrelymeeyrldpavcpcigqslrearlrsqsgalvlairrvdgsliggptaetilmagdllicmgtaeqlrqinqilgpighrvprppkhgnn	Bacteria	Bacillati	Cyanobacteriota	Cyanophyceae	Oscillatoriophycideae	Chroococcales	Entophysalidaceae	Chlorogloea
423	WP_106457465.1	Aphanothece hegewaldii	madstnifltlgvvvvaliffigewfpidfvaicvavvlillklvtpeqgiagfsnnatitvmamfilsagisrtgaiqimrdlllrwggknqtqqmlvmgslvgtisafinntavvavflpivedwcrkqriapsqmliplsyvtilggmitvigtstnvlasgiseklgygqfglfdftvvgiltfltgliflalfgskllpnhkvsdsdnvgeeyylqdyvseiiipptssligqtlresgiqrkfdldvleiirddnhfpqpladqtlsagdilivrgkredllkirdekgieivadvifkndlsqeltegqeklaevlilsnsrligstlkelrfrqrynatvlairrgeelvrerlgkvslrfgdlllvqgpkdsfiglqttrellvleqrdv…	Bacteria	Bacillati	Cyanobacteriota	Cyanophyceae	Oscillatoriophycideae	Chroococcales	Aphanothecaceae	Aphanothece
424	WP_106457466.1	Aphanothece hegewaldii	msteniqaiiaaatfigaivlimleqlhitviallgalilvfthvmtlneavgyisrshatlalffgvmvlvrsfeptkifdylatqivtiakgqgkllllgivaittpicavlpnattvmllaplippiaqdigidfipllilmvfianssglltlvgdpatfivgdainitfveylqklslggaiavltvtlmlpwlfpkiwrtkfehledlphpeinhpkvlalggiliafvliffvigesfpvpispaavalfgatfalllahqskidtvqnilkdvdwstliffmcifvligglektgvinglsgilasilgknialgslvllvvvgllssvvpniplvvamvpllkqylvnvgfvgtevldpsysgqfppevlplfyammygatlggngtlvg…	Bacteria	Bacillati	Cyanobacteriota	Cyanophyceae	Oscillatoriophycideae	Chroococcales	Aphanothecaceae	Aphanothece
425	WP_106502869.1	Cyanobium	mnafltaamepsgaitlavfalaillfvtgwlapevtgllaaallvtfrvlkpdeavqgfgspalitlmglfavsaglfrsggldrlraliasdairspkrmialmvavvapisgfipntpivatllpvvegwchrrgvspskvllplsfatvlggtisllgtstnllasdvssqlgfgplelfsftaigipvwllgglymlwasdrllpdrglddgdllgslaregyltevlvpegselagqslhnsrlqrrydvdvlelqrgsevfsapladrtlqvgdrlvlrcnretllrlqqertvvlsppaeqeealeemkhpavtsmrmvevllpngstitgtsvrdlrfrqrynatllavrrgnqvlrellgqvvlqagdvlllqapldairglqanndlv…	Bacteria	Bacillati	Cyanobacteriota	Cyanophyceae		Synechococcales	Prochlorococcaceae
426	WP_106544634.1	Chroococcidiopsis sp. CCALA 051	mtilrhiaialtyiglglgylpgmrmnratiavagaalllalgvldlksawraidyktliflfgmmvisanlavsgffqlaldrvariarsplglllvltfgagilsalflndtialiltplvldltgslnlnpipyllalagatnlgsvatlsgnpqniligsfsgigyldfakvltpvalaslalqigllwwlypevrslkssltppsrqdrllkpllikslivtgglliafiigippaeatliaaglllitrrikperilqkvdwdllvmfsglfiltqgvqnlgelnlfssfvntpvnilwvtvllsnlvsnvpavlllhhliphpdshtwlllaagstlagnltllgsvanlivaeavakqgqklsfwehlrfglpltaitlclayfwiy	Bacteria	Bacillati	Cyanobacteriota	Cyanophyceae		Chroococcidiopsidales	Chroococcidiopsidaceae	Chroococcidiopsis
427	WP_106545413.1	Chroococcidiopsis sp. CCALA 051	mnkaaatqkagskerlgttsiwsrieskrplpkthprqrrfrwvvdavlplaltliagiaillpsslptearlslfafalavilwsttslnaayvalatvvllilsggseqealfealesdviwlmigafilggavqqtglaarltqlvvsrarnvssvfwllttiliplsfvipstsgraavvipvfrsianaagdrritramallmptiilvatistligagshliaidlldeiadvklsyaqwalygvpfgvvasyiscwvilrlfldknrrqrqlqipyqqkkpfstaerttllvvlimvglwlteswhgleiatvtvigalvltaprigviswkdglkavswnlivfvgaalvlgealiesdaaqwiinqlfaasgiagtesrllillvlslia…	Bacteria	Bacillati	Cyanobacteriota	Cyanophyceae		Chroococcidiopsidales	Chroococcidiopsidaceae	Chroococcidiopsis
428	WP_106547599.1	Chroococcidiopsis sp. CCALA 051	mystpekiyrriqkellagaialvgvlllgtlwyrfiegwswedaaymtvitlatvgygetrplgdrgrlftiglilmgvitigyivnrfteaviqgyfqegirlrqqrrlmkslsghyilcgfgrtgqqialefqaeganfvtvdlddasvekarqlgyvaiqgdatlddtllqlridraiclvaalpsdaenlytvlsaktlnpqiraiarastrealqklqragadavvspyitggkrmaaaalrpqvldfvdgiltgadrelymeefrldpaaspcigqtlreaklrsqtgalilairrvdgtliggptadtmlmagdllicmgtaeqlrqlnqilgpirpqqlprppkh	Bacteria	Bacillati	Cyanobacteriota	Cyanophyceae		Chroococcidiopsidales	Chroococcidiopsidaceae	Chroococcidiopsis
429	BBD54704.1	Planktothrix agardhii NIES-204	miplkqlinfrvfvcfqlllsietmdsfiagiifvgaiisimgewlhltiaaflgallliffhvmtlteavnyisrsyatlalffgvmvlvrafeptkifdylavkmilmakgegkrlllgivalttpicavlpnattvmllaplippiaqdigidfvpllilmvfianssglltlvgdpatfivgdainisfveylqrlsiggalavvsvvillpilfrktwntkfehledlphpkinhprilalgslimvfvltffvigetlpvpispaavallgaalalmlahhskidtvnnilrdldwstliffmsifvligglektgvisnlsgllavilgknialgsilllvtvgiissvvpniplvvamvpllkqylvnvgfvgaevldpafngqfppevlp…	Bacteria	Bacillati	Cyanobacteriota	Cyanophyceae	Oscillatoriophycideae	Oscillatoriales	Microcoleaceae	Planktothrix
430	BBD56465.1	Planktothrix agardhii NIES-204	mtnivltlsivilaliafifewlpvdltaltvtvvlmllklvtpeegisgfgnsatitvmamfilsagitktgvvqtvrdwllkwggttasqqilvmglivgpitafinntavvaiflpivedwcrkqkispsklliplsyatvlggmitvigtstnvlasgiskqlgygefqlfqftrlgiitfiigiiylavvaprllpdrkpanfdlmqteyglkdyvselvitprsslvgqtlkeseiqrkfdldvleliqnnmrfaqpladkllaagdilivrssredllkirdekgldilpdikfkqesletilssgqekiaevlilsnsrligttlkdlrfrqrynatvlairrgselvqgrlgkvtlrfgdllllqgpkqsfiglqttrellvleerdvet…	Bacteria	Bacillati	Cyanobacteriota	Cyanophyceae	Oscillatoriophycideae	Oscillatoriales	Microcoleaceae	Planktothrix
431	WP_107666641.1	Cyanothece sp. BG0011	mpilltisiiiialvffvfewlpadltalsvavvlillklvspeegisgfannatitvmamfilsagitrtgviqivrdllmkwggksasqqilvmglivgpisafinntavvaiflpiveawckqrkisvsklliplsfvtilggmltligtstnllasgvskqlgygefslfqftglgiitfiiglvylmifapkllseripaksnlmsenydlkdyvteliilpnsslvkqtlkqsgiqrkfdidvlelihndthfispfadkrlsvgdillvrgsresllqikdekgveifadfkfsnleqtnqeseekiaevlvlsnsrligstlkdlrfrqrynstvlavrrgeelvrerlgklsikfgdllliqapkesfiglqttrellvleerdletlrt…	Bacteria	Bacillati	Cyanobacteriota	Cyanophyceae		Gomontiellales	Cyanothecaceae	Cyanothece
432	WP_107668537.1	Cyanothece sp. BG0011	mavysfeekyrrlrqellggaialggvfclgtlwfyliekwtlteaaymtmitlstvgfsevrplddssrlftivlilmgvitigyivnrltealiqgyfqegirqrqerrlidtlehhcivcgygrtarqvalefqaedvpfviidsrpeqveeakqlgyvviqgdatldeclinakidkavclvsaltsdaenlytvlsaktlnpkiraiarasteeavlklqragadavvspyitggkrlaaaalrpqvmdfvdgiltgsdrtfymeeflldpkfcpcvgqtlsearlrlqsgalvlairrsdgtllggptgetelmagdllicmgtpeqlrqlnqilgpitpspalrpprh	Bacteria	Bacillati	Cyanobacteriota	Cyanophyceae		Gomontiellales	Cyanothecaceae	Cyanothece
433	WP_109006775.1	Nostoc commune	magaialggvffigtlwyslvegwswedaaymtvitlatvgygethplgsrgrlftialillgvvnigyivnrfteaiiqgyfqegirlqqqrrlmeslsehyiicgfsrtgrqiakefraegvlfvvidsdmesvqraqaegytafqgdatlddtllkvgveramcivaalpsdaenlyivlsaktlnsgirviarasteealqklrrggadevispyitggkrmaaaalrpqvldfvdgiltgadrqlymeeflldpsfcpfvgqtlqkarlrsqtgalvlairrldgtliggptgdtvlmpgdrligmgtaeqlrslnqilgpigsqklrrpkns	Bacteria	Bacillati	Cyanobacteriota	Cyanophyceae		Nostocales	Nostocaceae	Nostoc
434	WP_109007722.1	Nostoc commune	millqfaiysvlgltylglalgyvpglrmnratialvgsaflialgvlnlqeawqaidantivfllsmmvvnanlsyagffkrslsvilsitrsplglvialtfasgilsafflndtialiftpltlsltqalglnpipyllaiagatnigsvatlsgnpqniligsfsgiayldflrvltpvalvglviqvillwllypdvrsvkpcqqvivdnqrifkplfkktlvitiglliaftvglplgesalvaaslllitrrikpqrilqkvdwnllvmfsglfiltrvtqklnllqpfthainsaasflgvtvilsnlisnvpvvlllhplvppgdskywlllaagstlagnltlfgsvanlivveaaadlgykltfwehlrfgapltvctlvlvylwvh	Bacteria	Bacillati	Cyanobacteriota	Cyanophyceae		Nostocales	Nostocaceae	Nostoc
435	WP_109007899.1	Nostoc commune	menwqailsvitfisviilvmtewvhltiaallgalllvftnvmtleeavdyigeshgtlglffgvmvlvrafeptkifdylatqivllakgqgkrlllgivaivtpicavlpnattvmllaplippmaqevginfvpllilmvfvansaglltlvgdpatfivgdavnisftdyllklslggviaiiiviatlpflfrkiwntqldnleelphpqinhsgalsvgavivffvllffvigeslpvpispaaaallgaalalllshhskidsvnnilrdvdwstliffmsifvligglektgvinglsgvlaailgkniilgslvllfsvgvlsslvpniplvvgmvpllkqyivtvglapaevlaqdfqgqfppevlplfyammfgatlggngtlvgas…	Bacteria	Bacillati	Cyanobacteriota	Cyanophyceae		Nostocales	Nostocaceae	Nostoc
436	PZO16164.1	Leptolyngbya foveolarum	mesqqnisahlrlawqqavvggelinefqadrdaedvqwakgdritfgiqqqddhygyyahnltqnckiesaveeraiaglspgvdftclyngyralrpggarkslgrqpdisaapndcrfacqdstqplsllartplfqqsferftwkayynvapiepnghflwvptrsarqlthlpqvlslplledaftlfkqlsksflffnalhsgasvnhihfqsiesdcplpaetfpliqetdyatpegypaylmmfdpgtsarkvfkyidllqtqgipfnlmmtprfiilvprninfeivsefpgnglaslgmcgriitidraaylsanrssvesafkkmswrp	Bacteria	Bacillati	Cyanobacteriota	Cyanophyceae		Leptolyngbyales	Leptolyngbyaceae	Leptolyngbya group
437	PZO20009.1	Leptolyngbya foveolarum	msvrswffgrstrqqnlifgsllglalaigiaialqpqesaiasalswqawlaiavtiaaflgnafttlpadivflgaaailflsgvldekaalsgfsnsgmitvgvlyivvaglqqtgalqwvsqqvlgmpktpsralvrlmlpvmgasaflnntpvvamfipvvndwcrklrfspsklmiplsyaaifgglfsligtstnlvvngllvdaegsglkffdiagvglpcgiagflflfftqkwllpnrqaaisgtdelrqytvdmavmpesplvgktveqaglrhlpnlylaaidrdaqtisavgpqtrlqgndhlrfvgvvdsildlqrikglqpatdevfklegarkerslieavvsntcpivgqtiresqfrtrynavvvaaarngdrltgkigdi…	Bacteria	Bacillati	Cyanobacteriota	Cyanophyceae		Leptolyngbyales	Leptolyngbyaceae	Leptolyngbya group
438	PZO20737.1	Leptolyngbya foveolarum	menwnalvagatfaavilaimteklhltvaallgslvlvfvhimtlseameyignsystlalffgvmvlvrafeptrvfdylatqmvvmskgqgkrlllgivaittpicavlpnattvmllaplippiaaeigvdfvpllilmvfvansaglltlvgdpatfivgdainisfldylgrlslaggcaitaillllpilfsdiwrwqisdltqlphpkiyrpdililggvlmvavlvlfvlgesfpaplpppavalmgaalalliahqskldtvnnilkdvdwstliffmctfvligglektgviselsqlmailigdnillgaivlifvvgllssfvpniplvvamvpllkqylvsigligpeflnpdfvgefppevlplfyammlgatlggngtlvgas…	Bacteria	Bacillati	Cyanobacteriota	Cyanophyceae		Leptolyngbyales	Leptolyngbyaceae	Leptolyngbya group
439	PZO23522.1	Leptolyngbya foveolarum	mssivltlgvvaialvlfilekfpaditalgvmvslillkqvtpeegiagfsnpatitvlamfvlssgiartgalqqastwliqwggkrlgqqvatlglivgpmsalvnntaivsvflpivedfcqqhrispskllmplsfatilggmmtvigtstsvlasglagdlgigefslfqftglgvitfvvglaylaivapfllpnrqvndqglsqkygmkeyvselvvtprsslvgqtlrasqlqrrfdvdvlelirdnshfpqpfadktlaagdilmvrggkqdllkiresegleilpdvqfgqkswqgnlgeeeaiaealiisnsdlvgstlkdvrfrqrynvtvlairrgqelvrdrmgkvtlrfgdlllvqgpkqslvgiqtdrnlllleqrdletlr…	Bacteria	Bacillati	Cyanobacteriota	Cyanophyceae		Leptolyngbyales	Leptolyngbyaceae	Leptolyngbya group
440	PZO38832.1	Shackletoniella antarctica	madspsrgswlkvllglaiaglaawgiglvgglssaplgwqgwlaigvtlgafllnamttlaaevvflgalavlllsgtldpatalagfsnpgmitvavlyivvaglqqtggldlisrsvlgmpqgqtealirliapvlglsaflnntpivamfipavsdwcrklrispsklmiplsyaaimggmctligtstnlvvnglilsetdlpglrmfdlvpvgvpcaiagslmlilahrwllpvrkpaitgtddpreytvemvvedhsplagktvekaglrhlpslflteiqrgeqlltaispqevlrerdqlvfvgmvdsivelnqirglqpatdqvfkldsprserslieavvsntcplvgitiregkfrsrygavvlavgrngerlpgkigdirlrpgdt…	Bacteria	Bacillati	Cyanobacteriota	Cyanophyceae		Oculatellales	Oculatellaceae	Shackletoniella
441	PZO46362.1	Phormidesmis priestleyi	mprrkstrasgesdryyaaltqryrkaqreifrgllaligiilvgtcwywkvegwslaesfyitvitlttvgfsevqpmgdrgrifttvliflgiatvgyianrftdaivggyfqegirlnqlrrlmkelsnhyilcgfgktgrqvaeefslqnipfvvvdvdadsvhraqqlgfiavqgdatlddtlhllkiesavclvsaltsdaenlytvlsarslnpkvriiarasseeaiqklqrvgadmvispyitggkrmaaaalrpqvmdfmdgifagldrtyymeeffldpavcsqigktlresqlrtltgvlivairrtqgeliigpsasdqlkakdfliclgtaeqlqrlnrllspinseplqqpkdyglns	Bacteria	Bacillati	Cyanobacteriota	Cyanophyceae		Leptolyngbyales	Leptolyngbyaceae	Phormidesmis
442	PZO47097.1	Phormidesmis priestleyi	menwnalvasatfvavilaimteklhltvaallgslvlvfvhvmtlteameyignsystlalffgvmvlvrafeptkvfdylatqmvvtakgqgkrlllgivaittpicavlpnattvmllaplippiaaeigvdfvpllilmvfvansaglltlvgdpatfivgdainisfldylgrlslaggcaiavillllpllfsdiwrwqisdltqlphpkihrpgililgcvlmavvlilfvlgesfpaplpppavalmgaalalliahqskldtvnnilkdvdwstliffmctfvligglektgvigqlsglmatlignnilfgsivlvfvvgllssfvpniplvvamvpllkqylvsigligseflnpdfvgefppevlplfyammlgatlggngtlvgas…	Bacteria	Bacillati	Cyanobacteriota	Cyanophyceae		Leptolyngbyales	Leptolyngbyaceae	Phormidesmis
443	PZO47857.1	Phormidesmis priestleyi	mihapvwvqaavlglsyltlglgyvpglrmnratialvsaavlvflgtlsldeawqaidadtivfllsmmvvnaylscagffklallyllrltrsplgllglltvgtgilsafflndtlalvstpltlqltrslklnpvpyllaiagatnigslatlsgnpqnilvgsfsgigysefaqalapvavvglmfqvgllwllypevrslkpcpppptsrlriyrpvlvktlivttlllmafvvglplaesaflaaaallvtrriksqrvlsqvdwsllvmfsglfiltrcvqkldllggvanwvthpagllavtaiasnlisnvpavlllqalipseatqswlllaaaatlagnltlfgsvanlimveaaaaegyrlsfwqhlrfglpltlmtlalaygwiv…	Bacteria	Bacillati	Cyanobacteriota	Cyanophyceae		Leptolyngbyales	Leptolyngbyaceae	Phormidesmis
444	WP_110987737.1	Acaryochloris thomasi	menilltfvvtglallcfifewlspdltalsvmvvlmmlrlvtpeegisgfsnpatvtvmamfilssgiartgaiqmaselllkwggkkpsqqmlalgavigpftaiinnvaivsvflpvvedwsrkqnisvsrlmiplsyitilggmitvlgtstnvlasglsaelgygpfnifqftalslltfsagllymatighrllpnrrvvsddlsqgyglkdyvsevvitprstlagqtvrssqlqrsydidvleiirddnhfpppladkplevgdillvrggrddllkiregqgleilpdvqfgqkswqadlnagqegaaeamvladsrligstlkdlrfrqrynctvlalrrgqelvrdrlgrvplrfgdlllvqgpnqsllglqtsqdllvmerrevenm…	Bacteria	Bacillati	Cyanobacteriota	Cyanophyceae		Acaryochloridales	Acaryochloridaceae	Acaryochloris
445	WP_110987756.1	Acaryochloris thomasi	mprlkriqksagndryyaalkqryrktqqelflgllallsviltgtlwywlvegwrfieslymtvitlatvgfsevqplgdrgrlftillivlgivavgyivnrftaaivggyfqegmrlnqrrklmqelsehyilcgfgrtgrqiaeefsvqkipfvvvdadeeavqraqrmgfvavqgdatqdntlhllkieaavclvsalssdaenlytvlsartlnpniriiarasgedaiqklqrvgsdavispyvtggkrmaaaalrpqvmdfmdgifsggdrtyymeeflldplvcsqigqtlkesklrsltgvlivairreqgeliigptaevqlqardfliclgtaeqlqimnrtlcpinsshlqrplwe	Bacteria	Bacillati	Cyanobacteriota	Cyanophyceae		Acaryochloridales	Acaryochloridaceae	Acaryochloris
446	PZV01075.1	Cyanobium sp.	meplllaalkpaalitlvtlagsivlfvtgwlapevtgllvvgvlmatgvlkpsealegfgspalitvlglfalsaglfrsggldrlrgmigsdavrtpkrmivllttlvapvsafvpntpivasllpvvegwcrrrrispskvllplsfatvlggtltligssvnllasevssklgygafdlfsftpigigvwlvgslvmvllsdrflpdrgsddadlsrsfsnsgyltevmipagselvgqslhgtrlqrrfdvdvlelhrdeerftppladrilqkgdrlvlrctrddllrlqqdhtvvlapvpesgaaelasqtlanlrmvevllpagstlagdslrdlrfrqrynatvlalrrgnavlrerlgrttlkegdvlllqgpqdairglqasndllvl…	Bacteria	Bacillati	Cyanobacteriota	Cyanophyceae		Synechococcales	Prochlorococcaceae	Cyanobium
447	PZV15830.1	Leptolyngbya sp.	mkkrltltfpkrsvqmpvtyrlakdfnvaaniiraqvapnqigklvvellgdideleaaiewmrsqdievssssreividedlcvhcglctgvcptealtldpatfklnftrsrcivceqcvptcpvqaistnl	Bacteria	Bacillati	Cyanobacteriota	Cyanophyceae		Leptolyngbyales	Leptolyngbyaceae	Leptolyngbya group
448	PZV20345.1	Cyanobium sp.	msafltvasepaglitllvfagaivlfitgwlapevtgllaaallvtfkvlkpdeavqgfgspalitlmglfavsaglfrsggldrlraligsdavrspkrmvalmvgvvapisafvpntpivatllpvlegwchrrgispskvllplsfatvlggtisllgtstnllasdvsrqlgygslelfsftaigipiwligsaymlffsermlpdrgfegddllgsmaregyftdvlipleseligqslhnsrlqrrfdvdvlelhrgsesftapladlvlqagdrlmlrcnrdnllrlqqehtvtlapitdldediqelagasstspqrvvevllpdgsaivgssvrdlrfrqrynatllavrrgnqvlrellgrvqlqagdvlllqapldairgmqanndl…	Bacteria	Bacillati	Cyanobacteriota	Cyanophyceae		Synechococcales	Prochlorococcaceae	Cyanobium
449	PZV21271.1	Snowella sp.	mdilqqwlndhqifltitviigalvlfivewlpiditailvtvvlmilglvspdegiagfgnsatitvmamfilsygitrtgiiqivrdwlvkwggdnstqqifvmgliigpitafinntavvavflpiieqwcqqrkisvskmliplsyitvlggmitvigtstnilasglakkltgqefslfqftalgsitffigliylgtiaprllpdrkpantgniadsyflkdyvteiiisprssligqtlreseiqrkfdidvleiihnedhfpqpladktlsigdilivrggreellkvkdergieiladvqfsdrildtalvsdeekvaevlilsnsrligttlkdlrfrqrynatvlavrrgeelirerigklklkfgdlllvqgpkesflglqttrell…	Bacteria	Bacillati	Cyanobacteriota	Cyanophyceae		Synechococcales	Coelosphaeriaceae	Snowella
450	PZV26877.1	Snowella sp.	tslagvilmivtgclkpgeiygavrwdiifllagliplgtamdnsgttkwlaehlaiaggglsgywilflfylatailteilsnnatvvlmlpvafevanklnfnplafmfvvtfaasnsymtpigyqtntmvygpggykfldftrvgapltlmlmfftplmtiwlyglnq	Bacteria	Bacillati	Cyanobacteriota	Cyanophyceae		Synechococcales	Coelosphaeriaceae	Snowella
451	PZV27217.1	Snowella sp.	mlntrdqqirrfhqeflagivafvgvfilgtfwfrfvekwtwvdsaymttstlatvgfgeihpldararlftivlifmgvvtigymvnrfteafiqgyfqesiqqrqdqrvlekltnhyilcgfgrtgcqiaaefqtesinfviidsdaaqveraknlgyqvivgdatldeslltakidqavcivaaltsdaenlytvlsaktlnpdiraiarasteeavkklqragadevvspyitggkrlaaaalrpqvvdfvdgiltgadrsfymeefrieaetcnhigqtlsearlrsqsgalvlairradrnlivgpmgdtllldgdsliclgtveqlralnqilsprntpdlrlpnqkknsnlk	Bacteria	Bacillati	Cyanobacteriota	Cyanophyceae		Synechococcales	Coelosphaeriaceae	Snowella
452	PZV28119.1	Snowella sp.	mntlpeiiailvfisvitiiifewlditvagllgalilvffhvmtlseaigyiskshgtlalflgvmilvrtfeptkvfdylaakmvfwakgsgkllllgivgittpicaflpnattvmllaplippiaadigvdfvpllilmvfvansaglltlvgdpatfivgssinisfldylkklslggalaivvivallpilfkpiwntqfehledlphpkinhpfaltlgaiivvlvliffiigesfpipiapasvallggtlalllahktkidtvpnilrdvdwstllffmsifvligglektgvindlsgvlalilgknilfgslsllfvigllsslvpniplvvamvpllqqylvtvellpaevmnpdftgqfpaevlplfyammygatlggngtlvgas…	Bacteria	Bacillati	Cyanobacteriota	Cyanophyceae		Synechococcales	Coelosphaeriaceae	Snowella
453	RCJ17765.1	Nostoc minutum NIES-26	magaialggvfligtlwyhlvegwsledaaymtvitlatvgygethplgnrgrlftialillgvinlgyivnrfteaviqgyfqqgirlqqqrrlmesllehyiicgfsrtgrqiakefraegvsfvvidselesvqraqiegytvyqgdatlddtllkvgieraicivaalpsdaenlytvlsaktlnpkiraiarasteealqklqrggadavispyitggrrmaaaalrpqvldfvdgiltgadrqlymeeflldpalcpfvgqtlqraklrsqtgalvlairrndgtliggptgetvlmpgdtlicmgtaeqlrdlnqllgpirsqklrkprng	Bacteria	Bacillati	Cyanobacteriota	Cyanophyceae		Nostocales	Nostocaceae	Nostoc
454	RCJ42258.1	Nostoc minutum NIES-26	milqfatysvlgltylglalgyipglrmnratialvgsaflialgvlnlqeawqaidantivfllsmmvvntnlsyagffrrsllvllsftrsplgllivltfasgilsafflndtlaliftplilsltqtlglnpipyllaiagatnigsvatlsgnpqniligsfsnipyldflrelapiallglvvqvgllwllypdvratrpcqqlptgkerifkplfykslvitiglliafavglplaesalvaaslllitrrikpqrilkkvdwnllvmfsglfiltkvtqklnllqpfthavnstasflgvtvvlsnlisnvpavlllhplipredtqywlllaagstlagnltlfgsvanlivveaaadlgyklsflehlrfglpltlctlllvylfih	Bacteria	Bacillati	Cyanobacteriota	Cyanophyceae		Nostocales	Nostocaceae	Nostoc
455	REJ38707.1	Microcystis flos-aquae TF09	mleslpmwiaamtfiavivvimfewlhitvaallgalilvfthimtlqeavgyisrsyatltlffgvmvlvrafeptkifdylaaqmvllakgqgkllligivaittpicavlpnattvmllaplipplaqdigvdfvpllilmvfvanssglltivgdpatyivgdsinitfmeylqrlslggalavitilvmlpwlfpkiwrtkfehledlphpkinhprvlalggiivflvlflfvvgesfpvplapaavalmgaalalllaqqskidtvhnilrdvdwstllffmsifvligglektgvvnsvsgllaiilgkniflgslvllffvglvssvvpniplvvamvpllkqylvnvnlvgtevlspdyagsfppevlplfyammygatlggngtlvga…	Bacteria	Bacillati	Cyanobacteriota	Cyanophyceae	Oscillatoriophycideae	Chroococcales	Microcystaceae	Microcystis
456	REJ39755.1	Microcystis flos-aquae TF09	msisedkyrrlrqeliggifalivvfllgtlwyhliegwslldsaymtistlatvgfgeinplgergrlftmvliimgvvsigyivnrltealiqgyfqeglkqrqekrlidrlsehyiicglgrtgrqvaiefyaenipfvvidtdplqvnrakelnyivvqgdatldkslqmagieraicivaaltsdaenlytvlsaktlnpkiraiarasteeavqklqragadavvspyitggrrlaaaalrpqvmdfvdgiltgtdrsfymeeflidprtcpcvglslsqahlrsrsgalvlairradgtliggptgdtelmagdllicmgtaeqlrsltqilipmrsdglrlpkh	Bacteria	Bacillati	Cyanobacteriota	Cyanophyceae	Oscillatoriophycideae	Chroococcales	Microcystaceae	Microcystis
457	REJ42709.1	Microcystis flos-aquae TF09	mptpiiltltvlvvalvafvaewlpvdltalcvaivlillglvtpeegiagfsnsatvtvmamfvlsagitrtgviqvirdrllvwggknphqqvfvlgalvgpisafinntavvaiflpivedwckkqkispsklliplsyatvlagmitvvgtstnilasgisaklgygefslfqftalglvtflagliyltifapkllpdrksstgefldddygskvylseviitprsnligqtlsqsglqrkfdfdvlelirnkvhlpqpladkalnagdilivhssreellkikdergleifadikfqqediesaittgeeklaevlilsnsrligttlkdlkfrqrynatvlairrgsellqgrlgkiplkfgdlllvqgpkqsfvglqttrellvleekdie…	Bacteria	Bacillati	Cyanobacteriota	Cyanophyceae	Oscillatoriophycideae	Chroococcales	Microcystaceae	Microcystis
458	RFP55049.1	Limnothrix sp. CACIAM 69d	mpeqignldawiagivfitvivvimtewihltvaaflgalvlvfahvmslkeaigyisqshgtlalflgvmilvrafeptkvfdylatqmvilaqgkgknlllgivgittpicavlpnattvmllaplipplaeevgvdfvpllilmvfvansaglltivgdpatyivgdavnltfteyltrlslggavaigviilllpvlfrttwkkelknlddlphpkinhprtlafgglivllvlvffvigeslpipvspaavallgaalalllahhskidtvnnilrdvdwstllffmsifvligglqktgvvsllsgvlaailgtniflgsivliffvglvssvvpniplvvamvpllkeyvvnvgmagpeilaqdysgsfppqvlplfyammygatlggngtl…	Bacteria	Bacillati	Cyanobacteriota	Cyanophyceae		Pseudanabaenales	Pseudanabaenaceae	Limnothrix
459	RFP56437.1	Limnothrix sp. CACIAM 69d	msialtlgvlaitfflfivewlpvditaigiavllillglitpeegiagfsnsatitvmamfvlsaaiertgaiqvvseflqqkggknptrqifvlgsivgpitaflnntavvavfipivenwcrkqnistsklliplsyatvlggtitvigtstnvvasglskqlgygefglfefapmglivfviglcylalaapnllpdrrkpgeistvenyglrdyfseiivthqssligkslpasdfhhrydldvlevirdgityrptshdwllmagdillvrcnrdrlltlkdergleilpdakfslesnersiaealiisnssligsslqelrfrqrynstvlairrgqdclcerlrdvrlrfgdvllvqgphdslrglqsspellvvepreleplkrdkagl…	Bacteria	Bacillati	Cyanobacteriota	Cyanophyceae		Pseudanabaenales	Pseudanabaenaceae	Limnothrix
460	WP_118169575.1	Nostoc sphaeroides	magaialggvffvgtlwywlvegwswedaaymtvitlatvgygethplgsrgrlftialillgvmnigyivnrfteaiiqgyfqegirlqqqrrlmesltehyiicgfsrtgrqiakefraegvpfvvidsemesvqraqtegytayqgdatlddtllkvgieramcivaalpsdaenlyivlsaktlnsgirviarasteealqklrrggadevispyitggkrmaaaalrpqvldfvdgiltgadrqlymeeflldpafcpfvgqtlqkarlrsqsgalvlairrldgtliggptgdtvlmsgdrligmgtaeqlrslnqilgpigsqklrrpkns	Bacteria	Bacillati	Cyanobacteriota	Cyanophyceae		Nostocales	Nostocaceae	Nostoc
461	WP_118171626.1	Nostoc sphaeroides	miflqfaiysvlgltylglalgyipglrmnratialvgsgflialgvlnlqeawqaidantivfllsmmvvnanlsyagffrrslsvilsitrsplgllmaltfgsgilsafflndtlalvftpltlsltqalglnpipyllaiagatnigsvatlsgnpqniligsfsgisyleflrvltpvalvglviqvillwllypdvrsvkpceqvtvgnqrifkplfkktlvitiglliaftvglplgesalvaaslllitrrikpqrilqkvdwnllvmfsglfiltkvtqklnllqpfthaidsaasflgvtvvlsnlisnvpavlllhplvspgdtkywlllaagstlagnltlfgsvanlivveaaadlgykltfwehlrfgapltvctlvlvylwvn	Bacteria	Bacillati	Cyanobacteriota	Cyanophyceae		Nostocales	Nostocaceae	Nostoc
462	WP_124145076.1	Okeania	menirhlrswlrisrqpqyrwfwfvaaaliyvsillfpiagiekeakgalavfgvtaflwatntlpvavtglmvlfliplsgsmsatetyayfgnkavffvlgafilaspiqrsglstrlaltvvsrfgntqntliasililsavmsfvissyavtamlfpvvieviqaagarpggrfglaaflalgwgcgiggiatllggaraplalgvlrsttngeydvsfvewfiwsiplvvllltvayfillqigkgtvvslpnalkflkirskslggispreigtlvlvagivllwifrgtawgldtiaffgvmcsfifglaswqeveedvnwgiflmygsaialsavlrdtgaaqalaeillgswinsgficfvamvliitiltegmsnaaavavlmpvglal…	Bacteria	Bacillati	Cyanobacteriota	Cyanophyceae	Oscillatoriophycideae	Oscillatoriales	Microcoleaceae
463	WP_124974428.1	Aphanothece sacrum	mtvysfekkyrrlrkeliagalvlgsvflsgtcwywllekwsfieaaymtmitlstvgfmevhplddksrlftialiltgvitigyilnrltealiqgyfqegikqrqekkvidtlehhciicgfgrtahhvalefmseeipfiiiesrpepaeeakllgyiviqgdatldeslinakidkavclvsaltsdaenlytvlsaktlnpkiraiarasteeavlklqragadavvspfitggrrlaaaalrpqvmdfvdgiltgtdrafymeeflidprfcpcvgqtlseaklrlqsgalvlairrsegsliggptgetqlmagdllicmgtpeqlrllnqilgpirpspavrppkhh	Bacteria	Bacillati	Cyanobacteriota	Cyanophyceae	Oscillatoriophycideae	Chroococcales	Aphanothecaceae	Aphanothece
464	WP_124975645.1	Aphanothece sacrum	mptpilltltviivalvafifewlpadltsisvavvlivlglvkpdegisgfgnsatitvmamfilsagitrtgviqfvrdflirwggknanqqilvmglivgpitafinntavvaiflpiveawckqqkisvskmliplsyatvlggmitvigtstnilasgiskqlgygefglfqftglgiitfilgliyltiaapkllperipaqdnltsrnydlkdyvteviilpssslvnqtlrqsaiqrkfdidilelirndthfsqpladkvlavgdvllvrgsrdnllqikdergieiladvkfgkleeemtqdeekiaevlvlsnsrligstlkdlrfrqrynatvlairrgeelvrerlgkvsirfgdllliqapkesfiglqttrellvleekelegl…	Bacteria	Bacillati	Cyanobacteriota	Cyanophyceae	Oscillatoriophycideae	Chroococcales	Aphanothecaceae	Aphanothece
465	WP_124975647.1	Aphanothece sacrum	mnlpalisissfigvmffimterlhlttaaflgalilvfthvmtlqeavdyiskshgtlalffgvmilvrafeptkvfeylatqmvllakgsgkllvlgviaittpicavlpnattvmllaplippiaqeigvdfvpllilmvfvansaglltivgdpatfivgdsinlsfieylsrlslggvlavvtilamspflfskiwntkfthldelprtkinhpkvlmvggviiafvllffvigeslpvpispasvallgavlalilanqskidtvnnilkdldwstlvffmsifviigglektgvtsylsgvlavvigkniilgslillfsvgilssvvpniplvvamvpllkeyivnigmaspdilspdfsgsfppevlplfyammfgatlggngtligass…	Bacteria	Bacillati	Cyanobacteriota	Cyanophyceae	Oscillatoriophycideae	Chroococcales	Aphanothecaceae	Aphanothece
466	WP_125731111.1	Microcystis viridis	mleslpmwiaamtfiavivvimfewlhitvaallgalilvfthimtlqeaisyisrsyatlalffgvmvlvrafeptkifdylaaqivllakgqgkllligivaittpicavlpnattvmllaplipplaqdigvdfvpllilmvfvanssglltivgdpatyivgdsinitfmeylqrlslggalavitilvmlpwlfpkiwrtkfehleelphpkinhprvlalggiivflvlflfvvgesfpvplapaavalmgatlalllaqqskidtvhnilrdvdwstllffmsifvligglektgvvnslsgflaiilgkniflgslvllffvgfissvvpniplvvamvpllkqylvnvnlvgtevlspdyagsfppevlplfyammygatlggngtlvga…	Bacteria	Bacillati	Cyanobacteriota	Cyanophyceae	Oscillatoriophycideae	Chroococcales	Microcystaceae	Microcystis	Halothece
467	WP_125732212.1	Microcystis	msisedkyrrlrqeliggifalivvfllgtlwyhliegwswldsaymtistlatvgfgeinplgergrlftmvlivmgvitigyivnrltealiqgyfqeglkqrqekrvidrlsehyiicglgrtgrqvaiefhaenipfvvidtdplqvnrakelnyivvqgdatldkslqmagieraicivaaltsdaenlytvlsaktlnpkiraiarasteeavqklqragadavvspyitggrrlaaaalrpqvmdfvdgiltgtdrsfymeeflidprtcpcvglslsqahlrsrsgalvlairradgtliggptgdtelmagdllicmgtaeqlrsltqilipmrsdglrlpkh	Bacteria	Bacillati	Cyanobacteriota	Cyanophyceae	Oscillatoriophycideae	Chroococcales	Microcystaceae
468	WP_127051657.1	Trichormus variabilis	menwqavfsviifisvivlimtewvhltiaallgalllvfanimtlpeavgyigkshgtlglffgvmvlvrafeptnifsyiatqivilaqgsgkklllgivalvtpicavlpnattvmllaplippmaqeigvnfvpllilmvfvansaglltlvgdpatfivgdavnisfidylwnlslggvlavvsvmvtlpflfrkiwntrlddlaelphpqinhprvlmvgglivgfvliffvigeslpipispaavallgaalalllshhsridtvnnilkdvdwstliffmsifvliggldktgviqslsgilgtilgknillgslvllflvgilssvipniplvvamvpllkqyivnvglapaevlasdyqgqfppevlplfyammfgatlggngtlvgas…	Bacteria	Bacillati	Cyanobacteriota	Cyanophyceae		Nostocales	Nostocaceae	Trichormus
469	WP_127054132.1	Trichormus variabilis	mivlqftiygvlgltylglalgyipglrmnratialvgsaflialgvlnlqeawlaidantivfllsmmvvntnlaysgffrkalsvllsitrsplgllitltfgsgilsafflndtlalvftpltlsltqalglnpipyllaiagatnigsvatlsgnpqniligsfsgisyldflralapigitglviqvallwllypdvrsnqpcqllkidnqrifkplfkktliittglliafavglplaesalvaaslllitrrikpqrilkkvdwnllvmfsglfiltkvtqklnllqpfthvvkselgllgittimsnlisnvptvlllqpliaqddtrswlllaasstlagnltlfgavanlitveaaaelgykltfwehlrfgvpltvctlvlvylwih	Bacteria	Bacillati	Cyanobacteriota	Cyanophyceae		Nostocales	Nostocaceae	Trichormus
470	WP_127055311.1	Trichormus variabilis	mystleqkykliqkelmagafalgfvfligtlwywlvegwswedaaymtvitlatvgygetnplgsrgrlftialilmgvinigyivnrftaaviegyfqegirlrqqrrlmeslsghyiicgfsrtgrqiakefraegvtfvvidaevesvqkaqmegytgyqgdatlddtllkvgieratcivaalpsdaenlyivlsaktlnpeiraiarasteealqklqrggadavispyitggkrmaaaalrpqvldfvdgiltgadrqlymeeflldssqcpfvgqslhkaklrsqsgalvlairrtegnliggptgdtvlmsgdtlicmgtaeqlrslnqilgpinsqqlrrpkns	Bacteria	Bacillati	Cyanobacteriota	Cyanophyceae		Nostocales	Nostocaceae	Trichormus
471	WP_127056914.1	Trichormus variabilis	mqedfrlivdlvsvfavaacggllaallkqpvllgyiiggmvvgpsglglikevvqvetlaqfgvafllfalgvefslaelkkvkaiaigggtlqialtilitvlvcgitgawgslpakgvflgsilslsstavvlkclmernetetphgqvmlgilvvqdlalglmlavlpalhepadvlgiavltalvriglfaagaivagiwlippllrllartesrelfllgvvtlclciallteylglsiemgafvaglmiseveyadetltiveplrdifaslffaaigmlidpvflwnnlelilglvalvfvgkfliitplvklfgyplktaliaglglaqigefsfvlasegqalglvsrriyllilgttavtlmltpfvlrlvpflfdfaesmpwlkpyl…	Bacteria	Bacillati	Cyanobacteriota	Cyanophyceae		Nostocales	Nostocaceae	Trichormus
472	WP_127084736.1	Dulcicalothrix desertica	magtlalvgvfligtawyslverwswqdaaymtvitlatvgygethplgnrgrlftialilmgvitigyivnrfteaviegyfqenlrlrqrrlfmnslsghyiicgfsrtgrqiakefqaegvlfviiekdldsmqqaqqegytfyqgdatldetllrvgieraicivaalpsdaenlytvlsaktlnpsiraiarasteeavqklerggadvvispyitggkrmaaaalrpqvmdfvegvltgadrqvymeqlvldpavcpvvgltlqkaclraqtgalvlaiqradgsviggptgdtlllpgdllicmgtaeqlrslnqiiepintksrrrsqrk	Bacteria	Bacillati	Cyanobacteriota	Cyanophyceae		Nostocales	Calotrichaceae	Dulcicalothrix
473	WP_127087166.1	Dulcicalothrix desertica	mqedfrliidlvsvlavaacgglfaallrqpvllgyliggmvvgptglglikeliqvetlaqfgvafllfalgvefslaelkkvqgialgggaaqiiltiavtvlvcgfsgfwgtlpakgvflgsilslsstavvlkclmernetetphgqvllgilvvqdlalglmlavlpaldkppeligvailmalvkiglftagavavgkfvipsllrllarteskelfllgvvalclgiallteylglsiemgafvaglmiseveyadqtltyveplrdifaslffvsigmlidplflwnnlelilglvalvlvgkffivtpivklfryplktaiiagvglaqigefsfvlaskgqalglvsrriyslilgttavtliitpfllrlipivfdwiesipwlkpyi…	Bacteria	Bacillati	Cyanobacteriota	Cyanophyceae		Nostocales	Calotrichaceae	Dulcicalothrix
474	WP_127087186.1	Dulcicalothrix desertica	menwqalvsiitflcviflimtewvhltiatllgalllvftnvmtlkdavgyignshgtlalffgvmvlvrafeptkifeylatqlvilakgegkrlllgivlittpicavlpnattvmllaplippmaeevgvnfvplllllvfvansaglltivgdpatyivgdainlsftdylyrlsfggaiailtvtatlpflfrkiwntkldtlqelphpkinhprvlalgglivalvllffvigeglpvpvspaavallgaglamllahnskidsvnnilrdvdwstliffmsifvligglektgvinnlsgvfaavlgknialgsifliffvglvssvvpniplvvamvpllkqyvvnigmapaeilqsgfngqfppevlplfyammfgatlggngtlvgas…	Bacteria	Bacillati	Cyanobacteriota	Cyanophyceae		Nostocales	Calotrichaceae	Dulcicalothrix
475	TAO06013.1	Phormidium sp. SL48-SHIP	mdiiltlvilvlaligfvsellppdiialsvtvllmlcglvspeegmsgfsnsatmtvmamfilsagiaktgviqiirdflirwggqtsnqqiftlgiivgpisgfinntaviaiflpivedwcrkqkrspsklliplsyvsilggmttlvgtstnilasglseqlgyrtftifefskagififlfgllyltlfasyllpdrktdnesftqgyglrdyvselvitpqsslvgetlnnsgiqrkfdldvlellrdkvrfaqpladkilqsgdvlvvrssredllkireerglelfadvkftqtslesvlsseeekigevlilsnsrligttlkeirfrqrynatvlavrrgselvkgplgrvplrfgdllllqgpkqsfvglqttrellvleqrnvemlr…	Bacteria	Bacillati	Cyanobacteriota	Cyanophyceae	Oscillatoriophycideae	Oscillatoriales	Oscillatoriaceae	Phormidium
476	WP_133165323.1	Synechococcus lacustris	mlelfyaafntaslitlaviggaivlfiggwiapeitgllalalliatgvlkpgealqgfgspalitvmglfaisaglfrsggldrlraligsdairspkrmitlmvatvgpvsafvpntpivagllpviegwchrrkvspsrvllplsfatvlggtitlfgssvnlfasevseklgygafelfgftpigiavwllgglimvlladrflpdrgqnnddltahlssngylteveipsgseligvslhgsrlqrrfdadvlelhrgserflppladrtllmgdrlllrctradllrlqqdhtvv	Bacteria	Bacillati	Cyanobacteriota	Cyanophyceae		Synechococcales	Synechococcaceae	Synechococcus
477	WP_137666182.1	Sphaerospermopsis	magavalvfvflsgtlwywlvegwswedavymtvitlatvgysetnplesrgrlftivlilmgvinlgyivnrftqaviegyfqegirlrqqrrlmesltghyiicgfsrtgrqiakefqaegvsfavidsdfesvqqaqsegyivyqgdatlddtllkvgieraicivaalpsdaenlytvlsaktlnpniraiarasteeavqklqrggadavispyitggkrmaaaalrpqildfvdgmlsgadrqlymeeflldaafcpfvgqtlqkaklrsqtgalvlairrsdgnliggptgdtvlmsgdtlicmgtaeqlrslnqilgpinsqqlrrpkqs	Bacteria	Bacillati	Cyanobacteriota	Cyanophyceae		Nostocales	Aphanizomenonaceae
478	WP_138072264.1	Picosynechococcus sp. PCC 11901	mysieqkyrrlrgqlqlgllmlvalfllgtswfivveqwswvdaaymtmitlstvgfgetyplgdrsriftiiliflgliavgyivnrfieamisgyfqeikklkqyqqqisrlnnhyivcglgrtgqqvareflaenipfvvidqdpdiieaaqdqgyiciqgdatldqhlheakidratclvaalssdaenlytvlsaktlnpkiraiarasteeaveklrragadavvspyitggrrlaaaalrpqvmdfvdgiltgaersyyleeirvdsncggyigkslsearlrvqsgalvlairrqdgslipgptgdtlllsgdflicmgtaeqlrklnsilipvqtdgplrppqr	Bacteria	Bacillati	Cyanobacteriota	Cyanophyceae	Oscillatoriophycideae	Chroococcales	Geminocystaceae	Picosynechococcus
479	WP_138072997.1	Picosynechococcus sp. PCC 11901	mdrphaapqfsqtpfqrvttgsifflitiviaicgymlfgwtalesfymvvitvfgvgygevkplettpeklftifvilagtsaaiygvggfvqmvtegeinrafeaerqrksisnleshiiicgfgyigqilaqkledsgqafvvlsidpeqlaiaeqrgyltkegdpadelilqglgirrakalatvldsdasnvfitltarelnpelmilargevpstekklrlaganhvilpasvsgarmanlittppatdffsqssqqeqlndllqqinvqmielaiapqsslvgktvreleirgkgafivvalrrfqgdfithpsptlmltsgdilvvlgheedipkfarfyqlfqpk	Bacteria	Bacillati	Cyanobacteriota	Cyanophyceae	Oscillatoriophycideae	Chroococcales	Geminocystaceae	Picosynechococcus
480	TRU87348.1	Microcystis novacekii Mn_MB_F_20050700_S1D	mptpiiltltvlvvalvafvaewlpvdltalsvaivlillglvtpeegiagfsnsatvtvmamfvlsagitrtgviqvvrdrllvwggknphqqvfvlgalvgpisafinntavvaiflpivedwckkqkispsklliplsyatvlagmitvvgtstnilasgisaklgygqfslfqftalgvvtflagliylaifapkllpdrksstgefldddygskvylseviisprsnligqtlsesglqrkfdfdvlelirnkvhlsqplsdkvlnagdilivhssreellkikdergleifadvkfhkgdvesvittgeeklaevlilsnsrligttlkdlkfrqrynatvlairrgsellqgrlgkiplkfgdlllvqgpkqsfvglqttrellvleekdie…	Bacteria	Bacillati	Cyanobacteriota	Cyanophyceae	Oscillatoriophycideae	Chroococcales	Microcystaceae	Microcystis
481	TRU91449.1	Microcystis novacekii Mn_MB_F_20050700_S1D	mleslpmwiaamtfiavivvimfewlhitvaallgalilvfthimtlqeavgyisrsyatlalffgvmvlvrafeptkifdylaaqmvllakgqgkllligivaittpicavlpnattvmllaplipplaqdigvdfvpllilmvfvanssglltivgdpatyivgdsinitfmeylqrlslggalavitilvmlpwlfpkiwrtkfehledlphpkinhprvlalggiivflvlflfvvgesfpvplapaavalmgatlalllaqqskidtvhnilrdvdwstllffmsifvligglektgvvnsvsgflsiilgkniflgslvllffvgfissvvpniplvvamvpllkqylvnvnlvgievlspdyagsfppsvlplfyammygatlggngtlvga…	Bacteria	Bacillati	Cyanobacteriota	Cyanophyceae	Oscillatoriophycideae	Chroococcales	Microcystaceae	Microcystis
482	TRU93265.1	Microcystis novacekii Mn_MB_F_20050700_S1D	msisedkyrrlrqeliggifalivvfllgtfwyhliegwslldsaymtistlatvgfgeinplgergrlftmvlivmgvitigyivnrltealiqgyfqeglkqrqekrvidrlsehyiicglgrtgrqvaiefyaenipfvvidtdplqvnrakelnyivvqgdatldkslqmagieraicivaaltsdaenlytvlsaktlnpkiraiarasteeavqklqragadavvspyitggrrlaaaalrpqvmdfvdgiltgtdrsfymeeflidprtcpcvglslsqaqlrsrsgalvlairradgtliggptgdtelmagdllicmgtaeqlrsltqilipmrsdglrlpkh	Bacteria	Bacillati	Cyanobacteriota	Cyanophyceae	Oscillatoriophycideae	Chroococcales	Microcystaceae	Microcystis
483	TRU96735.1	Microcystis wesenbergii Mw_QC_B_20070930_S4D	mleslpmwiaamtfiavivvimfewlhitvaallgalilvfthimtlqeavgyisrsyatlalffgvmvlvrafeptkifdylaaqmvllakgqgkllligivaittpicavlpnattvmllaplipplaqdigvdfvpllilmvfvanssglltivgdpatyivgdsinitfmeylqrlslggalavitilvmlpwlfpkiwrtkfehleelphptinhprvlavggiivflvlflfvigesfpvpiapaavalmgatlalllaqqskidtvhnilrdvdwstllffmsifvligglektgvvnslsgflaiilgkniflgslvllffvglissvvpniplvvamvpllkqylvnvnlvgtevlspdyagsfppevlplfyammygatlggngtlvga…	Bacteria	Bacillati	Cyanobacteriota	Cyanophyceae	Oscillatoriophycideae	Chroococcales	Microcystaceae	Microcystis
484	TRU97733.1	Microcystis wesenbergii Mw_QC_B_20070930_S4D	msisedkyrrlrqeliggifalivvfllgtlwyhliegwslldsaymtistlatvgfgeinplgergrlftmvliimgvvsigyivnrltealiqgyfqeglkqrqekrlidrlsehyiicglgrtgrqvaiefyaenipfvvidtdplqvnrakelnyivvqgdatldkslqmagieraicivaaltsdaenlytvlsaktlnpkiraiarasteeavqklqragadavvspyitggrrlaaaalrpqvmdfvdgiltgtdrsfymeeflidpktcpcvglslsqahlrsrsgalvlairradgtliggptgdtelmagdllicmgtaeqlrnltqilipmrsdglrlpkh	Bacteria	Bacillati	Cyanobacteriota	Cyanophyceae	Oscillatoriophycideae	Chroococcales	Microcystaceae	Microcystis
485	TRV04846.1	Microcystis wesenbergii Mw_QC_B_20070930_S4D	mptpiiltltvlvvalvafvaewlpvdltalsvaivlillglvtpeegiagfsnsatvtvmamfvlsagitrtgviqvirdrlivwggknphqqvfvlgalvgpisafinntavvaiflpivedwckkqkispsklliplsyatvlagmitvvgtstnilasgisaklgygefslfqftalgvvtflagliyltifapkllpdrksstgefldddygskvylseviisprsnligqtlsqsglqrkfdfdvlelirnkvhlpqpladkvlnagdilivhssreellkikdergleifadvkfqkgdiesvittgeeklaevlilsnsrligttlkdlkfrqrynatvlairrgsellqgrlgkiplkfgdlllvqgpkqsfvglqttrellvleekeie…	Bacteria	Bacillati	Cyanobacteriota	Cyanophyceae	Oscillatoriophycideae	Chroococcales	Microcystaceae	Microcystis
486	TRV68038.1	Microcystis panniformis Mp_MB_F_20051200_S6D	mleslpmwiaamtfiavivvimfewlhitvaallgalilvfthimtlqeavgyisrsyatlalffgvmvlvrsfeptkifdylaaqmvllakgqgkllligivaittpicavlpnattvmllaplipplaqdigvdfvpllilmvfvanssglltivgdpatyivgdsinitfmeylqrlslggalavitilvllpwlfpkiwrtkfehledlphpkinhprvlalggiivflvlflfvvgesfpvplapaavalmgaalalllaqqskidtvhnilrdvdwstllffmsifvligglektgvvnsvsgflsiilgkniflgslvllffvgfissvvpniplvvamvpllkqylvnvnlvgtevlspdyagsfppevlplfyammygatlggngtlvga…	Bacteria	Bacillati	Cyanobacteriota	Cyanophyceae	Oscillatoriophycideae	Chroococcales	Microcystaceae	Microcystis
487	TRV69652.1	Microcystis panniformis Mp_MB_F_20051200_S6D	msisedkyrrlrqeliggifalivvfllgtfwyhliegwslldsaymtistlatvgfgeinplgergrlftmvliimgvvsigyivnrltealiqgyfqeglkqrqekrlidrlsehyiicglgrtgrqvaiefhaenipfvvidtdplqvnrakelnyivvqgdatldkslqmagieraiclvaaltsdaenlytvlsaktlnpkiraiarasteeavqklqragadavvspyitggrrlaaaalrpqvmdfvdgiltgtdrsfymeeflidprtcpcvglslsqaqlrsrsgalvlairradgtliggptgdtelmagdllicmgtaeqlrsltqilipmrsdglrlpkh	Bacteria	Bacillati	Cyanobacteriota	Cyanophyceae	Oscillatoriophycideae	Chroococcales	Microcystaceae	Microcystis
488	TRV77585.1	Microcystis panniformis Mp_MB_F_20051200_S6D	mptpiiltltvlvvaliafvaewlpvdltalsvaivlillglvtpeegiagfsnsatvtvmamfvlsagitrtgviqvirdrllvwggksphqqvfvlgalvgpisafinntavvaiflpivedwckkqkispsklliplsyatvlagmitvvgtstnilasgisaklgygqfslfqftalgvvtflagliylaifapkllpdrksstgefldddygskvylseviisprsnligqtlsqsglqrkfdfdvlelirnkvhlsqpladkvlnagdilivhssreellkikdergleifadlkfqkgdiestittgeeklaevlilsnsrligttlkdlkfrqrynatvlairrgsellqgrlgkitlkfgdlllvqgpkqsfiglqttrellvleekdie…	Bacteria	Bacillati	Cyanobacteriota	Cyanophyceae	Oscillatoriophycideae	Chroococcales	Microcystaceae	Microcystis
489	WP_143437486.1	Hydrocoleum sp. CS-953	liifgsatfsallafsgassglirfatgfeldatvmllvmfcillvlgmfmdqlsmmlltvpvffplaqtlgfdliwfgviillaleisfttppfglllfvmkgvstpgttmrdiyvaaipfmacsillvglliiwpeialwlpslgr	Bacteria	Bacillati	Cyanobacteriota	Cyanophyceae	Oscillatoriophycideae	Oscillatoriales	Microcoleaceae	Hydrocoleum
490	WP_144405692.1	Aliterella atlantica	mtkrprssgrkpiaasrvrqrnraeraptadgrdstlskvgvilgpvlflailflpipglatpargvlglaawmgawwvtdaiptaatgllplvvypllgppelndvgqtyadntillflgalllargisraqidervalhilkifggsprrlvagfmvacaaisawisaaattvimlpvalsvvatvgdegqrrrlgkclvlavvyastlgvlstiiatppnavfaslapqtlgfevgfgqwmligvpmsifsvavawvylvyvvapindvslaegnrvveerlrargplsrdekvvgavflltvvawvsrslvwgdllpnannvtiamagaltlfmlpsakggrlldwktavklpwgvllliggglalafgfttlgidvwianrlgflealpavvav…	Bacteria	Bacillati	Cyanobacteriota	Cyanophyceae		Chroococcidiopsidales	Aliterellaceae	Aliterella
491	WP_144865064.1	Hyella patelloides	maivltlsvlslaliafvfewlpvdftalvvaivlmllglvtpeqgiagfgntatitvmamfilsagvtrtgaiqvvrdllitkggksivqqilvmgiivgpvsafinntavvaifipiiedwcrklgisvskllmplsfasilggtltligtstnilasglsaqlgygefkvfqftalgtivfivglaylafftprilpsrkkprngkigqsyelddyvtevvvatnsslvgrtlnesgvqrqfdidvlelihdgthfpqpigdktidrgdilivrgsrevllqikderaieilpdvkfnqeslqeelntgeekigeililsnsrligstlkdlrfrqryngtvlairrgqelirerlgkvplrfgdlllvqgpkqsfrglqnsrellvleqrdvdnl…	Bacteria	Bacillati	Cyanobacteriota	Cyanophyceae		Pleurocapsales	Hyellaceae	Hyella
492	WP_144870508.1	Hyella patelloides	mrnysfeekygrlrqqliaggitlggivllgtlwyylvekwslsesaymtiitlstvgfsevnplgdrgriftiglilmglltigyivnrftealiqgyfqegirmrqeqqaiesldqhyivcgfgrtgssvvrefaaegipfviidddleevaeikqlgytvilgdatldeilqraqiekaiclvtalpsdaenlytvlsaktlnpqiraiarasteeavqklqragadavispyitggkrlaaaalrpqvmdfvdgiitganrsyyleevlidkqicpyvnqtmreaglrsqsgalvlairrfdgnliagpggdtlilegdalicmgtaeqlrklnrilgpissqalrlpkkk	Bacteria	Bacillati	Cyanobacteriota	Cyanophyceae		Pleurocapsales	Hyellaceae	Hyella
493	WP_144871748.1	Hyella patelloides	meilltiaivllalmcfigewlpvdvtalalmvslmtlglvtpeegisgfsnsatmtvmamfilsagiartgviqvlsnllinwggkhttrqiftmgiilapitafinntavvavflpvveewckkqgmsvsklliplsyitilggtitllgtstnvlasglseqlgygafsifeftqlglitavaglvylivvaprllpkrrkpnsdlvgqdyqlkdyvfemvleacpylinktlsdsqlqrqfdvdvlelirnnyhfpqplgdkilqegdillvrgsceelfkvkrercvnilpevelsdrsleatlttdeegimevlilsnshlvgftlkelhfrqrynatvlairrgeelirtrlsnvplrfgdilllqgpkqsligmqmhrgllaieqkeiapi…	Bacteria	Bacillati	Cyanobacteriota	Cyanophyceae		Pleurocapsales	Hyellaceae	Hyella
494	WP_144872469.1	Hyella patelloides	mnntkkvpktygyretwrtsnprpfrwvvdatlplaltltagiavllptslptegrlalfafivaailwsttsinaayvalgtvmllvltggasqeqlfealssdviwlmigafilggavkktglaarltqivvgrattvrslfwlltsiliplsfvipstsgraavtipvfrsitseiedrritraiallmptiilvstigaivgagshliandllyqitqqrisftqwaiyglpfaiaasyascwvimrlflnksrldrrlpkqeqkqkplsldeiktfaivllmmllwfseswhgyeiatvslagallltlpnfgvlswqdgvkavswnliifvgaalvlgrslidsdaaqwiisrifeisgiaqtdsqllvilllalisltshlymtshtaraaa…	Bacteria	Bacillati	Cyanobacteriota	Cyanophyceae		Pleurocapsales	Hyellaceae	Hyella
495	WP_146294413.1	Euhalothece natronophila	msialtllilivaficfafewfpvdftalvvaivlmllgivtpeegisgfsnpatitvmamfilsagisktgaiqiigdwllkwggknssrqifvmgglagsvasfinntpvvavfipvienwckkqnipvskmlmplsyaailggtvtligtstnllassisqqlgygefglfqftevglikfivgliylsfastwllpkrnptnngsvensyqlkdyvselvisprsnlikqtlrssevqrkfdidvleiirdgihfsqpladkvllagdillvrgskeellrireekgldilpdvkfqdnnitsqltdneegiaevlilsnsrlvgatlkelrfrqrynstvlairrgedvlrdrlgqvplrfgdlllvqgpreslagfqttrellvieqssregl…	Bacteria	Bacillati	Cyanobacteriota	Cyanophyceae	Oscillatoriophycideae	Chroococcales	Halothecacae	Halothece cluster
496	WP_146295460.1	Euhalothece natronophila	mysleknyqrlqkqlffgalalagvfllgtfwyhfveqwswsesaymtvitlstvgfsevrplpersqlftiglitagivvigyivnrfteaiiqgyfqkgielrqrkrlidtlnshyivcgfgrmgkqicnefnsesiqfviidkapdkieaarnanyiavegdatldetlqnvkvqdalcivaslssdaenlytilsaktlnpkiraiaranteeavkklqragadtvvsphltgarrlaaaalrpqvmdfvdgilagtegsfyieeflldpsicpfvgkslsearlrsqsgalvlairradgtliggpsaeeilqagdilfcmgtatqlrqinrilvpnqgtslrppheek	Bacteria	Bacillati	Cyanobacteriota	Cyanophyceae	Oscillatoriophycideae	Chroococcales	Halothecacae	Halothece cluster
497	WP_148766945.1	Dolichospermum sp. UHCC 0315A	magalalagifligtlwyslvegwkwedaaymtvitlatvgygethplgsrgrlftivlilmgvvnltyivnrftaaviegyflegirlrqqrrlmeslsehyiicgfsrtgrqiakefqaeavsfviidselesvqkaqeigyivfqgdatlddtllkvgitkaicivaalpsdaenlytvlsaktlnpgiraiarasteeavqklqrggadavispyitggkrmaaaalrpqildfvdgmlsgtdrqlymeeflldsdrcpfvgqslqkaklrsqsgalvlairrldgkliggptgdtvlmsgdtlicmgtaeqlrglnqilgpinsqqlrkpkis	Bacteria	Bacillati	Cyanobacteriota	Cyanophyceae		Nostocales	Aphanizomenonaceae	Dolichospermum
498	WP_151695425.1	Microcystis aeruginosa	mptpiiltltvlvvalvafvaewlpvdltalsvaivlillglvtpeegiagfsnsatvtvmamfvlsagitrtgviqvvrdrllvwggksphqqvfvlgalvgpisafinntavvaiflpivedwckkqkispsklliplsyatvlagmitvvgtstnilasgisaklgygqfslfqftalgvvtflagliyltifapkllpdrksstgefldddygskvylseviisprsnligqtlsesglqrkfdfdvlelirnkvhlpqpladkvlnagdilivhssreellkikdergleifadlkfqkgdiesaittgeeklaevlilsnsrligttlkdlkfrqrynatvlairrgsellqgrlgkiplkfgdlllvqgpkqsfiglqttrellvleekeie…	Bacteria	Bacillati	Cyanobacteriota	Cyanophyceae	Oscillatoriophycideae	Chroococcales	Microcystaceae	Microcystis
499	WP_151695638.1	Microcystis aeruginosa	mleslpmwiaaitfvavivvimfewlhitvaallgalilvfthimtlqeavgyisrsyatlalffgvmvlvrafeptkifdylaaqmvllakgqgkllligivaittpicavlpnattvmllaplipplaqdigvdfvpllilmvfvanssglltivgdpatyivgdsinitfmeylqrlslggalavitilvmlpwlfpkiwrtkfehledlhhpkinhprvlavggiivflvlflfvvgesfpvpispaavalmgatlalllaqqskidtvhnilrdvdwstllffmsifvligglektgvvnsisgllaiilgkniflgslvllffvglvssvvpniplvvamvpllkqylvnvnlvgtevlspdyagsfppevlplfyammygatlggngtlvga…	Bacteria	Bacillati	Cyanobacteriota	Cyanophyceae	Oscillatoriophycideae	Chroococcales	Microcystaceae	Microcystis
500	WP_151695762.1	Microcystis aeruginosa	msisedkyrrlrqeliggifalivvfllgtlwyhliegwswldsaymtistlatvgfgeinplgergrlftmvlivmgvvsigyivnrltealiqgyfqeglkqrqekrlidrlsehyiicglgrtgrqvaiefyaenipfvvidtdplqvnrakelnyivvqgdatldkslqmagieratcivaaltsdaenlytvlsaktlnpkiraiarasteeavqklqragadavvspyitggrrlaaaalrpqvmdfvdgiltgtdrsfymeeflidprtcpcvglslsqahlrsrsgalvlairradgtliggpngdtelmagdllicmgtaeqlrsltqilipmrsdglrlpkh	Bacteria	Bacillati	Cyanobacteriota	Cyanophyceae	Oscillatoriophycideae	Chroococcales	Microcystaceae	Microcystis
501	GCE96239.1	Arthrospira platensis NIES-46	mtqiilglqgwvltltyiglglgyipglrmnratialvgsalliaigtltleqawdaidphtivfllsmmvinaylsysgffnlalvyllrfihsplgllvlltfgtgilsafflndtlalvstpltlklarslklnpvpyllaiaastnigslatlsgnpqnilvgsfsgisylqfaqtltpvaivglglqigllcllypevrishplpsnsltqsplylhrplliktiivttllltafiinlplaesaflaaaillitrrikpqrvlqqvdwsllvmfsglfiltycvqslqllnhlstwvsyplgllvitallsniisnvptvlllqsfippdatsswillaasatlagnltlfgsvanlitveaaasggdrlsfwehlrfgfpltvitltityiw…	Bacteria	Bacillati	Cyanobacteriota	Cyanophyceae	Oscillatoriophycideae	Oscillatoriales	Microcoleaceae	Arthrospira
502	GCE94688.1	Arthrospira platensis NIES-46	mevfltlsivvlalisfivewlpvdltaiavtvllmflglvtpeqgisgfgnsatitvmamfilsagitrtgviqiirdrlikwggkrinqqlfvmgslvgpisafinntaviaiflpiiedwckqqktspsqfliplsyasilggmitvigtstnilaggiseqlgygnfhifqftsvglltfligllyisliapkllpkresrinsamensydlqeylsevvvtntsslvgqtlreseiqrkfdldvlelvrnkihlpqpvadkvlksgdiliirstredllkiknergldllpdvkfreqsletvlssgeekiaevlilsnsrligttlkdlrfrqrynvtvlairrgaelvqgrlgkiklrfgdlllvqgpkesfiglqttrellvleqrdidnl…	Bacteria	Bacillati	Cyanobacteriota	Cyanophyceae	Oscillatoriophycideae	Oscillatoriales	Microcoleaceae	Arthrospira
503	WP_152589271.1	Nostoc sphaeroides	miflqfaiygilgltylglalgyipglrmnratialvgsgflialgvlnlqeawqaidantivfllsmmvvnanlsyagffrrslsvilsitrsplgllmaltfgsgilsafflndtlalvftpltlsltqalglnpipyllaiagatnigsvatlsgnpqniligsfsgisyleflrvltpvalvglviqvillwllypdvrsvkpceqvtvgnqrifkplfkktlvitiglliaftvglplgesalvaaslllitrrikpqrilqkvdwnllvmfsglfiltkvtqklnllqpfthainsaasflgvtvvlsnlisnvpavlllhplvspgdtkywlllaagstlagnltlfgsvanlivveaaadlgykltfwehlrfgapltvctlvivylwvh	Bacteria	Bacillati	Cyanobacteriota	Cyanophyceae		Nostocales	Nostocaceae	Nostoc
504	WP_155748075.1	Scytonema sp. UIC 10036	mialggvflvgtswykfiegwswedaaymtvitlatvgygetqplgargrlftialilmgvvsigyivnrfteaviegyfqqgirlrrqrrlmeslsehyiicgfsrtgrqiamefgaegvpfvvidsriesvqkaqsqgfivyqgdatldesllkvginraicivaalpsdaenlyivlsaktlnpsiraiarasneealqklqragadavvspyitggkrmaaaalrpqvmdfvdgmlsgtdrqlymeefvldpitcpfvgqtlgqarlrgqtgalllairrasgeliggptadtvfmagdaliamgtaeqlralnqllgpirsktlrrpkkg	Bacteria	Bacillati	Cyanobacteriota	Cyanophyceae		Nostocales	Scytonemataceae	Scytonema
505	WP_155751179.1	Scytonema sp. UIC 10036	menwqalisiltfisviilimtewvhltiaallgalllvftnvmtledavsyignshgtlglffgvmvlvrafeptkifeylatqmvilakgkgnrlllgivgittpicavlpnattvmllaplippiaeevginfvpllilmvfvansaglltivgdpatfivgdainisftdylwrlslggaiaiitivailpllfrkiwktklenleqlphpqinhprvltiggfivafvliffvvgeympvpvspaavallgaalamllshqskidtvnnilrdvdwstliffmsifvligglektgvinslsgvlaavlgkniligslslvffigllssvvpniplvvamvpllkqyvvnvglaptevlapnfqgqfppevlplfyammfgatlggngtlvgas…	Bacteria	Bacillati	Cyanobacteriota	Cyanophyceae		Nostocales	Scytonemataceae	Scytonema
506	WP_157910913.1	Vulcanococcus limneticus	mplpiellallavlvaalvgwltpaqalagfgnpatltvvamfvlsaavvrtgalapvqsflerhggnslsrqllllaavvgplsavinntavvamfipvverwcrrlgvaparmlmplsfmtvmagvatllgtstnlvasslseqlgygsfallqftpmalltygcgvlllallapwllprgeaaeraqqleagyaihdylsellvadssplvgqrlddtllqhtfdvrllalirdgerfslplggqvlrggdllvvkgrgdrllalrdqeglelvpelgapapldleldaiaevlvpagsrliglslreirfsqrftstvlairrgedllrdrlgqvklrlgdalllqtpratlpalqvsrdlllldgaveqddrrdrlpwalgvtaamlvltllrs…	Bacteria	Bacillati	Cyanobacteriota	Cyanophyceae		Synechococcales	Synechococcaceae	Vulcanococcus
507	WP_159786848.1	Sodalinema gerasimenkoae	mdifltlvilvlalvgfvsellppdiialsvtvllmlcglvtpeegmsgfsnsatvtvmamfilsagiaktgviqiirdflvrwggksssrqiftlgvlvgpisafinntavlaiflpivedwcrkqkrspsklliplsyisilggmmtlvgtstnilasglseqlgyrtftifefskasvcififgllyltfcgpallpnrktegesftqdyglkdyvtelvitpqsslvgetlnnsgiqrkfdldvlellrdkvrfaqpladkileagdvlvvrsgredllkireergldlvadvkftqksldsvlsseeekigevlilsnsrligttlkeirfrqrynatvlavrrgselvkgplgrvplrfgdllllqgpkqsfiglqttrellvleqrnvetir…	Bacteria	Bacillati	Cyanobacteriota	Cyanophyceae	Oscillatoriophycideae	Oscillatoriales	Microcoleaceae	Sodalinema
508	WP_161825920.1	Petrachloros mirabilis	meivltlaivvgalicfvgewwpvditaisvaivlmvfgqvlpetwidpdrwitpaegisgfgnaatitvmamfilsagiartgaiqvisdflmqrggkttsqqifvlgmvvgpvtafinntavvavflpivenwcqrmgvspsklmiplsyatilgglmtligtstnilaselsaklgygefslfqftklgmltfgigmvylsviaprllpnrsvpqasaaqgngygltdyvsevviapgssligktlrtsgiqrkfdldvlemirngihfsqpvadkilsagdillvrgsreellkvqneqglellpmvkfnretmeaeinsgetqlaevlilananligstlkdlrfrqrynatvlairrgeemvrerlgklplkfgdlllvqgpresflglqtsr…	Bacteria	Bacillati	Cyanobacteriota	Cyanophyceae		Synechococcales	Petrachlorosaceae	Petrachloros
509	WP_166274736.1	Lyngbya confervoides	mdfildpkfqtllvivlaliafiaewlpvditallvtsvlmilglvtpdegiagfgnsatitvlmmfilsagvvktgvtqslrnwllrwggarprrqifvlglligpitafvnntavvaifmpiieswcqksrispsklliplsyltilggtitvigtttnilasglskdlgygefslfqfsklgltvfaiglmyltfvaprlipsrrsisadletfnvreyvsevviaprsalinqtlrqsglqrqfdldvleiirngnhfpqplsdkilragdvllvrssteellnirdqagldllpqvkfaeesnqeslehelssgeeeisevlilsnsrlvgttlkeirfrqrynatvlairrgeevvrdrlgqvplrfgdlllvqgprdslkgmqttrellvle…	Bacteria	Bacillati	Cyanobacteriota	Cyanophyceae	Oscillatoriophycideae	Oscillatoriales	Microcoleaceae	Lyngbya
510	WP_166279563.1	Lyngbya confervoides	mnprsirkyqrirkelqfgvlfliglnligtlwytviegwkfheavymtvitlatvgfqevhplgvrgrmftisliilgviglgyiinrftdaliqgyfqdrfkyrqqirlmrkisdhiilcgfgrtggqiarelveqnmpfivvdaeaesidiaqsmgysvfqgdatlddtlldagieraacfiaaltsdadnlyavlsaktlnpnlriiarasseeaiqklqrvgadvvvspyitggkrmaaaalrpqvmdfvdgmlsgasesvyieelelhesdcpevgkslresdlrsrtgamvlairrltgqliagpspetqledcdtlicmgtaeqlrdlnqilsplapqeprvprslrrsk	Bacteria	Bacillati	Cyanobacteriota	Cyanophyceae	Oscillatoriophycideae	Oscillatoriales	Microcoleaceae	Lyngbya
511	WP_166281695.1	Lyngbya confervoides	mlswnamlslvtftgvmtlivtervqftiaalmgalalicfnvltldeavgyigqshatlalflgvmimvrafeptqifdylatrmvilakgqgkrllmgivavtapicavlpnattvmllaplippmaeelgvnfvpllilmvfiansaglitlvgdpatfivgdavnisfvdylqrlslggivailavvllipilfkkiwqkdlpdlshlphpkvnhprmlvlgggvaatvliffgvgeslpiplspatvallgaalclwivhhskidtiqqvlrdvdwttllffmsvfvligglektgviqaasglfsrllgqnialgamvliwvvgiisslvpniplvvamvpmikeytanvgfvpeamldpsyqgsfpdevlplfyammygatlggngtlfgas…	Bacteria	Bacillati	Cyanobacteriota	Cyanophyceae	Oscillatoriophycideae	Oscillatoriales	Microcoleaceae	Lyngbya
512	WP_167720793.1	Tolypothrix sp. PCC 7910	mnvlqlviysllgltylglalgyipglrmnratialvgsaflialgavnlqeawqaidantiifllsmmvvnanleysgffrrslslllsvtrsplgllialtfgsgilsavflndtialiftpltlsltqalrlnpipylltiagatnigsvctlsgnpqniligsfsgipyldflralapvaliglaiqigllwllypdvrstqpcqelsisnknrifkplfnktlvittglliafamglplaesalvaaslllitrrikpqrilqkvdwnllvmfsglfiltrvtqklnllqpfthavntsasflsvtvilsnlisnvpavlllhplipkddtqywlllaagstlagnltlfgsvanlivveaatnlgykltfiehlrfgipltlctlilaylwih	Bacteria	Bacillati	Cyanobacteriota	Cyanophyceae		Nostocales	Tolypothrichaceae	Tolypothrix
513	WP_167727528.1	Tolypothrix sp. PCC 7910	magaialgcvfiigtlwyslvegwswedaaymtvitlatvgygethplgsrgrlftialilmgvinigyivnrfteaviqgyfqegirlrqqrrlmeslsghyiicgfsrtgrqiakefraegvtfvvidselesvqraqtegyvvyqgdatlddsllkvgieraicivaalpsdaenlytvlsaktlnpairaiarasteealqklqragadavispyitggkrmaaaalrpqildfvdgiltgtdrqlymeeflldpafcpfvgqslqkaklrsqtgalvlairrldgnliggptgdtvlmpgdtlicmgtaeqlqslnqilgpivskklrkpkns	Bacteria	Bacillati	Cyanobacteriota	Cyanophyceae		Nostocales	Tolypothrichaceae	Tolypothrix
514	WP_168568854.1	Oxynema aestuarii	mysnfqkkyrrirnellaggvglagvlligtlwywlvegwklsdaaymtaitlstvgymevhplgergrlftvsliamglvsigyivnrftealiqgyfqdglrlrqqqrlldtlsnhyilcgfgrtgrqiayefsaenipfvvidtdpeqiqiaqdlgyitiqadatldatlmkvgidralclvtampsdaenlytvisaktlnpkirsiaranseeavqklqrggadavispyitggrrmaaaalrpqvmdfvdgiitgadrafyleefriepgacpcegqtladtrlrsrsgalvlairrsdgnliggptadtmvlpgdtlicmgtaqqlrrlnqilsplkaktprlprkfppqp	Bacteria	Bacillati	Cyanobacteriota	Cyanophyceae	Oscillatoriophycideae	Oscillatoriales	Oscillatoriaceae	Oxynema	Phormidium tanganyikae
515	WP_168568876.1	Oxynema aestuarii	mgiqqyfvliwqqltslrrysdrlgkhwigcaiaalifatvmviplpdftpearrslavfgvavfmwgtstlplpvtallillllpfsgaishedtyayfgnravffilgafilsspivrsglstrialavvsrfgkkqttllgsilllaaimscvisahavaamlfpivlevvrasgakpggrfglaaflalawgvvigsnttllggargplalgilfnttgdsisflqwivwtiplvlillglaygllqlmaqgekvslpkarrflearnkqlgpisrrelytagitlltivlwvvegdnwgldsvafigvclafivgvaqwreveedvnwgifvmygsaialsaaltdtgaasaltqlilasginspilvfatvvvialamtefmsnaaavavilp…	Bacteria	Bacillati	Cyanobacteriota	Cyanophyceae	Oscillatoriophycideae	Oscillatoriales	Oscillatoriaceae	Oxynema
516	WP_168697379.1	Dolichospermum flos-aquae	magalalagifligtlwyslvegwkwedaaymtvitlatvgygethplgsrgrlftivlilmgvvnltyivnrftaaviegyflegirlrqqrrlmeslsehyiicgfsrtgrqiakefqaeavsfviidselesvqkaqeigyivfqgdatlddtllkvgvtkaicivaalpsdaenlytvlsaktlnpdiraiarasteeavqklqrggadavispyitggkrmaaaalrpqildfvdgmlsgtdrqlymeeflldsdrcpfvgqslqkaklrsqsgalvlairrldgkliggptgdtilmsgdtlicmgtaeqlrdlnpipvneinslqiitninsanika	Bacteria	Bacillati	Cyanobacteriota	Cyanophyceae		Nostocales	Aphanizomenonaceae	Dolichospermum
517	WP_169263838.1	Brasilonema	mystleqkyqriqkelkagvialagvffigtlwykfvedwswedaaymtvitlstvgygeirplgprgrlftialilmgvisigyivnrfteaiiegyfqqgirirqqrrlmesltqhyiicgfsrtgrqiaiefraenvpfviidsdlesvqiaqqkdyivyqadatldetlwkvgidravcivaalpsdaenlyvvlsaktlnpkiraiarasteealqklqragadavvspyitggkrmaaaalrpqvmdfvdgiisgtdrelymeeflldpatcpfvgqtlgeanlraktgalllairrasgeliggptpetafvpgdvliamgtaeqlralnkvlgpinskrlrrprks	Bacteria	Bacillati	Cyanobacteriota	Cyanophyceae		Nostocales	Scytonemataceae
518	WP_169264782.1	Brasilonema	mllrqlaiygvlgltylglalgylpglrmnratialvgsafliglgalnlqeawdaidattivfllsmmvvnanlsfagffqralavllsftrspfgllialtcvsgvlsafflndtlaliltpltlsltqalnlnpipyllalagatnigsvatlsgnpqniligsfsgihyidflralapvaliglvieigllwllypevrstqpseqlllkkgrifkplyqktiiittglliafavglplavsalvaaslllitrrikpqrilkevdwnllmmfsglfiltkvtqklnllqpftyvvnsgvgllsvtavlsnlisnvpavlllqplipkdntqswlllaasstlagnltlfgsvanlilaeaagelgykltfwehlrfgvpltvltlllvyvlih	Bacteria	Bacillati	Cyanobacteriota	Cyanophyceae		Nostocales	Scytonemataceae
519	WP_169361617.1	Pseudanabaena yagii	mltwqaiaslatfigvifllitewihfvvaaflgallliitnvitmpeaigyigkshgtlglffgvmvmvrafeptkvfeylatqmvilakgrgdrlllgivaittpicavlpnattvmllaplippmaqeigvdfvpllilmvfvanssglltivgdpatyivgdainmsfvdylmklslggaiavgvivailpflfrkiwnkklenlerlphpkinhprtliigaiitafvltffvigetlpvpvspatvallgaalalmlahhskmdtvphilrdvdwstliffmcifvligslektgviasmsgvlaivlgknialgsisliffvglissvvpniplvvamvpllkqyvvnvglaspevlatdfagqfpnvvlplfyammygatlggngtlvgas…	Bacteria	Bacillati	Cyanobacteriota	Cyanophyceae		Pseudanabaenales	Pseudanabaenaceae	Pseudanabaena
520	WP_171815829.1	Anabaena	magavalgfvfligtlwywlvegwswedaaymtvitlatvgygethplgsrgrlftialilmgvvnigyivnrfteaviqgyfqegirlrqqrrlmeslsghyiicgfsrtgrqiakefraegvtfvvidaemesvqraqaegytayqgdatlddtllkvgieraicivaalpsdaenlyivlsvktlnpgiraiarasteealkklqrggadavispyitggkrmaaaalrpqvldfvdgiltgadrqlymeeflldptmcpfvgqslqkaklrsqsgalvlairrtdgnliggptgdtvlmpgdtlicmgtaeqlqslnqilgpinsqqlrrpkns	Bacteria	Bacillati	Cyanobacteriota	Cyanophyceae		Nostocales	Nostocaceae
521	WP_172184778.1	Microcoleus asticus	mitlkylvlgltylgfglgylpglrmnraavaivgsalavalgildlktaweaidpgtivfllgmmivnsalgasgffqlalefltrftrspfgimvaitfgsgilsafflndttaillapltlsltrslslnpipyllalaggtnlgsvatvsgnpqnilvgsfsgisylefarslapvalicllvqvawlwllypevrsckslpevpqvryrlfkpllakslwvtagllvaflagvplaesawiaasillitrrvksdrilqgvdwnllvmfaglfvvtkatqqlglldnltnltgtplsllgvtvilsnlisnvpavlvlqsvivktdtqawlllaagstlagnltllgsvanlivaevagksgdyltfkehlrfglpltfvtlgiayfwly	Bacteria	Bacillati	Cyanobacteriota	Cyanophyceae	Oscillatoriophycideae	Oscillatoriales	Microcoleaceae	Microcoleus
522	WP_172191485.1	Microcoleus asticus	menvqaaiaaatfigvvfliitewihltvaaflgavilvfthvmtlndaieyisrshatlglffgvmvmvrafeptkvfdylatqivilakgkgknlllgivaittpicavlpnattvmllaplippmaqevgvdfvpllilmvfvanssglltivgdpatfivgdainmsfadylvklslggaisvavlvailpwlfpeiwnkkledlehlphpkinhprvlavggviiafvltffvigdslpvpvspaavallgaalamllahhsqidsvnnilrdldwstllffmsffvligglektgiighlsgflavilgkniffgslgllfvvglmssvvpniplvvamvpllkqyvvnvgfapaevlapdfagqfpievlplfysmmyganlggngsligas…	Bacteria	Bacillati	Cyanobacteriota	Cyanophyceae	Oscillatoriophycideae	Oscillatoriales	Microcoleaceae	Microcoleus
523	WP_172354362.1	Thermoleptolyngbya sichuanensis	mqedfrlivdlvvvlaaaagggllaallrqpvllgyllggaivgpaglglvkeliqvetlaqfgaafllfalgvefslnelrkvqaislgggalqilstigitalvsvgigwvtsptqgiflgsilslsstavvlkclmernetetlhgrvmlgilvvqdlalglmlavlpaleapsgeigaavgvallktamiaggaiaagiwlippllrllartesrelfllgvvalclgiallteylglsiemgafiaglmiseveyadqtltyvepirdifatlffaavgmlidprfiwenlelilglvalvfvgkfliiaplvrafryplktalitglglaqigefsfvlaskgqvlglvsrrvyllilgttavtlvftpfvlrlvpkvfawaesvpalrnwle…	Bacteria	Bacillati	Cyanobacteriota	Cyanophyceae		Oculatellales	Oculatellaceae	Thermoleptolyngbya
524	WP_172354675.1	Thermoleptolyngbya	mnlsslsffrnlrggtrqyaviglgrfgravcmtlhnlgyevlgidseerlveqalsdeivahaltldstdpsalkeagvydfdtviiaignyiqesiittlnikeggvryvvakastevhgkllrrvgadhvvfpehemgctlarsltrpgvldrfeidpdnsivelvvpeefdgksiveldlrsrygvsvlalsqngkfevnpipsmrlrkgelmvviganrgiehlpv	Bacteria	Bacillati	Cyanobacteriota	Cyanophyceae		Oculatellales	Oculatellaceae
525	WP_172356055.1	Thermoleptolyngbya	mentpailalglfctviflvmtewihftiaaflgalllvftnvmtlneaigyigagystialffgvmvlvrsfeptkifdylatqmvilakgkgsrlllaitgitslvcaflpnattvmllapllpplaadvgvdfvpllilmvlvsnsaglltlvgdpatfivgdainisfveylsrlslggaialltillmtpvlfrkiwrteltnldqlphpeinhprvlsvgaiivalvliffvigeslpvpvspagvalmgaalalllahhskidtlnnilrdvdwstliffmsifvligglqktgviggisgilatilgqniflgsilllflvgllssvvpniplvvamvpllkqylvnvgmagqevlepsyggqfppevlplfyammfgatlggngtlagas…	Bacteria	Bacillati	Cyanobacteriota	Cyanophyceae		Oculatellales	Oculatellaceae
526	WP_172642193.1	Cylindrospermum stagnale	mvgaialggvfligtfwycfiegwswedaaymtvitlatvgygethplgsrgrlftialilmgvinigyivnrfteaviqgyfqegirlrqqrrlmeslsghyiicgfsrtgrqiakefraegvsfvvidadvesvqraqsegytafqgdatlddtllkvgveraicivaalpsdaenlyivlsvktlnpgiraiarasteealkklqrggadavispyitggkrmaaaalrpqvldfvdgiltgadrqlymeeflldptvcpfvgqslqkaklrsqsgalvlairrgdgaliggptgdtvlmpqdtlicmgtaeqlrslnqilgpinsqqlrrpkns	Bacteria	Bacillati	Cyanobacteriota	Cyanophyceae		Nostocales	Nostocaceae	Cylindrospermum
527	WP_173362926.1	Gloeothece verrucosa	msmkivltlavliialiafvaewlpvdltamsvavvlillklvspeegisgfgnsatitvmamfilsagitrtgiiqivrdllmkwggknssqqilvmgmivgpitafinntavvaiflpiveewckqrkisvskllmplsyvtvmggmitlvgtstnilasgvskqlgygefslfqfsalgmitfviglaylaffaprllpdrksasnksleqdyqiedyvseilipprssligqtlrqsgiqrkfdlavleiihddshfpqpladkvlsagdillvkgsrenllkikdergieifadvqfsqeeveeeistgaekvaqvlilsnsrligstlkdlrfrqrynatvlairrgeelirerlgkvplrfgdlllvqgpkesfigfhttrellvleekdie…	Bacteria	Bacillati	Cyanobacteriota	Cyanophyceae	Oscillatoriophycideae	Chroococcales	Aphanothecaceae	Gloeothece
528	WP_173391272.1	Gloeocapsa sp. PCC 73106	mlnnieaviatltflavilviafeqlhltvasllgalilvfthvmtlkeaidyisysyatlalffgvmvlvrsfeptkifdylatqiilfakgsgkllligivvvtslvcsvlpnattvmllaplippiaqdigidfvpllilmvlvsnsaglltlvgdpatfivgdainisfleylqrlslggllsviviclmlpilfrklwrtqykhledlphpqinhprvlvvggiivafvlvffvigesfpvpispaavallgatlalllahqskidtvsnilrdvdwstliffmsvfvligglektgvisslsgvlsliigqniflgslllvfsiglisnlvpniplvvgmvpllkqyivtaglagpevlasdfsgalppivlplfyammfgatlggngtlvga…	Bacteria	Bacillati	Cyanobacteriota	Cyanophyceae	Oscillatoriophycideae	Chroococcales	Chroococcaceae	Gloeocapsa
529	WP_181246318.1	Chroococcidiopsis cubana	mvdavlplaltliagiaillpsslptearlslfafalavilwsttslnaayvalatvvllilsggseqealfealesdviwlmigafilggavqqtglaarltqlvvsrarnvngvfwllttiliplsfvipstsgraavvipvfrsianaagdrritramallmptiilvatistligagshliaidlldeiadvklsyaqwalygvpfgvvasyiscwvilrlfldknrrqrqlqipyqqkkpfstaerttllvvlvmvglwlteswhgleiatvtvigalvltapsigviswknglkavswnlivfvgaalvldealiesdaaewiinqlfaasgiagtesrllillvlslialtshiymtshtaravalvpallylgnslqlnpvavlflsnvgm…	Bacteria	Bacillati	Cyanobacteriota	Cyanophyceae		Chroococcidiopsidales	Chroococcidiopsidaceae	Chroococcidiopsis
530	WP_181494922.1	Thermosynechococcus sichuanensis	mlrsllqllilalsygalalggvpglrmnratialvsaallialgaidlptawqaidpqtivfllsmmivnaylglsgffqiamvtvvrfsssplgllvfltvatgilsavflndtlalvttpltlrithvlglnpvpyllaiagatnigsvatlsgnpqnilvgsfshlgylpfaqvmvpvavlglglqviwlwwlypgvrsrqpctlvtlqpakvqkgllhktllvsglmflafllgfplaessllaaaallvtrrlkpervlaqvdwsllvlfaglfiltrciqnfdllavlrpwvnqplplvlitallsnlisnvptvlllaqfipkgadqlwyllaatstlagnltlfgavanlitveaaassghrfsfwqhlrfgapltvltlaiayvwivsqt	Bacteria	Bacillati	Cyanobacteriota	Cyanophyceae		Acaryochloridales	Thermosynechococcaceae	Thermosynechococcus
531	WP_181927892.1	Nostoc edaphicum	miflqfaiysvlgltylglalgyipglrmnratialvgsaflialgvlnlqeawqaidantivfllsmmvvnanlsyagffrrslsvilsitrsplgllmaltfgsgilsafflndtlalvftpltlsltqalglnpipyllaiagatnigsvatlsgnpqniligsfsgisyleflrvlapvalaglviqvillwllypdvrsvkpcqilpttnqriykplfnktlvittglliaftvglplaqsalvaaslllitrrvkpqrilqkvdwnllvmfsglfiltrvtqklnllqplthtvnsaasllgvavvlsnlisnvpavlllqplisqgdtkswlllaagstlagnltlfgavanlitveaaadlgykltfwehlrfgvpltvctlvlvylwvh	Bacteria	Bacillati	Cyanobacteriota	Cyanophyceae		Nostocales	Nostocaceae	Nostoc
532	WP_181928567.1	Nostoc edaphicum	mtgaialggvffigtlwyclvegwswedaaymtvitlatvgysethplgsrgrlftialillgvvnigyivnrfteaiiqgyfqegirlqqqrrlmeslsehyiicgfsrtgrqiskefraedapfvvidadmesvqraqaegytayqgdatlddtllkvgieraicivaalpsdaenlyivlsaktlntgirviarasteealqklrrggadevispyitggkrmaaaalrpqvldfvdgiltgadrqlymeeflldpafcpfvgqslqkarlrsqsgalvlairrldgtliggptgdtvlmsgdrligmgtaeqlrslnqilgpigsqqlrrpkns	Bacteria	Bacillati	Cyanobacteriota	Cyanophyceae		Nostocales	Nostocaceae	Nostoc
533	WP_181930471.1	Nostoc edaphicum	menwqailsvitftsviflvmtewvhltiaallgalllvfsnvmtlqeavgyignshgtlglffgvmvlvrafeptkifdylatqivllakgqgkrlllgivaivtpicavlpnattvmllaplippmaeeiginfvpllilmvfvansaglltlvgdpatfivgdavnisftdyllklslggviaiviviatlpflfrkiwntqldnleelphpqinhpralsfgavivffvllffvigeslpvpispaaaallgaalalllshhskidsvnnilrdvdwstliffmsifvligglektgvisglsgilavilgkniilgslfllffvgilssvvpniplvvgmvpllkqyivtvglaptevlaqdfqgqfppevlplfyammfgatlggngtlvgas…	Bacteria	Bacillati	Cyanobacteriota	Cyanophyceae		Nostocales	Nostocaceae	Nostoc
534	WP_185187413.1	Synechococcus sp. LTW-R	madlvaaalqpealitllvligsvvlfvsgwlapdltgllaagllvsfhvieprealegfgspalitlaglfaisaglfrsggldrlraligsdairspkrmialmvtvvgpvsavvpntpivasllpvvegwckrrrispskvllplsfatvlggtitllgssvnllasevssrlgygsfglfsftpiglgvwllggslmvlladrflpdrgrddddliadlsssgyltevkiplgseligqslhatrlqrrfdldvlelhrgterfmppladrtlmlgdrlllrcnrddllrlqqdhtvvlaptpeqpvsleqdnsqrmvevllpsgstlagdclrdlrfrqrynatvlalrrgnavlrerlgraqlregdvlllqgpkdairglqanndlvvleql…	Bacteria	Bacillati	Cyanobacteriota	Cyanophyceae		Synechococcales	Synechococcaceae	Synechococcus
535	WP_187329358.1	Halomicronema hongdechloris	mqlwqyhrhrwtwgwgqallwfvmglcgaglvwsspgllstlagwpwqaglavgvtvltflltmltayppemiflgglgllmvsgvldteqalegfsnpgmvtvgvlyvvvtglqqtgglawisqqvlglpkglpsamtrlmlpvmglsvflnntpvvamfvpvvndwcrklrispsklmiplsyaaifggtcsligtstnlvvngmliaatdhpglglfditrvslpcavagvgylllshrwllpqrksvlgdaddprqytvemvvepgsplagktieqaglrhlpglflmeiargsqiltavtprevlqehdqlvfvgmvdsivdlqrlrglkpatdqvfkldsprterslieavvsntcplvgmtiregqfrsrynavvlavarngerlpgklgdi…	Bacteria	Bacillati	Cyanobacteriota	Cyanophyceae		Nodosilineales	Nodosilineaceae	Halomicronema
536	WP_187707502.1	Cylindrospermopsis curvispora	magalalvlvflvgtcwyclvegwswedaaymtvitlatvgygetnplgsrgrlftialilmgvvnigyivnrftqaiiegyfqqgikvrqqrrlmeslighyiicgfsrtgrqiakefqaesvsfvvvdsnmesvqeaesqgymvyqgdatlddtlskvsiqravcivaalpsdaenlytvlsaktlnpkiraiarasteeslqklqrggadtvispyitggkrmaaaalrpqvldfvdgilsgtdrqlymeeflldgdcpflgqtlqkaklrsqtgalvlairrsdgnliggptgdtilisgdtlicmgtaeqlrglnqvlapmnsrqlrrpkhi	Bacteria	Bacillati	Cyanobacteriota	Cyanophyceae		Nostocales	Aphanizomenonaceae	Cylindrospermopsis
537	WP_190482300.1	Pseudanabaena sp. FACHB-2040	megvpaiatsfgqlaalaifasvifliitewlhltiaallgalllvflnvltldeaisyigrshatlalffgvmvmvrafeptrifeylatqmvllakgqgkrlllgivalttpvcavlpnattvmllaplipplaadigvdyvpllilmvfvansaglltlvgdpatfivgdainmsfleyltklslggvvalvtlvflvpflfseiwnrqlddlsnlpqpevnhprmlafggvvvalvliffvigeslpvpippalvallgatlclllthqskidsiqnvlrdvdwstliffmsifvligglektgvisgasgvlalllgqnivlgsillllfvgllssvvpniplvvamvpllkeylvtvgmappevlsagytgsfppetlplfyammfgatlggn…	Bacteria	Bacillati	Cyanobacteriota	Cyanophyceae		Pseudanabaenales	Pseudanabaenaceae	Pseudanabaena
538	WP_190483012.1	Pseudanabaena sp. FACHB-2040	mitlvnpifltllvvvlalvafvvewfpiditalmvaivlillglvtpeegisgfgnsatitvmcmfilssgiartgllqvarnflvqwggknpsrqilvmgalvgpmtafinntavvavflpivedwckkqrispsklliplsyatvlggmitvigtstnvlasgisqqlgygefslfqfttlgiitflvgltylslvaprllpnrrppasqslsqdyglddyvtelvitpdsnligqtlraselqrrydidvlelfrqgshfpppladkvltagdillvrgtredliqirsqrgldlvsdrhlqadaldeardevidpdlssseekiaevmilsnsrlsgstlkelrfrqrynatvlairrgqelirermgrvplrfgdlllvqgpkdsilglqttr…	Bacteria	Bacillati	Cyanobacteriota	Cyanophyceae		Pseudanabaenales	Pseudanabaenaceae	Pseudanabaena
539	WP_190491285.1	Microcoleus sp. FACHB-831	mrsqlvystleqkyrrlrkeliggaigfgcvmligtlwyrlvegwhwldslymtvitlatvgygetqplgdrgrlftitlilmgvvsigyivnrftealiqgyfqeggrlrqrrrlveslnehyilcgfgrtgrqialefqaegipfvtidsqtqpveaaqefgyiavqgdatldetlhrvgidraiclvaalpsdaenlytvlsaktlnpniraiarasteealqklqragadavvspyitggrrmaaaalrpqvmdfvdgiltgtdrafymeeflidpqacpavgqtlrdarlrsqsgalvlairradgtliggptgetqlmagdllicmgtaeqlrqlsqilipirskglrkpkhs	Bacteria	Bacillati	Cyanobacteriota	Cyanophyceae	Oscillatoriophycideae	Oscillatoriales	Microcoleaceae	Microcoleus
540	WP_190492674.1	Phormidium sp. FACHB-1136	metlsgvtasviffgvlaliaterlhltiaaflgamlliflhvltldqaihyisrshatlalffgvmvmvrafeptkifdylatqivviakgegkrlllgivaitapicavlpnattvmllapllpamadeinvnvvpllilmvfvansaglltlvgdpatfivgdainmsfadylvklslggviaigvivamlpilfpsiwnkrldnlsqlphpvvnhprmlalgsvivalvlvmfvigdrlpvpisppaiallgaalclllthhsgidtvqnilrdidwstliffmsifvligglqeagvisaasgllgvvigknlalgslvllfvtgilsslipniplvvamvpllkeylvnvnlagpeilatdfagqvpveilplfvammfgatlggngtlvgas…	Bacteria	Bacillati	Cyanobacteriota	Cyanophyceae	Oscillatoriophycideae	Oscillatoriales	Oscillatoriaceae	Phormidium
541	WP_190512227.1	Oscillatoria sp. FACHB-1407	mdnwqavtalvtfatvialimtewlhlmiaamlgallliflnimtldeaiayiskshatlglffgvmvmvrafeptkifeylatqivilakgegkrlllgvvaittpicavlpnattvmllaplippmaeelgvnfvpllilmvfvansaglltlvgdpatfivgdainisftdylgrmslggaiailvvvvllpilfpkiwrkkldnlnqlphpqinhprilavggvivalvliffvigetlpvpispatvalfgaalclllthhskidsvhnilrdvdwstliffmstfvligglektgvigaasgvlafvlgknivigslvlifligllssvvpniplvvamvpllkqyvvtvglappevlspdfagqfpvetlplfyammygatlggngtlvgas…	Bacteria	Bacillati	Cyanobacteriota	Cyanophyceae	Oscillatoriophycideae	Oscillatoriales	Oscillatoriaceae	Oscillatoria
542	WP_190550040.1	Calothrix	mkidgderngitikqqsakilqyfrranpgqkksllalfltsissvivfladdlsikgrvtifvflltvilwsttsinaayialisvllllltgcisqeqffaslgsdviwlmigafilgsavkqtglatrltqavaakahnisslfwllttvliplsflipstsgraavthpifrsiantiedrrtrralallmpsiilvstiasltgagshlvakdllaeisgkdisfsqwliyglpfgivasyascwvimglfldkkrcqqklnveclqptplslperktlfivlfmlllwiteqwhgleiatvtiigamiltapnlgvikwkdavkdvswnliifvgatlvlgralissgasewiiehvfrfseinsansqflilllltiisltshiymtshtar…	Bacteria	Bacillati	Cyanobacteriota	Cyanophyceae		Nostocales	Calotrichaceae
543	WP_190558041.1	Anabaena sphaerica	menwqailsvitfitviivimtewvdltvaallgalilvftnimtlpeavgyigksygtlglffgvmvlvrafeptnifsyiatqivilaqgsgkklllgivalvtpicavlpnattvmllaplippmaeeigvnfvpllilmvfvansaglltlvgdpatfivgdavnisfidylgklsfggviaiatvvvtlpilfrkiwntnldnlaelphpqinhprvlivgafivafvliffvigeslpipispaavallgaalalllahksridsvhnilrdvdwstliffmsifvliggldktgvikglsgilgiilgknillgslvllfvvgilssvvpniplvvamvpllkqylvnvglapaeilaadfqgqfppevlplfyammfgatlggngtlvgas…	Bacteria	Bacillati	Cyanobacteriota	Cyanophyceae		Nostocales	Nostocaceae	Anabaena
544	WP_190560134.1	Trichocoleus sp. FACHB-262	mgvfligtiwycwvegwrwldaaymtvitlatvgfmevhelgdrgrlftiililmgvvaigyivnrftealiqgyfqaglrlqqrrrimesltqhyilcgfgrtgrqialefkaegipfiaidsdlaevheaqelgyvaiqgdatldevltgvgieravclvaalpsdaenlytvlsaktlnpqvraiarasteealkklqrggadavvspyitggkrmaaaalrpqvmdfvdgiltgtdrafymeecllepgtcpyvgqtlrearlrsqtgalvlairradgsliagptadttlmtgdvlismgtaeqlrelnqvlgpirhrvprlpkht	Bacteria	Bacillati	Cyanobacteriota	Cyanophyceae		Leptolyngbyales	Trichocoleusaceae	Trichocoleus
545	WP_190563093.1	Anabaena sphaerica	magalalvivfligtfwywlvegwswedaaymtvitlatvgygetnplgsrgrlftialilmgvvnigyivnrfteaiiegyfqegirlrqqrrlmeslsghyiicgfsrtgrqiakefraeavsfvvidaefesvqkaesqgytayqgdatldetllkvgieraicivaalpsdaenlytvlsaktlnsniraiarasteealqklqrggadavispyitggkrmaaaalrpqvldfvdgmlsgtdrqlymeefllepalcpfvgqslqkaklrsqtgalvlairrcdgnliggptgdtvlmsgdtlicmgtaeqlrslnqilgpinsqqlrrpkqs	Bacteria	Bacillati	Cyanobacteriota	Cyanophyceae		Nostocales	Nostocaceae	Anabaena
546	WP_190573537.1	Alkalinema sp. FACHB-956	meswqasfataiflgvivlvmtewthmtiaalcgallliignvmtlpeaidyigrshgtlalffgvmvlvrsfeptgifeylgnqivllakgegkrlllgitaittpicavlpnattvmliaplippiaeevgvdfipllillvfvanssglltlvgdpatfivgdainlsftdyllrlsfggllavvsvvvtlpilfrriwrkkldslenlphpqinhprvlaigalivafvliffvigenlptpispatvallgaalalllahhsrldrlenilrdvdwstliffmcifvligglektgviqslsgflaivlgknivlgcilltfavgiissvvpniplvvamvpllkqylvtvgliapemamkdyagqfppevlplfyammfgatlggngtlvgas…	Bacteria	Bacillati	Cyanobacteriota	Cyanophyceae		Leptolyngbyales	Leptolyngbyaceae	Alkalinema
547	WP_190606177.1	Richelia sinica	milykfaiysllaltylglalgyipglrmnratialvgsalfiglgvlnlqeawqaidvntivfllsmmvvnanlaysgffrraltlllsftrsplgliialtfssgllsavflndtialiftpltlnlaqglglnpipyllalagatnigsvstlsgnpqniligsfsqipyleflralapvagigllmqigllwllypevrscqpcqqvlitkdriyqplfqksciitiglliafavglplaesslvaaslllitrrikpqrilqqvdwnllvmfsglfiltkvteklnllqpftqavnspfsflsvtvilsnlisnvpavlllhplipndntqfwlllasgstlagnltlfgsvanlivveaaknlgynltfwehlrfgvpltvmtvilaavwmn	Bacteria	Bacillati	Cyanobacteriota	Cyanophyceae		Nostocales	Nostocaceae	Richelia
548	WP_190607751.1	Richelia sinica	magavalgciffigtlwywlvegwswedaaymtvitlatvgygetnplgsrgrlftialilmgvvnigyivnrftaaviegyfqdglrlrqqrrvmeslsghyiicgfsrtgrqiakefraegvafvvvdseiesvqraqnegytiyqgdatlddtllkvgieratcivaalpsdaenlytvlsaktlnpairaiarasteealqklqrggadavispyitggkrmaaaalrpqvldfvdgilsgadrqlymeeflldpafcpfvgqtlqkaklrsqtgalvlairrldgnliggptgdtilmpgdtlmcmgtaeqlralnqvlgpinshqvrrpkkv	Bacteria	Bacillati	Cyanobacteriota	Cyanophyceae		Nostocales	Nostocaceae	Richelia
549	WP_190630808.1	unclassified Calothrix	mkidgdesngntskqqsakilqyfrpanpcqkksllalfltsissvivfladdlsikgqvtifvflltvilwsttsinaayialisvllllltgcisqeqfsaslgsdviwlmigafilgsavkqtglatrltqavaakahnisslfwllttvliplsflipstsgraavthpifrsiantiedqrtrralallmpsiilvstiasltgagshlvakdllaeisgkdisfsqwliyglpfgivasyascwvimglfldkkrcqqklnaeclqptplslperktlfivlfmlllwiteqwhgleiatvtiigamiltapnlgvikwkdavkdvswnliifvgatlvlgralissgasewiiehvfrfseinsansqflilllltiisltshiymtshtar…	Bacteria	Bacillati	Cyanobacteriota	Cyanophyceae		Nostocales	Calotrichaceae	Calothrix
550	WP_190711541.1	Anabaena lutea	magafalgfvfligtlwywlvegwswedaaymtvitlatvgygetnplgsrgrlftialilmgvinigyivnrftaaviegyfqegirlrqqrrlmeslsghyiicgfsrtgrqiarefraegvtfvvidaevesvqkaqiegytgyqgdatlddtllkvgieratcivaalpsdaenlyivlsaktlnpeiraiarasteealqklqrggadavispyitggkrmaaaalrpqvldfvdgiltgadrqlymeeflldssqcpfvgqslhkaklrsqsgalvlairrtegnliggptgdtvlmsgdtlicmgtaeqlrslnqilgpinsqqlrrpkns	Bacteria	Bacillati	Cyanobacteriota	Cyanophyceae		Nostocales	Nostocaceae	Anabaena
551	WP_190712904.1	Oscillatoria sp. FACHB-1406	mtlspifvtlsvvilaliafifewlpvditaiivaivlmliglvvpeagvtpeegiagfgnsatitvmamfilsaaitktgviqivrdwflkwggdepaqqivvmgaivgpitafinntavvaiflpivedwckkrnispsklliplsfvtilggmitligtstnilasgvskklgyeefglfqftalgvitffiglaylaffapkllpdrkpaagdlmtdeyglkdyvtevvvsprssligqtlqeseiqrkfdfdvleiirnderfpqpiadrslaagdillvrgtrpellkikdergldiladvqfgqvetemtvgeervaeililsnsrlvgttlkdlrfrqrynatvlairrgeelvrerlgkvtlrfgdllllqapkqsirglqttrellvle…	Bacteria	Bacillati	Cyanobacteriota	Cyanophyceae	Oscillatoriophycideae	Oscillatoriales	Oscillatoriaceae	Oscillatoria
552	WP_190717791.1	Anabaena lutea	mivlqftiygvlgltylglalgyipglrmnratialvgsaflialgvlnlqeawlaidantivfllsmmvvnanlaysgffrkalsvllsitrsplgllitltfgsgilsafflndtlalvftpltlsltqalglnpipyllaiagatnigsvatlsgnpqniligsfsgisyldflralapigitglfiqvallwllypdvrsnqpcqllkidnqrifkplfkktliittglliafavglplaesalvaaslllitrrikpqrilkkvdwnllvmfsglfiltkvtqklnllqpfthvvkselgllgittimsnlisnvptvlllqpliaqddtrswlllaasstlagnltlfgavanlitveaaaelgykltfwehlrfgvpltvstlllvylwih	Bacteria	Bacillati	Cyanobacteriota	Cyanophyceae		Nostocales	Nostocaceae	Anabaena
553	WP_190719371.1	Oscillatoria sp. FACHB-1406	meniqsviaastfiavivaitfewlhltvaaflgalilifarvmtlndavgyisqshgtlglffgvmvlvrafeptkvfdylatqmillargegkllllgivgittpicavlpnattvmllaplippiaedlgidfvpllilmvfvanssglltivgdpatyivgdsinlsftdyllrlslggaiavltilvllpilfrktwnqkfenldklprpkinhprtltlgifivafvlvffvigeslpvpippaavallgaalalllaqqtkidtvsnilrdldwstllffmsifviigglektgvvnsisgilatilgknialgailllflvgflssvvpniplvvamvpllkqylvnvglvgaevldpnyagqfppevlplfyammygatlggngtlvgas…	Bacteria	Bacillati	Cyanobacteriota	Cyanophyceae	Oscillatoriophycideae	Oscillatoriales	Oscillatoriaceae	Oscillatoria
554	WP_190758598.1	Microcoleus sp. FACHB-68	mdskpfsslildglrsfgrfcrseegrwlwyimaaaiyatilvlplpgfsiearrslavfgvavflwatntlplavtgllilfllpfsgaistkstyvyfgdqavffvlgaliltspimrsglstrlalavvsrfgrnqsalilsilglaavmscfinahavaamlfpivlevvraaggkpggsfgfaaflamawgavigsnttllggargplalgilqnatnqtisfvqwtlwsipvvlvlllaagivlviagrgeevslpaaqqflearnnklgsisrreiytagvmlltivlwifqgdrlglatvgflgvslafvlgiadwreveedvnwgifvmygsaialsaalrdtgaaealtkqllalgiespllifaavvlialcltefmsnaatvamlmp…	Bacteria	Bacillati	Cyanobacteriota	Cyanophyceae	Oscillatoriophycideae	Oscillatoriales	Microcoleaceae	Microcoleus
555	WP_190761019.1	Microcoleus sp. FACHB-68	menwqaivatvtfisviflimtewlhlviaaflgalllvfthimtlneaigyisrshatlglffgvmvlvrafeptkifeylgtqivilaqgkgkrlllaivgittpicavlpnattvmllapllppmaaelgvdfvpllilmvfvansaglltlvgdpatfivgdavnisftdylfqlsfggilaigtilimlpwlfpktwrkeldnleelphpqinhprilavgalivafvlvffvvgeslpipmspatvallgaalalllahhsnidsvnnilrdvdwstliffmctfvligglektgvikglsgilavmlgknialgslfllffvgllssvipniplvvamvpllkqyvvniglaapevldpnfqgqfptmvlplfyammfgatlggngtlvgas…	Bacteria	Bacillati	Cyanobacteriota	Cyanophyceae	Oscillatoriophycideae	Oscillatoriales	Microcoleaceae	Microcoleus
556	WP_190761041.1	Microcoleus sp. FACHB-68	mylkvfqstvlaltylglglgyipslrlnrtgialigagftvalgalnlkeawvaidpgiiifllsmmivnaglaasgffqlalvfltrhtgspfallvaltfssgflsalflndtiailltpltltltrslglnpipyllalagatnlgsvatisgnpqnlvigsfsgisylafakaltpvallsllvqigwlwwlypevrslkpyqhplparnrlfkplllksllvtvgllaaflagfplaesawvaasllllsrrvktqrllstvdwnllvmfaglfiiteatqrlglldgftgfvdtpagllgvtvllsnlisnvpavlvlqplipqqdtsawlllaagstlagnltllgsvanlivaevgsrqgyqlsfqehlrfgapltlvtlilayfwls	Bacteria	Bacillati	Cyanobacteriota	Cyanophyceae	Oscillatoriophycideae	Oscillatoriales	Microcoleaceae	Microcoleus
557	WP_190769421.1	Microcoleus sp. FACHB-1515	mligqffvlalsyigiglgylpglrlnraaiafvgavlliglgmdletawqaidanticfllgmmivnanlasagvfslslsvllqmtqspfglmvvlsiasgvlsafflndtlvmvftpltisltqtlnlspvpyllaiaaatnigsvatlsgnpqnilvgsfsgihyldfarsltpiaiaglvlqigwlwllypdvrsieplavpklrvrlfkplllkslivtagllvafvagaplgksallaatlllvtrrlrsqrslervdwnlllmfsslfvltrateqlnllqgltdwvansigllsvtavlsnlisnvpavlvlhpliaaenssewlmlaaastlagnltllgsianlivveaaatlgyqlsfwehlrfglpltlltlgfayfwlr	Bacteria	Bacillati	Cyanobacteriota	Cyanophyceae	Oscillatoriophycideae	Oscillatoriales	Microcoleaceae	Microcoleus
558	WP_190769947.1	unclassified Leptolyngbya	mdswqaiaslvifvgvlvviigewvhltiaaylgamlliglniltlpeaisyigrshatlglffgvmvmvrafeptkvfeylatqmiilakgqgkrlllgivaittpicavlpnattvmllaplippmaeelnvnfvpllilmvfvansaglltlvgdpatfivgdainirfldylmklslggviavltitlilpwlfpkiwnrqlddlehlprpqinhprtlvigslivafvliffvigealpipvspatvaltgaglcllltqhtkidsvqnilrdvdwstliffmstfvmigalektgvisnasrvlafilgqnialgaivlmvliglisslipniplvvamvpllkeyvvnvglapaevlspdftgqfppevlplfyammygatlggngtlvgas…	Bacteria	Bacillati	Cyanobacteriota	Cyanophyceae		Leptolyngbyales	Leptolyngbyaceae	Leptolyngbya group
559	WP_190870641.1	Aulosira sp. FACHB-615	mklpvnqhkgipinnllvrlskffrisnrwqikslvtlfltslsgvvvflpqglsipgrltifvfllavilwsttsinagyvalfsvllllltgsisqeqffeslgsdvvwlmigafilggavkqtglatrltqivaakahnvsslfwllttvliplsflipstsgraavthpiyrsvanatddqrtrqaiallmptvilvstivsltgagshlvaqdllkeisntsisfsqwllyglpfgvvasyascwvimrlfldkqrlqqklnveclqtkplspperqtlwvvllmlalwlteqwhgleiatvtvigamiltapnfgvikwkdavkavswnliifvgatlvlgkalissgasgwlinnifqfsdinsakshflillliaiisltshiymtshtar…	Bacteria	Bacillati	Cyanobacteriota	Cyanophyceae		Nostocales	Fortieaceae	Aulosira
560	WP_190872308.1	Aulosira sp. FACHB-615	mivlrylvilltyiglglgylpglrmnratialvgaaflmalglldlsaawsaidyktlvflfgmmiisanlaasgffqlavdytiryvhsplgllivltfgsgflsalflndtialiltplvvgitqllslnpipyllalagatnlgsvatlsgnpqniligsfsgisyldfakaltplaliglviqvgwlwwlypevrslhpylkvelpryrtfkpllvksllittglliafllgiptaeatliaaglllvtrrikparilpkvdwdlllmfcglfiltegvqklgalewfspfvhtpwsilgvtvllsnlvsnvpavlllhhliphpdkqtwlllaaastlagnltllgsvanlivaeavakkgyrltfgehlrfglpltvvtlaltyvwifklrvw	Bacteria	Bacillati	Cyanobacteriota	Cyanophyceae		Nostocales	Fortieaceae	Aulosira
561	WP_190892088.1	Nostoc	mkidekyynhittntqlniffkyfyrsnrweiksllalfltslsgvavflpnglstqgrvtifvfllavilwsttsinagyialssallllltggisqeqffeslgsdvvwlmigafvlggavkqtglaarltqvvaakahnvnslfwllttvlipisflipstsgraavtypvfrsltnaiedsrirqalallmptiilvstivsltgagshliakdllqeisgkdisfsqwllyglpfgvaasyascwvimrmfldkkrcqqkldvkclqseplsvperktlliiflmlafwltekwhgleiatvtvigamiltapkfgvikwkdavkavswnliifvaatlvlgralissgasgwiinnifdlsdinstkphflillllaiisltshiymtshtar…	Bacteria	Bacillati	Cyanobacteriota	Cyanophyceae		Nostocales	Nostocaceae
562	WP_190897149.1	Nostoc	magaialggvffigtlwyslvegwswedaaymtvitlatvgysethplgsrgrlftialillgvmnigyivnrfteaiiqgyfqegirlqqqrrlmesltehyiicgfsrtgrqiakefraegvpfvvidsdmesiqraqmegytayqgdatlddtllkvgveraicivaalpsdaenlyivlsaktlntgiraiarasteealqklqrggadevispyitggkrmaaaalrpqvldfvdgiltgadrqlymeeflldpafcpfvgqslqkarlrsqsgalvlairrvdgtliggptgdtvlmsgdrligmgtaeqlrslnqilgpinskqlrrpkns	Bacteria	Bacillati	Cyanobacteriota	Cyanophyceae		Nostocales	Nostocaceae
563	WP_190905507.1	Anabaena catenula	magafalgfvfligtlwywlvegwswedaaymtvitlatvgygetnplgsrgrlftialilmgvinigyivnrftaaviegyfqegirlrqqrrlmeslsghyiicgfsrtgrqiarefqaegvtfvvidaevesvqkaqiegytgyqgdatlddtllkvgieratcivaalpsdaenlyivlsaktlnpeiraiarasteealqklqrggadavispyitggkrmaaaalrpqvldfvdgiltgadrqlymeeflldssqcpfvgqslhkaklrsqsgalvlairrtegnliggptgdtvlmsgdtlicmgtaeqlrslnqilgpinsqqlrrpknq	Bacteria	Bacillati	Cyanobacteriota	Cyanophyceae		Nostocales	Nostocaceae	Anabaena
564	WP_190905964.1	Anabaena catenula	mivlqftiygvlgltylglalgyipglrmnratialvgsallialgvlnlqeawlaidantivfllsmmvvntnlayagffrkalsvllsitrsplgllitltfgsgilsafflndtlalvftpltlsltqalglnpipyllaiagatnigsvatlsgnpqniligsfsgisyldflralapigitglvmqvallwllypdvrsnqpcqllkidnqrifkplfkktliittglliafavglplaesalvaaslllitrrikpqrilkkvdwnllvmfsglfiltkvtqklnllqpfthvvkselgllaittimsnlisnvptvlllqpliapndthswlllaasstlagnltlfgavanliiveaaaelgykltfwehlrfgvpltvctlvlvylwih	Bacteria	Bacillati	Cyanobacteriota	Cyanophyceae		Nostocales	Nostocaceae	Anabaena
565	WP_190913346.1	Nostoc sp. FACHB-892	mvgaialggvffigtlwyslvegwswedaaymtvitlatvgygethplnsrgrlftialillgvvnigyivnrfteaiiqgyfqegirlqqqrrlmesltehyiicgfsrtgrqiakefraeavpfvvidseiesvqraqtegytafqgdatlddtllkvgieramcivaalpsdaenlyivlsaktlnsgirviarasteealqklrrggadqvispyitggkrmaaaalrpqvldfvdgiltgadrqlymeeflldpafcpfvgqslqkarlrsqsgalvlairrldgtliggptgdtvlmpgdrligmgtaeqlrslnqilgpigsqelrkpknns	Bacteria	Bacillati	Cyanobacteriota	Cyanophyceae		Nostocales	Nostocaceae	Nostoc
566	WP_190942092.1	Nostoc flagelliforme	magaialggvfligtlwyslvegwawedaaymtvitlatvgysethplgsrgrlftialillgvmnigyivnrfteaiiqgyfqqgirlqqqrrlmesltehyiicgfsrtgrqiakefraedvpfvvidsemesvqraqaegytayqgdatlddtllkvgieramcivaalpsdaenlyivlsaktlntgirviarasteealqklrrggadevispyitggkrmaaaalrpqvldfvdgiltgadrqlymeeflldpafcpfvgqslqkarlrsqsgalvlairrldgtliggptgdtvlmpgdrligmgtaeqlrslnqilgpigsqqlrrpkns	Bacteria	Bacillati	Cyanobacteriota	Cyanophyceae		Nostocales	Nostocaceae	Nostoc
567	WP_190950245.1	Nostoc punctiforme	mvvlqylailityiglgfgylpglrmnratialvgaallmalglldlpaawraidyktliflfgmmiisanlaaagffrlavdytirhihsrfgllivltfgsgflsalflndtialiftplvvgitqllnlnpvpyllalagatnlgsvatlsgnpqniligsfsgisyldfakaltpialicliiqvgwlwwlypevrslradlkveppnyrilkplliksllitagllvafligiptaeatliaaglllvtrrlkperilqkvdwdllvmfsglfiltegvqklgavewfsrfvdtplnilgvtvllsnlvsnvpavlllhhliphpdtqtwlllaaastlagnltllgsvanlivaeavakrghqltfgehlrfglpltvvtlalsyfwiy	Bacteria	Bacillati	Cyanobacteriota	Cyanophyceae		Nostocales	Nostocaceae	Nostoc
568	WP_190955776.1	Nostoc	mvgvialggvfligtlwyriiegwswedaaymtvitlatvgygethplgsrgrlftialillgvvnigyivnrlteaivqgyfqqgirlqqqrrlmeslsehyiicgfsrtgrqiakefqaegvpfvvidselesvqraqsegytvyqgdatlddtllkvgieraiclvaalpsdaenlytvlsaktlnpeiraiarasteealqklqrggadevispyitggkrmaaaalrpqvldfvdgiltgadrqlymeeflldpafcpfvgqtlqkarlrsqtgalvlairrldgtliggptgdtvlmpgdrligmgtaeqlrnlnkilgpinykqlrrpkst	Bacteria	Bacillati	Cyanobacteriota	Cyanophyceae		Nostocales	Nostocaceae
569	WP_190965873.1	Nostoc spongiaeforme	mvvlrylvilltyiglglgylpglrmnratialvgaaflmalglldlsaawsaidyktlvflfgmmiisanlaasgffqlavdytiryvhspfgllivltfgsgflsalflndtialiltplvvgitqllslnpvpyllalagatnlgsvatlsgnpqniligsfsgisyldfakaltplaliglviqvgwlwwlypevrslrpylkvelpryrtfkpllaksllittglliafllgiptaeatliaaglllvtrrikparilqkvdwdlllmfcglfiltegvqklgalewfspfvhtpwsilgvtvllsnlvsnvpavlllhhliphpdkqtwlllaaastlagnltllgsvanlivaeavakkgyrltfgehlrfglpltvvtlaltyfwifklrvw	Bacteria	Bacillati	Cyanobacteriota	Cyanophyceae		Nostocales	Nostocaceae	Nostoc
570	WP_190966776.1	Nostoc spongiaeforme	mklpvnqhkgipinnllvrlstffrssnrwqiksivaifltslsgvlvfipqglsiqgrltifvfllavilwsttsinagyvalfsvllllltggisqeqffeslgsdvvwlmigafilggavkqtglatrltqivaakahnisslfwllttvliplsflipstsgraavthpifrsvanatedqqtrraiallmptvilvstivsltgagshlvaqdllqeisdtsisfsqwllyglpfgvvasyascwvimrlfldkqrlqqklnveylqteslsiperktlwivllmlalwiteqwhgleiatvtvigamiltapnfgvmkwkdavkavswnliifvgatlvlgkalissgasgwlinnifqfsdinsakshflillliaiisltshiymtshtar…	Bacteria	Bacillati	Cyanobacteriota	Cyanophyceae		Nostocales	Nostocaceae	Nostoc
571	WP_191130376.1	Phormidium tenue	mklvlltfqylvltasyvglalgylpglrmnratialagsallvssgllsveeawqaidattivfllsmmivnanlaysgffrmalarltqitrspfglvtlltfgsgilsafflndtiaiiftpltlsltqavrinpipyllavasatnlgsvatisgnpqniligsfshisylafaqaltpvalmglviqvgllallypevrslkpaagdpaisawiykplfaktllisivllmsfvvgvplaeaafvaaalllitrrikpervlrevdwnllvmfsglfvltrctealnllhlftgwvdsaggltivtvilsnlisnvpavlllqplippadsrawlllaasstlagnltlfgsvanlivaeaagkqgyrltfldhlrfglpltlltlaiaflwlr	Bacteria	Bacillati	Cyanobacteriota	Cyanophyceae	Oscillatoriophycideae	Oscillatoriales	Oscillatoriaceae	Phormidium
572	WP_191757797.1	Komarekiella delphini-convector	mdnwqaflsvitflgviilvmtewvhltiaallgalllvftnvmtleeavgyignshgtlglffgvmvlvrafeptkifdylatqivllakgqgkrlllgivgmvtpicavlpnattvmllaplippmaeeiginfvpllilmvfvansaglltlvgdpatyivgdainisftdyllklslggviavvvviatlpflfrkiwntqldnlenlphpqinhprvlslgavivafvliffvigeslpipispaavallgaalalllshhskidsvnnilrdvdwstliffmsifvligglektgiinglsgvlaailgknivlgslvllfvvgilsslipniplvvamvpllkqyivnvglappeilaqdfqgqfppevlplfyammfgatlggngtlvgas…	Bacteria	Bacillati	Cyanobacteriota	Cyanophyceae		Nostocales	Nostocaceae	Komarekiella
573	WP_191760162.1	Komarekiella delphini-convector	magaialggvlligtlwywlvegwswqdaaymtvitlatvgygetqplgsrgrlftialillgvvnigyivnrfteaiiqgyfqegirlrqqkrlmesltqhyiicgfsrtgrqiakefrsegvsfvvidseiesvqraqnegytayqgdatlddtllkvgieraicivaalpsdaenlytvlsaktlnpeiraiarasteealqklqrggadevispyitggkrmaaaalrpqvldfvdgiltgadrqlymeeflldpafcpfvgqtlqkarlrsqsgalvlairrvdgnliggptgetvlmpgdrlicmgtaeqlrslnqilgpigsqklrepknt	Bacteria	Bacillati	Cyanobacteriota	Cyanophyceae		Nostocales	Nostocaceae	Komarekiella
574	WP_192901337.1	Okeania hirsuta	esglaayigenlafigslpvalivisivvfmlfftevnsntatatlflpllagiavaneinpllfmipatfacsfafmlpiatgpnmvifgserlsigemakcglwlnlicvvlltlllyflvipmwgietalpawaergviflflikrsafpfsrsllpishpt	Bacteria	Bacillati	Cyanobacteriota	Cyanophyceae	Oscillatoriophycideae	Oscillatoriales	Microcoleaceae	Okeania
575	WP_193195765.1	Nostoc sp. MG11	menwqaylsvitflgviilvmtewvhltiaallgalllvfsnvmtlqeavgyignshgtlglffgvmvlvrafeptkifdylatqivllakgqgkrlllgivamvtpicavlpnattvmllaplippmaqeiginfvpllilmvfvansaglltlvgdpatfivgdavnisftdyllklslggviavavviatlpflfrkiwntqldnlenlphpqinhprvlsvgavivafvliffvigeslpvpispaavallgaalalllshhskidsvnnilrdvdwstliffmsifvligglektgvinglsgvlavilgknivlgslvllfvvgilsslipniplvvamvpllkqyivnvglappevlaqdfqgqfppevlplfyammfgatlggngtlvgas…	Bacteria	Bacillati	Cyanobacteriota	Cyanophyceae		Nostocales	Nostocaceae	Nostoc
576	WP_193199464.1	Nostoc sp. MG11	magaialggvfligtlwywlvegwswqdaaymtvitlatvgygetqplgsrgrlftialillgvvnigyivnrfteaiiegyfqegirlrqqkrlmesltqhyiicgfsrtgrqiakefrsegvsfvvidseiesvqraqnegytayqgdatlddtllkvgieraicivaalpsdaenlytvlsaktlnpeiraiarasteealqklqrggadevispyitggkrmaaaalrpqvldfvdgiltgadrqlymeeflldpafcpfvgqtlqkarlrsqtgalvlairrvdgnliggptgetvlmpgdrlicmgtaeqlrslnqilgpigsqklrepkns	Bacteria	Bacillati	Cyanobacteriota	Cyanophyceae		Nostocales	Nostocaceae	Nostoc
577	WP_193464848.1	Synechococcus lacustris	rlgrvilkdgdvlllqgpkdairglqanndlvvleqlendlptvsrkrlalsisalvillpafnlmplvasvlfgtvamvasgclrpgelqrairldvilllgslasfsvalektglaaatakallaglqnwpiywallavflfttlltevmsnaatvamlipiagqlalglgeppmafiyavlfgasqsflspvgyqtnlmvfgpgryqfldiarygipltaamtiaipfficiyfki	Bacteria	Bacillati	Cyanobacteriota	Cyanophyceae		Synechococcales	Synechococcaceae	Synechococcus
578	WP_193853920.1	cf. Phormidesmis sp. LEGE 11477	mprppfirepkardryytalqeryrktqrelfrgllalvgiilagtlwywlvegwhlaealymtvitlttvgfsevrplgdrgrvfttvliflgiaavgymanrfteaivkgyfqegvrlnqrrklmqnlsnhyilcgfgrtgrqiaeefslqkipfvivdteadrveqaqtlgfvavqgdatsdhtlhlvkiesavclisaltsdaenlytvlsartlnprvriiarassseaiqklrrvgadavispyitggkrmaaaalrpqvmdfmdgivssgdrtyymeeffldssacaqigqtlkesqlraltgvlivairrdqgelivgptsdirlqpkdfliclgtaeqlqvmnrllcplsskplqkpnqmp	Bacteria	Bacillati	Cyanobacteriota	Cyanophyceae		Leptolyngbyales	Leptolyngbyaceae	Phormidesmis
579	WP_193855714.1	cf. Phormidesmis sp. LEGE 11477	msiavtlsivvlalvlfiiekcpaditalgvmvalilskqvtpeegiagfsnpatitvmamfilsagvartgvlqqasswllqwggkqltrqiialgiivgpisglinntavvsvflpvvedfcqqhrispsklmmplsfatilggmitvvgtstsvlasglsaelgfgefslfqftglgiitfavgllymaiatplmmpdrrvdhrgltqkygmkdyvsevvitprsslvgktlkgsqlqrrfdvdvleiirnnthfpqpladkkmavgdillarggkqdllkiresegleilpdvqfghkswqgdlseeegiaealviansnlvgstlkdlrfrqkynvtvlairrgqelvrdrmgkvplrfgdlllvqgpkqslagiqtsrdlllleqrdvetlrt…	Bacteria	Bacillati	Cyanobacteriota	Cyanophyceae		Leptolyngbyales	Leptolyngbyaceae	Phormidesmis
580	WP_193868457.1	Planktothrix mougeotii	mdsliagitfvgviilimgewlhltiaaflgallliflhvmtlteavtyisrsyatlalffgvmilvrsfeptkifdylavkmiwlakgegkrlllgivalttpicavlpnattvmllaplippiaqdlgidfvpllilmvfiansaglltlvgdpatfivgdsinisfvdylqrlsiggilavvsvvillpilfrktwntkfehledlphpqinhprtlamggfiivfvltffvigetlpvpispaavallgaalalmlahhskidtvnnilrdldwstliffmsifvligglektgvinslsgllavilgknialgsilllltvgiissvipniplvvamvpllkqylvnvgfvgaevldpafngqfppevlplfyammfgatlggngtlvgassni…	Bacteria	Bacillati	Cyanobacteriota	Cyanophyceae	Oscillatoriophycideae	Oscillatoriales	Microcoleaceae	Planktothrix
581	WP_193869769.1	Planktothrix mougeotii	mtniiltlsivvlaliafifewlpvdltaltvtvvlmilklvtpdegisgfgnsatitvmamfilsagitktgvvqtvrdglvkwggktpgqqilvmglivgpitafinntavvaiflpivedwcrkqrispsklliplsyatvlggmitvigtstnvlasgiskqmgygefqlfqftplgiitfiigiiylaviaprllpdrkpanfeileqeyglkdyvselvvtprsslvgqtvnqseiqrkfdldvleliqnkmrfpqplgdkvlsagdilivrssredllkirderglellpdvkfkeesletvlssgeekiaevlilsnsrligttlkdlrfrqrynatvlairrgselvqgrlgkvplrfgdllllqgpkqsfiglqttrellvleerdven…	Bacteria	Bacillati	Cyanobacteriota	Cyanophyceae	Oscillatoriophycideae	Oscillatoriales	Microcoleaceae	Planktothrix
582	WP_193886245.1	Fortiea sp. LEGE XX443	magaialggvlllgtlwyrfvegwawedaaymtvitlatvgygethplgsrgrlftialillgvinigyivnrfteaiiegyfqegirlrqqrrlmesltqhyiicgfsrtgrqiakefraesvpfvvidsefesvqkaqaegyvvyqgdatlddsllhvgieraicivaalpsdaenlytvlsaktlnpeiraiarasteealqklqrggadavispyitggkrmaaaalrpqvldfvdgilsgsdrqlymeeflldpalspfvgqtlqkaklrsqtgalvlairrsdgnliggptgdtilmsgdtlicmgtaeqlrslnqvlvplgsqalrkpknq	Bacteria	Bacillati	Cyanobacteriota	Cyanophyceae		Nostocales	Fortieaceae	Fortiea	Tolypothrix brevis
583	WP_193907854.1	Vasconcelosia minhoensis	mtiimtlgvvllalicfvgewfpaditaiavmvilmtlglvtpeegisgfsnsatitvlamfilsagiartgavqvvsnwfitwggkrpsrqilvmgaivgpisgfinntavvavflpivedwcrkqgispskllmplsyvtvlggmltvigtstnvlasglseqlgyqafglfeftavglitgsvgllylafiaprwlpnrqalatdpvlqryglngyiseivispgstlvgqslrssqlqrqfdmdvmelirngehfsqpiadkvlqagdvllvrgrpdcllrikeaqgieilpevqfgqldaepaltasegiaevlilpnaeivgstlketrfrqrynatvlaiqqgqavrrdrlgqvpiqfgdvllvqgpkqsllglqtspgwvlieqkevgtfr…	Bacteria	Bacillati	Cyanobacteriota	Cyanophyceae		Nodosilineales	Cymatolegaceae	Vasconcelosia
584	WP_193911366.1	Vasconcelosia minhoensis	mltarffkqqiaqkfpnlgmailivavssvvaialiytvitltlswqawltiavmvatlwlnaltsyppeviflgglgilfvtgvvgaedalagfsnpgmvtvgvlyvvvaglqqtgglnwvsqhvlglpkglfsalvrlifpvlgmsaflnntpvvamfvpvvsdwarklrispsklmiplsyaaifggictligtstnlvvnglliskagypgmnmfditrvslpcaligaaylltagrwllpnrkpalseqdnpreykvemvveagsplagktiekaglrhlpglflgeivragqvipavspqeqlqehdqlifvgivdsivdlkkmrglvpatnqvekldvpptarrlieavvsntcpvagqtirkgqfrnrynavilavarngerlqgkigdii…	Bacteria	Bacillati	Cyanobacteriota	Cyanophyceae		Nodosilineales	Cymatolegaceae	Vasconcelosia
585	WP_193923400.1	Plectonema radiosum	mgnwqamlsgaifiavislimtewinltvaaflgalllvftnimtleeaigyiakshgtislffgvmvlvrafqptkvfdylaarilllvkgegkrlllgiiaitipicaflpnattvmllaplippiakelsvnfvpllilmvfvanaaglltlvgdpvtflvgdainlsfadyllrlslggviaigvvavtlpilfrktwltklddlehiphpqikhpealtmgglifalvilffvigdtlpvkispaavalsgaglsmlvshqtkvdtvenilrdvdwstliffmstfvligglektgviesfagvlatsigtnmifgsivlvfvtgilssivpniplvvamipllkqylinvglvgtevltpdftgqlppsvlplfyamlfgaslggngtlvgas…	Bacteria	Bacillati	Cyanobacteriota	Cyanophyceae	Oscillatoriophycideae	Oscillatoriales	Microcoleaceae	Plectonema
586	WP_193923496.1	Plectonema radiosum	mkkpvysileqkyrriqkelmigtlalcgvlltgtlwyrfvekwtwedatymtvitlstvgygetqtlgsrgriftialilmgvitiayivnrfteaviqgyfqegirlrqqrrtmeslskhyiicgfsrtgrqiaqefeaegvpfvildlgletvrkaqeegytiyqgdatsdealvlvgieraicivaalpsdaenlyivlsakalnphiraiarasteealqklqragadavvspyitggrrmaaaalrpqvmdfvdgiisgrgrelymeevlidrnscpfvgqslgqarlraqtgalvlairrangeliggptadtilmsgdvmismgtaeqlralnkilgpidtkplrkpkks	Bacteria	Bacillati	Cyanobacteriota	Cyanophyceae	Oscillatoriophycideae	Oscillatoriales	Microcoleaceae	Plectonema
587	WP_193934166.1	Gloeocapsopsis crepidinum	mlwqatfsslvfisviilimtekmhltiaaflgalllvftnimtlaeaityiarsystlalffgvmvlvrafeptkvfdylatqivilakgqgkrlllgivaittpicavlpnattvmllaplippiaedvgvnfvpllilmvfvansaglltlvgdpatfivgdavnisfidylgrlslggviavgaivvmlpylfpkiwrkelasldqlphpqinhprvltlgiiliafvllffvigemlpvpispaavallgaalalllshhskietvnhilrdvdwstliffmcifviigglektgvvssisgvlafvlgrnivlgalvllflvgilssvvpniplvvamvpllkeyvvnvglatpeilqpgfqgelpsvvlplfyammfgatlggngtlvgass…	Bacteria	Bacillati	Cyanobacteriota	Cyanophyceae	Oscillatoriophycideae	Chroococcales	Chroococcaceae	Gloeocapsopsis
588	WP_193963334.1	Dolichospermum	magalalagifligtlwyslvegwrwedaaymtvitlatvgygethplgsrgrlftialilmgvvnlgyivnrftaaviegyflegirlrqqrrlmeslsghyiicgfsrtgrqiakefqaeavsfvvidselesvqkaqeigyivfqgdatlddtllkvgvtkaicivaalpsdaenlytvlsaktlnpeiraiarasteeavqklqrggadavispyitggkrmaaaalrpqildfvdgilsgtdrqlymeeflldpgrcpfvgqtlqkaklrsqsgalvlairrldgkliggptgetvlmsgdtlicmgtaeqlrglnqilgpinstplkrpkns	Bacteria	Bacillati	Cyanobacteriota	Cyanophyceae		Nostocales	Aphanizomenonaceae
589	WP_193979177.1	Phormidium sp. LEGE 05292	meswqaivatatfvsvillvmtewihltiaaflgalllvllnvmtlteaigyisqshgtlglffgvmvlvrafeptkvfdylatqivllakgrgnrlllgivaittpicaflpnattvmllaplvppmaeevgvdfvpllilmvfiansaglltivgdpatfivgdavnisftdyltrlslggviavltvvatlpflfrkiwqkkldnleqlphpqinhpgvlavgsliiafvliffvvgetlpvplspatvallgaalalllshhskidtvnnilrdvdwstliffmcifvligglektgvvsslsgvlavvlgknialgsivilflvgllssvvpniplvvamvpllkqyvvnvglaapevlsqnftgqfpaevlplfyammfgatlggngtlvgas…	Bacteria	Bacillati	Cyanobacteriota	Cyanophyceae	Oscillatoriophycideae	Oscillatoriales	Oscillatoriaceae	Phormidium
590	WP_193981293.1	Phormidium sp. LEGE 05292	mlfvkyivlaltylglglgylpalrmnratiamagsafmvalgvlnlqeawqsidpgtivfllgmmvvnsclgaagffqlalgfftrfansplgilvaitfgggilsafflndttailltpltislcrtllinpipyllalaggtnlgsvatlsgnpqniligsfsgisylefaryltpvaficlivqvgwlcwlypevrsfkpfvtspqiryrlykpllikslvvtigllaaflagaplaesawvaatflfitrrlkpqrilkavdwdllvmfaglfvitkatqklgilydltelvkaplsllgvtvvlsnlisnvpavlvlqsmippgdtkawlllaagstlagnltllgsvanlivaelgskqgyrlsfgehfrfglpltlvtliiayfwiy	Bacteria	Bacillati	Cyanobacteriota	Cyanophyceae	Oscillatoriophycideae	Oscillatoriales	Oscillatoriaceae	Phormidium
591	WP_193986270.1	Phormidium sp. LEGE 05292	msdfeevrqkilnsldateldlidneltslpadigqlscltelyldfnklttlpteigqlhcltelgleenqlrslpaeigqlhslkelyltdnqltslpaeigqlssltelylhfnkltslpteigqlhcltelgleenqlrslpaeigqlhslkelylncnqlrslpaeigqlhsltllnlrgnqltslpgeivqlhslkelyldgnqltslpgeivqlhsltildlswnklttlpeeigqlnsltdlylmqnqltslpaeivqlhsltslnlngnpiqdlsalanhpnqklwvycfeialparywthlsqwkaewlltednaevrrvliqhfgydrimqelgasaiddyreytllkidadidiepihllkmtcpstahihvlrvpptltsardaig…	Bacteria	Bacillati	Cyanobacteriota	Cyanophyceae	Oscillatoriophycideae	Oscillatoriales	Oscillatoriaceae	Phormidium
592	WP_193995810.1	Leptolyngbya ectocarpi	rgciftivliflgifavgyianrfteaivkgyfqegvrlnqrrklmqelshhyilcgfgrtgrqiaeefrlqkirfvvvdaeeesvqqaqqlgfvavqgdatlddtlhllkiesavclvsaltsdaenlytvlsartlnpqvriiarasseeaiqklkrvgadavispyitggkrmaaaalrpqvmdfvdgifsggdrtyymeeflldplvcsqigqtlresqlraqtgvlivaiqrnqgelligptsevrlepedfliclgtaeqlqamnrllsplsreplqrpnre	Bacteria	Bacillati	Cyanobacteriota	Cyanophyceae		Leptolyngbyales	Leptolyngbyaceae	Leptolyngbya group
593	WP_193996554.1	Leptolyngbya ectocarpi	mtanieifmtlgvtavalvlfvvewlpaditafgvmvalmvlglvtpqegiagfsnsatitvmamfilsagiartgalqkasgwltrwggktcrrqifvlglivgpvsgvinntavvsvflpiiedfcqqhrlspskllmplsfatilggmltvvgtstsvlasglssqlgygnfslfqfvalgaaifvvglsyltliapmllpnrdtgetnlsqeyglkdyvsevvitprsslvgqtlqssqlqrrfdldvlelirngnhfpqplgdkslcagdillvrggrhdllkirdgegieilpdvqfgqkswqadlssgqegvaevlviansnlvgstlkdlrfrqrynvtvlairrgqdlvrdrmgkltlkfgdlllvqgpkqsllglqtsrdllvleqrdl…	Bacteria	Bacillati	Cyanobacteriota	Cyanophyceae		Leptolyngbyales	Leptolyngbyaceae	Leptolyngbya group
594	WP_193998984.1	aff. Roholtiella sp. LEGE 12411	magaialggvfmigtfwyrlvegwswedaaymtvitlatvgygethplgnrgrlftialillgvvnigyivnrfteaiiegyfqegirlrqqkrlmesltkhyiicgfsrtgrqiakefrsedvsfvvidsemesiqraqaegytayqgdatlddtllkvgieramcivaalpsdaenlyivlsaktlnsgirviarasteealqklrrggadevispyitggkrmaaaalrpqvldfvdgiltgadrqlymeeflldpafcpfvgqtlqkarlrsqsgalvlairrvdgnliggptgdtvlmpgdrlicmgtaeqlrslnqilgpigsqklrepkns	Bacteria	Bacillati	Cyanobacteriota	Cyanophyceae		Nostocales	Fortieaceae	Roholtiella
595	WP_194005747.1	aff. Roholtiella sp. LEGE 12411	menwqaflsvitflgviilvmtewvhltiaallgalllvfsnvmtlqeavgyignshgtlglffgvmvlvrafeptkifdylgtqivllakgqgkrlllgivgmvtpicavlpnattvmllaplippmaqelginfvpllilmvfvansaglltlvgdpatfivgdavnisftdylfklslggviavvvviatlpflfrkiwntqlddlehlphpqinhprvlsvgavivafvlvffvigeslpipispaavallgaalalllshhskidsvnnilrdvdwstliffmsifvligglektgiinglsrvlavilgknivlgslvllfvvgilsslipniplvvamvpllkqyivnvglappevlaqdfqgqfppevlplfyammfgatlggngtlvgas…	Bacteria	Bacillati	Cyanobacteriota	Cyanophyceae		Nostocales	Fortieaceae	Roholtiella
596	WP_194019186.1	Synechocystis	maanipallslgvfigvillimsekmhltiaaflgalilvfthvitlkegidyisqsyatlalffgvmvlvrsfeptnifqylatqmvllakgsgkllvlgviaittpicavlpnattvmllaplipplaqeigvdfvpllilmvfvansaglltlvgdpatfivgdainisfneylfklsfmgvlaiisilaiapilfrkiwrsrfthledlphpqinhpkilmaggiiialvliffvigenlpvpippasvalmgaclalllahqskidtvhnilrdvdwstliffmsifviigslektgvtaslaqllavvvgqniafgaivlvftvgllssvvpniplvvamvpllkqyvvnigfagpeiltpdfagqlpvevlplfyammfgatlggngtlvga…	Bacteria	Bacillati	Cyanobacteriota	Cyanophyceae		Synechococcales	Merismopediaceae
597	WP_194020207.1	Synechocystis	maflqtwladyqipltlavivfalvmfvlewlpidttailvavilmvlglvtpteglagfsssatvtimamfilsygitrtgiiqvirdslikfggnslrrqlllmglivgpssaflnntaivaiflpiveewarqrqisvsklliplsyatilggmitllgtstsilasglaekltgqgfsifqftplglltfslgmtyvvlaapallparrsvsdgnvaaeyqikdyvseiiipprssligqtlrqseiqrkfdidvleiihndthfpqpladrvltmgdillvragredllrikdergieiladvqfvgaetsqagplesseekvaevlilsnsrligstlkdlrfrqrynatviairrgeelirqrlgkvrlkfgdllllqgpresflglqttre…	Bacteria	Bacillati	Cyanobacteriota	Cyanophyceae		Synechococcales	Merismopediaceae
598	WP_194020842.1	Synechocystis salina	mglgspsqenllnlidrqgrrlrqelmagaitlaglfvigtawyryvegwtwldafymttitlatvgfgethplspasrlftillilmglltigymvnrfteafiqgyfqdslrrrqeqkvierladhyilcgygrtgqqiafefavenipfvvidaspeviiqaklrdyavlqgdatldeillaahieratcivsalssdaenlytvlsaktlnpeiraiarasseeavqklkragadevvspyitggkrlaaaalrpqvvsfvdgiltgadrsfymeefrigaqdcpyigqtlreaqlraqsgalilairrqdhklivgpmgdthlldadaliclgtveqlrtlnqllcplnpapvrlpknhr	Bacteria	Bacillati	Cyanobacteriota	Cyanophyceae		Synechococcales	Merismopediaceae	Synechocystis
599	WP_194029545.1	Lusitaniella coriacea	metfeqkyqrlqkqllagliglagvfligtlwywqvekwslvqaaymttitlstvgfsevrslddrgrlftialifmgilslgyianrftealiqgyfqegiryrqrrkaiesleqhyilcgygrmghqiamefeaegipfvivesqveeveearvhgyvvmqgdatldeylldagihradclvaalpsdaenlytilsaktlnpkiraiarasteeaiqklkragadavvspyvtggrrlaaaairprvmdfvdgiitgtnrsfyldeifldvaicpcvgktlseaslrvqsgalvlairrddgrliggpmgetrlkhgdllicmgtaeqlrklnrilipphpfr	Bacteria	Bacillati	Cyanobacteriota	Cyanophyceae		Spirulinales	Lusitaniellaceae	Lusitaniella
600	WP_194030250.1	Lusitaniella coriacea	mlktlpkkayqtlrngirwsrqpqyrwlwclfaagiygfilnaplpgiegdakpalgvfavaaflwgtntlplavtgiivlflipvsgalsseqtyayfgnravffvlgafilaspimrsglstrlalavvsrfgrsqqalmaailllaasmsfvlsthavvamlfpvilevvqaagaqpggrfglaaflslawgasiggmgtllggartplaigllqsttgqsisfvqwtmwsipvvfvlllvayglilqigqgtavslkeahrylearsrhlgpisrresvtalitlltillwvfrgevwgldtiafsgvllcfisqvadwreveedvnwgifimygsaialsamlretgtasalaeglvtwihaptlsfiaivmltilltegmsnaasvavlmpia…	Bacteria	Bacillati	Cyanobacteriota	Cyanophyceae		Spirulinales	Lusitaniellaceae	Lusitaniella
601	WP_197285438.1	Planktothricoides	mmrtsqflrdwlipkknnkkqwfllmllsttvaiiiafwdvwvnsqlatlgwqawvsmavtlvalllngftslpaeivflgalsvlllsgildtksalagfsnegmvtvgvlymvvtglqqtgalgwisqrvlglpkgekaallrlmppiiglsaflnntpvvamfipvvkdwcrkisispsklmipvsyaaifggictligtstnlvvnglliantdhpglgmfditgvglpcavagtaflyltqgwllpirkpvlgntdelrqytiemvvspqsplagknvedaglrhlpglylaeivrgnqvlpavspkevlrendqlvfvgivesvldlhqmrglqpatdqvfklnsprtercmieavvsntcplvnktiregqfrsrynavvlavarngkrllg…	Bacteria	Bacillati	Cyanobacteriota	Cyanophyceae	Oscillatoriophycideae	Oscillatoriales	Oscillatoriaceae
602	WP_198016810.1	Rubidibacter lacunae	mhmsvfltlgviaialiffvgewwpvdftalmvaialmvlglvtpeegisgfgntatvtvmamfvlsagvartgalqtardflirwggrsprrqiavmslvvgpisaiinntavvavflpivedwckkqgmsvsrllmplsfaailggtmtvvgtstnvlasnlsrqlgygefhllqfagmgaltfvigaayltfvvprllgrrpssgvraaaeqasisnvsenvvwgdrdyglndyvselvvaqrsnlvgqtlraselqrkfdvdvlelirdgvhfpqpladkvlkagdillvrgtsadllqirdergldilpevkfgkeaiaaqletgeeriaevlilsnsrlisstlkdlrfrqrynvtvlairrgqdvlrerlgrvplrfgdlllvqgpresilg…	Bacteria	Bacillati	Cyanobacteriota	Cyanophyceae	Oscillatoriophycideae	Chroococcales	Aphanothecaceae	Rubidibacter
603	WP_198124215.1	Amazonocrinis nigriterrae	magaialggvfligtlwywlvegwswedaaymtvitlatvgygethplgsrgrlftialiflglinigyivnrfteaiiqgyfqqgirlqqqrrlmeslsqhyiicgfsrtgrqiakefraegvsfvvidseaesvqraqlegytvyqgdatlddtlfkvgieraicivaalpsdaenlytvlsaktlnpeiraiarasteealqklqrggadavispyitggkrmaaaalrpqvldfvdgiltgadrqlymeeflldpafcpfvgqslqkaklrsqsgalvlairrsdgtliggptgdtvlmpgdtlicmgtaeqlrsinqilgpirpqnlrkprng	Bacteria	Bacillati	Cyanobacteriota	Cyanophyceae		Nostocales	Nostocaceae	Amazonocrinis
604	WP_198127542.1	Amazonocrinis nigriterrae	mvvlrylvilltyiglglgylpglrmnratialvgaallmalglldlpaawsaidyktlvflfgmmiisanlaasgffqlaidytirhihspfgllivltfgsgflsalflndtialiltplvvgitqllklnpipyllalagatnlgsvatlsgnpqniligsfsgisyldfakaltplalvslviqvvwlwwlypevrslrpylkvepphyrifkplliksllitaglliaflvgiptaeatliaaglllvtrrlkperilqkvdwdlllmfcglfiltegvqklgalewfsrfvheplsilgvtvllsnlvsnvpavlllhhliphpdtqtwlllaaastlagnltllgsvanlivaeavakrgyrltfgdhlrfglpltvvtlaltyfwif	Bacteria	Bacillati	Cyanobacteriota	Cyanophyceae		Nostocales	Nostocaceae	Amazonocrinis
605	WP_198288594.1	Chamaesiphon minutus	mmeswqaivslaifigvigsialewvhltiagllgalllvvlniltldeaigyiakshptlglffgvmvmvrtlqptlvfeylatqmvlwsqgkgkrlllgivaittpicavlpnattvmllaplipplaqeigvdfvpllilmvfiansaglltivgdpatfivgssidltfveylqrlsfggaiavltvvvtlpflfkgiwrmelpdldnlpritlkyprmlllgggtmllvmiffvigemlpipispataallggtlcllwaqqievdsidnilrdvdwstllffmsifvligglqktgvisslsivlalllgknialgsivllfsvgllssvipniplvvamvpllqeylvnagfvgaeilrpganvalppvvlplfyammygatlggngtliga…	Bacteria	Bacillati	Cyanobacteriota	Cyanophyceae		Gomontiellales	Chamaesiphonaceae	Chamaesiphon
606	WP_198406173.1	Parathermosynechococcus lividus	mfiqhwqplvagfiflgvialimtelinitiaaflgaillvflnimtlseaisyigrshgtlalffgvmvlvrafeptkifdyiatqmvilargqgkrlllgivalttpicavlpnattvmllapllppmaaevgvdfvpliilmvivsnsaglltlvgdpatyivgdainlsftdyllrmsmagvlaiavivlclpvlfrriwrkelksldqlphpqinhprtlavgsviilfvlvffvigdgtlvkvsppavalmgaalalllahqskidtvtqilrdvdwgtliffmsvfvligglektgiidqlsqvlafvigkniflgsllllfmmgivssvipniplvvamvpllkkyvvqvglagseilhlgyggdipstvlplfyammlgatlggnatlvg…	Bacteria	Bacillati	Cyanobacteriota	Cyanophyceae		Acaryochloridales	Thermosynechococcaceae	Parathermosynechococcus
607	WP_198806404.1	Leptolyngbya sp. BL0902	metlsgvtasviffgvlaliatermhltiaaflgamllvflhvltldeaihyisrsyatlalffgvmvmvrafeptkifdylatqivviskgegkrlllgivaitapicavlpnattvmllapllptiaqeinvnvvpllilmvfvansaglmtlvgdpatfivgdainmsfadylmklgvagviavgvivallpilfadiwhkrldnlsqlphpvvnhprmlalgslivalvlvmfvigdqlpvpisppaiallgaalclllthhsgidtvqnilrdidwstlvffmsvfvligglqetgmisaasgllsfvigknialgslvllfvtgilsslipniplvvamvpllkeylvtvnlagsdllatdfagqvppeilplfvammfgatlggngtlvgas…	Bacteria	Bacillati	Cyanobacteriota	Cyanophyceae		Leptolyngbyales	Leptolyngbyaceae	Leptolyngbya group
608	WP_198808577.1	Leptolyngbya sp. BL0902	mvgvvargaihanldwmgwlallvtlgafllnaltslaaeaiflgalavlmisgvldtatalagfsnpgmitvavlyivvaglqqtggldvvtrqvlgmpkgatqalirlivpvvslsaflnntpivamfipavgdwcrklrispsklmiplsyaaimggmctligtstnlvvnglliaetdlpglrmfdlapvgvpcavagslmlilaqrwllptrkpaiaetddpreytvemvvedhsplagktveqaglrhlpglflteiqrgeqlltavnphevlrdrdqlvfvgmvdsivdlnqirglqpatdqvfkldspreerslieavvsntcplvgitvrqgnfrrrygavvlavgrngerlpgkigdirlrpgdtllleanpsfleerrasrdfylvsp…	Bacteria	Bacillati	Cyanobacteriota	Cyanophyceae		Leptolyngbyales	Leptolyngbyaceae	Leptolyngbya group
609	WP_199248950.1	[Phormidium] sp. ETS-05	mgssleqkylkirkellgsisllfgvfilgtagycliegwtiseaaymtvitlssvgfsevrpldekgrlftisliilgvisigyivnrfteaiiqgyfqdaiklrqqkrlldtlsqhyilcgfgrtgrqialefkaegipfvivdakaevveiagqmgytvfqgdatedatliavgidravclvvalpsdaenlyilisaktlnpnlrtvaranteeasrklqrvgadavispyitggrrmaaaalrpqvmdfvdgiitgtdrslyleefqiqsehfpfegqtlrearlrlesgalvlairrssgeliggptaetligrgdtlicmgtaeqlrrlnqlldpldpnhsqelrlpkqvppnaepdeeeglv	Bacteria	Bacillati	Cyanobacteriota	Cyanophyceae	Oscillatoriophycideae	Oscillatoriales	Oscillatoriaceae	Koinonema
610	WP_199289741.1	unclassified Phormidium	mtiavggalglglvtlpeqltwggwltigvtlsafllnalttlpadaiflaslaillltgvldtatalagfsnpgmmtvgvlyvvvaglqqtggldmisravlglpkgqttallrlilpvlgmsaflnntpivamfipvvsdwcrklrispsklmiplsyaaimggmctligtstnlvvngllvsetdypglklfdlvpvgvpcaiagtlmlvlaqrwllpqrkpaitdtddpreytvemvvenhsplagktveqaglrhlpglylteiqrggrlltaigpqevlqgqdqlvfvgmvdsivdlnqirglqpatdqvfkldtprtgrtlveavvsntcplvgitirqgkfrsrygavvlavgrngerlsgkigdirlqtgdtllleanpsfleerrasrd…	Bacteria	Bacillati	Cyanobacteriota	Cyanophyceae	Oscillatoriophycideae	Oscillatoriales	Oscillatoriaceae	Phormidium
611	WP_199292262.1	unclassified Coleofasciculus	miggaialfgvallgtlwyklvegwswsdaaymtvitlatvgygetnplgnrgrlftialiltgvvsigyivnrftealiqgyfqeggrlrqrrrlvdslnehyilcgfgrtgrqiakefkaegisfvtidsqvepveealqlgyiavqgdatlddtlhrvaieraiclvaalpsdaenlytvisaktlnpniraiarasteeavqkmqragadavvspyitggrrmaaaalrpqvmdfvdgiltgtdrafymeeflidpqscpvvrqslrearlrsqsgalvlairradgtliggptgetqllagdllicmgtaeqlrilsqilipissgklrppkht	Bacteria	Bacillati	Cyanobacteriota	Cyanophyceae		Coleofasciculales	Coleofasciculaceae	Coleofasciculus
612	WP_199294740.1	unclassified Phormidium	mdfiqnpiflmlvvlicsliafvaewlpvdltalaiatvlivlglvtpeegiagfgnaatitvmlmfilsagiaktgviqivrnwlmkwggkepsrqifvmgilvgpitafinntavvavflpiveewckkqnispsklliplsyvtvlggmitvigtstnilasgvskdlgygefglfqftavgvitfivglaylslfaprllpdrkssspnlanyelkdymsevvitprstligqtlkaseiqrkfdidvleiirdgshfaqpladkvlqagdlllirggrdellslkdqrgldilpevkfgqppladeldtgeehiaevlilsnsrlvgstlkemrfrqrynatvlairrgeelvrdrmgrvplrfgdlllvqgpqssftglqttrellvleqrea…	Bacteria	Bacillati	Cyanobacteriota	Cyanophyceae	Oscillatoriophycideae	Oscillatoriales	Oscillatoriaceae	Phormidium
613	WP_199305558.1	Phormidium sp. FACHB-592	mivdlvtvlaaaaaggilaavlrqpillgyllagmivgpaglglikeliqvetlaqfgvafllfalgvefsfselrkvkgislgggglqivltivitalvslgmgwvtspaqgvflgatlslsstavvlkclmernetatphgqvmlgilvvqdlalglmlavlpaldkpveeigiaigwallqtgllglgaviagiwvippllrllarteskelfllgvvaiclgialltehlglsiemgafvaglmiseveyadqtlnyveplrdifaclffatigmlidpvflwhnlelilglvalvfvgkflivtplvllfryplktaliaglglaqigefsfvlaseglslglvsrrvyllvlgttavtlvltpfilrlipqlfawaeslpwlqkylertdval…	Bacteria	Bacillati	Cyanobacteriota	Cyanophyceae	Oscillatoriophycideae	Oscillatoriales	Oscillatoriaceae	Phormidium	Phormidium tanganyikae
614	WP_199311792.1	Anabaena subtropica	mtewvhltiaallgalllvfsnvmtleeavayignsystlglffgvmvlvrafeptkifdylatqivilargdgkrlllsivgivtpicavlpnattvmllaplippmaqeiginfvpllilmvltansaglltlvgdpatfivgdavnisfidylgklslggviavatiiatlpflfrkiwhtklesleelphpqinhprvltvgavivglvllffvigdslpipispaavallgaalalllshqskidtvnnilrdvdwstliffmsifvligglektgvigglsgilsailgkniilgslfllffvgilsslvpniplvvgmlpllkqylvtvglapaevlardfqgqfppevlplfyammfgatlggngtlvgassnivaagiseqhgrrisfkt…	Bacteria	Bacillati	Cyanobacteriota	Cyanophyceae		Nostocales	Nostocaceae	Anabaena
615	WP_199318306.1	Leptolyngbya sp. FACHB-541	mivdlvivlaaaagggllasllkqpvllgylvggvvvgpaglglvkeliqvetlaqfgaafllfalgvefsltelkkvqgislgggglqilstilitallsvaigwvtspvqgvflgailslsstavvlkclmernetetphgrvmlgilivqdlalglmlavlpaldrpydeiglavglallkiallagaavvagiwlippllrflartesrelfllgvvalclgiallteslglsiemgafiaglmiseveyadqtltyvepirdifatlffaaigmlidpvflwnnlelilglvalvllgkfliitplvkafryplktalivglglaqigefsfvlaskgqmlglvsrrvyllilgttavtlvvtpfvlrfvpqlfvwaemvpwlkrymessdraf…	Bacteria	Bacillati	Cyanobacteriota	Cyanophyceae		Leptolyngbyales	Leptolyngbyaceae	Leptolyngbya group
616	WP_199322552.1	Calothrix	milatialccvfllgtlwyclvegwswedaaymtvitlatvgygetnplgnrgrlftialiltgvinigyivnlftqaviegyfqegirirqqrrlmeslsghyiicgfsrtgrqiakefraegvsfvvidsevesvqraqtegyivyqgdatldesllrvgieraicivaalpsdaenlytvlsaktlnpgiraiarasteealqklqrggadavispyitggkrmaaaalrpqildfvdgilsgsdrqlymeefllepaycpfvgqtlqkaklrsqtgalvlairrtdgnliggptgdtvlmpgdtlicmgtaeqlrslnqilgpivsqklrkpkqs	Bacteria	Bacillati	Cyanobacteriota	Cyanophyceae		Nostocales	Calotrichaceae
617	WP_199322579.1	Calothrix	mglalgyipglrmnratialvgsaflialgavnlteawqaidantivfllsmmvvnasltyagffarslsillsitrsplgllialtfasgilsavflndtialiftplvlgltqalslnpipyllaiagatnigsvatlsgnpqniligsfsgipylnflgalapvaligliiqigllwllypdvrstqpcqqlatgnhriykplfnktlvittglliafavglplaesalvaaslllitrrikpqrilqridwnllvmfsglfiltrvteklnllqlfthavntsasflsvtvilsnlisnvpavlllhplipkdntqywlllaagstlagnltlfgsvanlivveaatnlgykltfiehlrfgvpltlctlilaylwih	Bacteria	Bacillati	Cyanobacteriota	Cyanophyceae		Nostocales	Calotrichaceae
618	WP_199324733.1	Phormidium sp. FACHB-1136	mkyglfpsrrslrlpwvrwlyrhglawiglgggamvlailgvylaqgmasvglgwqgwltlgvtlgafllnaltslaaevvflgalailfltgildtptalagfsnpgmitvavlyivvtglqqtggldmisrtvlgmpkgqtqamarlvlpvvgmsaflnntpivamfipvvsdwcrklrispsklmiplsyaaimggmctligtstnlvvnglliaetdypglglfdlvpvgvpcalagilllilaqrwllpnrkpaitevddpreytvevvvdegsplagksvekaglrhlpglylteiqrgdqlltavtpqevlregdqlvfvgmvssivdlnqirglkpatdqvfkldspredrclveavvsntcplvgitiregrfrsrygavvlavgrngvr…	Bacteria	Bacillati	Cyanobacteriota	Cyanophyceae	Oscillatoriophycideae	Oscillatoriales	Oscillatoriaceae	Phormidium
619	WP_199326119.1	Nostoc parmelioides	mtylglalgyipglrmnratialvgsaflialgvlnlqeawqaidpntivfllsmmvvnanlsyagffrralavllsftrsplgllialtfgsgilsafflndtlalvftpltlslaqalslnpipyllaiagatnigsvatlsgnpqniligsfsgipylefsrvlapvafigliiqigllwllypdvrsakpcqisltsnprifkplfnktlvittglliaftiglplaqsalvaaslllitrrikpqrilkkvdwnllvmfsglfiltkatqklnllqpfthvinsaasllgvtvvlsnlisnvpavlllqplispddtkswlllaagstlagnltlfgavanlitveaaadlgykltflehlrfglpltvctliitylwvnlg	Bacteria	Bacillati	Cyanobacteriota	Cyanophyceae		Nostocales	Nostocaceae	Nostoc
620	WP_199328382.1	Anabaena azotica	mgltyfglalgyipglrmnratialvgsaflialgvlnlqeawqaidantivfllsmmvvnanlsyagffrlalsvllsltrsplgllialtfgsgilsafflndtlalvftpltlslaqtlglnpipyllaiagatnigsvatlsgnpqniligsfsgipyldflrvltpvaftgliiqigllwllypdvrslkpcqilpinnqriykplfnktlvittglliaftvglplaqsalvaaslllitrrikpgrilkkvdwnllvmfsglfiltkatqklnllqpfthainsaasllgitailsnlisnvpavlllqplispsdtkswlllaagstlagnltlfgsvanliiveaaadlgykltflehlrfgvpltictlilayvfiq	Bacteria	Bacillati	Cyanobacteriota	Cyanophyceae		Nostocales	Nostocaceae	Anabaena
621	WP_199328553.1	Anabaena azotica	meyevenwqalltiiifisvifvimtewvhltiaallgalilvftnvmtlseavayignsygtlglffgvmvlvrafeptkifeylatqivilakgdgkrlllgivgivtpicallpnattvmllaplippmaeeiginfvpllilmvliansaglltlvgdpatfivgdavnisfidylgklslggviavatvtatlpflfrkiwhtrlenlealphpqinhprvltagaviaafvllffvigeslpipispaavallgaalalllshhskidtvnnilrdvdwstliffmsifvligglektgvinslsgvlavilgkniilgslvliffvgilssvvpniplvvamvpllkqyvvtvglapaevlardfsgqfppevlplfyammfgatlggngtl…	Bacteria	Bacillati	Cyanobacteriota	Cyanophyceae		Nostocales	Nostocaceae	Anabaena
622	WP_199331069.1	unclassified Calothrix	mglalgyipglrmnratialvgsaflialgavnlteawqaidantivfllsmmvvnasltyagffgrslsillsitrsplgllialtfgsgflsavflndtvaliftplvlgltqalslnpipyllaiagatnigsvatlsgnpqniligsfsgipyldflralapvaliglviqigllwllypdvrstqacqqlasgnhriykplfnktlvittglliaftvglplaesalvaaslllitrrikpqrilqridwnllvmfsglfiltrvteklnllqffthavnnpasflsvtvilsnlisnvpavlllhplipkdntqywlllaagstlagnltifgsvanlivveaaknlgykltfidhlrfgvpltlctliltylwih	Bacteria	Bacillati	Cyanobacteriota	Cyanophyceae		Nostocales	Calotrichaceae	Calothrix	Tolypothrix brevis
623	WP_199331296.1	unclassified Calothrix	milatialccvfllgtlwyclvegwswedaaymtvitlatvgygetnplgnrgrlftialilmgvinigyivnlftqaviegyfqegirirqqrrlmeslsghyiicgfsrtgrqiakefraegvsfividsevesvqraqtegyivyqgdatldesllrvgieraicivaalpsdaenlytvlsaktlnpgiraiarasteealqklqrggadavispyitggkrmaaaalrpqildfvdgilsgsdrqlymeefllepaycpfvgqtlqkaklrsqtgalvlairrtdgnliggptgdtvlmpgdtlicmgtaeqlrslnqilgpivsqklrkpkqs	Bacteria	Bacillati	Cyanobacteriota	Cyanophyceae		Nostocales	Calotrichaceae	Calothrix
624	WP_199332015.1	Anabaena lutea	msiiifisviflimtewvhltiaallgalllvfanimtlpeavgyiskshgtlglffgvmvlvrafeptnifsyiatqivilaqgsgkklllgivalvtpicavlpnattvmllaplippmaqeigvnfvpllilmvfvansaglltlvgdpatfivgdavnisfidylwnlslggvlavvsvivtlpflfrkiwntrlddlaelphpqinhprvlmvggvivgfvllffvigeslpipispaavallgaalalllshhsridtvnnilkdvdwstliffmsifvliggldktgviqslsgilgtilgknillgslvllflvgilssvipniplvvamvpllkqyivnvglapaevlasdyqgqfppevlplfyammfgatlggngtlvgassnivaag…	Bacteria	Bacillati	Cyanobacteriota	Cyanophyceae		Nostocales	Nostocaceae	Anabaena
625	WP_199333509.1	Oculatella sp. FACHB-28	mivdlvivlaaaagggllasllkqpvllgylvggvvvgpaglglvkeliqvetlaqfgaafllfalgvefsltelkkvqgislgggglqilstilitallsvaigwvtspvqgvflgailslsstavvlkclmernetetphgrvmlgilivqdlalglmlavlpaldrpydeiglavglallkiallagaavvagiwlippllrflartesrelfllgvvalclgiallteslglsiemgafiaglmiseveyadqtltyvepirdifatlffaaigmlidpvflwnnlelilglvalvllgkfliitplvkafryplktalivglglaqigefsfvlaskgqmlglvsrrvyllilgttavtlvvtpfvlrfvpqlfvwaemvpwlkrymessdraf…	Bacteria	Bacillati	Cyanobacteriota	Cyanophyceae		Oculatellales	Oculatellaceae	Oculatella
626	WP_199336661.1	Oscillatoria sp. FACHB-1407	msffrslrtgnkqfavvglgrfgravcaslhnlgyevlgvdsderrvaqiltdqlvshavqldstqpaalkeaglfefdtvivaignyveesvittmnlkeagvahvvakasseihdkllrkvgadhvifpehemgcslarsltkpnilerfeldpdhsiveavvpaefdgktiaelelrsryglnllavsrgdkfeinpypvmrlqkgsvmvvigsnrcidrlpta	Bacteria	Bacillati	Cyanobacteriota	Cyanophyceae	Oscillatoriophycideae	Oscillatoriales	Oscillatoriaceae	Oscillatoria
627	WP_199339086.1	Nostoc	mglalgyipglrmnratialvgsaflialgvlnlqeawqaidantivfllsmmvvnanlsyagffrrslsvilsvtqsplgllialtfgsgilsafflndtialiftpltlsltqtlglnpipyllaiagatnigsvatlsgnpqniligsfsaipyldflrvlapvallglvvqvgllwllypnvrsikpcqvlpttnqrifkplfnktlvitaglliaftvglplaesalvaaslllitrrvkpqrilqkldwnllvmfsglfiltrvtqklnllqpfthavnsaasflgvtvvlsnlisnvpavlllhplipqgdakywlllaagstlagnltlfgsvanlivveaaadlgykltfwehlrfgvpvtlctllltylwvh	Bacteria	Bacillati	Cyanobacteriota	Cyanophyceae		Nostocales	Nostocaceae
628	WP_199339675.1	Nostoc sp. FACHB-892	mtewihltiaallgalllvftnvmtlqeavsyigkshgtlglffgvmvlvrafeptkifdylatqivliakgqgkrlllgivaivtpvcavlpnattvmllaplippmaqevginfvpllilmvfvansaglltlvgdpatfivgdavnisftdyllklslggviavavviatlpflfrkiwntkldnleelphpqinhpralsigavivffvllffvigeslpvpispaavallgaalalllshhskidsvnnilrdvdwstliffmsifvligglektgvinglsgvlaailgknimlgslvllffvgilssvvpniplvvgmvpllkqyivtvglapaevlaqdfqgqfppevlplfyammfgatlggngtlvgassnivaagiseqhgrrisfkt…	Bacteria	Bacillati	Cyanobacteriota	Cyanophyceae		Nostocales	Nostocaceae	Nostoc
629	WP_199341719.1	Nostoc punctiforme	miagaialggvfiigtlwyslvegwswedaaymtvitlatvgygethplgsrgrlftialillgvvnigyivnrfteaiiegyfqqgirlqqqrrlmeslsehyiicgfsrtgrqiakefraegvpfvvidsemesvqraqsegytvyqgdatlddtllkvgiqravclvaalpsdaenlytvlsaktlnpeiraiarasteealqklqrggadevispyitggkrmaaaalrpqvldfvdgiltgadrqlymeeflldpafcpfvgqslqkarlrsqtgalvlairrldgtliggptgdtvlmpgdrligmgtaeqlrnlnqilgpinykqlrrpkns	Bacteria	Bacillati	Cyanobacteriota	Cyanophyceae		Nostocales	Nostocaceae	Nostoc
630	WP_199341798.1	Nostoc punctiforme	mtewvhltiaallgalllvfsnvmtleqavgyignshgtlglffgvmvlvrafeptkifeylatqivilakgqgkrlllgivaivtpicavlpnattvmllaplippmaqeiginfvpllilmvfiansaglltlvgdpatfivgdavnisfidyllklslggviavvtviatlpflfrkiwntqldnleelphpqinhprvlsvgavivlfvllffvigeslpvpvspaavallgaalalllshhskidsvshilrdvdwstliffmsifvligglektgvinslsgvlavilgkniilgslvllfvvgilssvvpniplvvamvpllkqylvsvglappevlardfqgqfppevlplfyammfgatlggngtlvgassnivaagiseqhgrrisfkt…	Bacteria	Bacillati	Cyanobacteriota	Cyanophyceae		Nostocales	Nostocaceae	Nostoc
631	WP_199341975.1	Nostoc punctiforme	mqfatygvlgltylglalgyipglrmnratialvgsaflialgvlnlqqawqaidantivfllsmmvvnanlsyagffrrslsvilnvtrsplgllialtfgsgilsafflndtlaliftpltlsltqtlglnpipyllaiagatnigsvatlsgnpqniligsfsgipyldflrvlapvallglvvqlgllwllypdvrsikacqvlpttnqrifkplfnktlvitaglliaftiglplaesalvaaslllitrrvkpqrilqkvdwnllvmfsglfiltrvtqklnllqpfthavnsaasflgvtvvlsnlisnvpavlllhplipqgdtkywlllaagstlagnltlfgsvanlivveaaadlgykltfwehlrfgvpvtlstllltylwvh	Bacteria	Bacillati	Cyanobacteriota	Cyanophyceae		Nostocales	Nostocaceae	Nostoc
632	WP_199344672.1	Nostoc	mtewvhltiaallgalllvftnvmtleeavgyignshgtlglffgvmvlvrafeptkifdylatqivliakgqgkrlllgivaivtpicavlpnattvmllaplippmaqevginfvpllilmvfvansaglltlvgdpatfivgdavnisfidylfklslggviavavviatlpflfrkiwntqldnleelphpkinhpralslgavivffvllffvigeslpvpispaavallgaalalllshhskidsvnnilrdvdwstliffmsifvligglektgvinglsgvlavilgknivlgslvllffvgilssvvpniplvvgmvpllkqyivtvglapaevlaqdfqgqfppevlplfyammfgatlggngtlvgassnivaagiseqhgrrisfkt…	Bacteria	Bacillati	Cyanobacteriota	Cyanophyceae		Nostocales	Nostocaceae
633	WP_199344739.1	Nostoc	mglalgyipglrmnratialvgsaflialgvlnlqeawqaidantivfllsmmvvnanlsyagffkrsisvilsitrsplgllialtfgsgilsafflndtlaliftpltlsltlalglnpipyllaiagatnigsvatlsgnpqniligsfsgisyleflrvlapvalaglviqvillwllypnvrslkpcqllpvgnqrifkplfnktlvittglliaftiglplaqsalvaaslllitrrvkpqrilqkvdwnllvmfsglfiltrvtqklnllqpfthainstasflgvtvvlsnlisnvpavlllhplvppgdtkywlllaagstlagnltlfgsvanlivveaatdlgykltfwehlrfgapltvctlflvyfwvh	Bacteria	Bacillati	Cyanobacteriota	Cyanophyceae		Nostocales	Nostocaceae
634	WP_199348318.1	Microcoleus sp. FACHB-SPT15	mstleqkyrrlrkeliagaialfvvaligtlwyrlvegwswsdaaymtvitlatvgygetnplgdrgriftislilmgvvsigyivnrfteaviqgyfqegirlrqrkrlvdtltehyilcgfgrtgrqialefkaegilfiaidsevdqieealqmgymavqgdatlddtllkvgieraiclvaalpsdaenlytvlsaktlnpkiraiarasteeavkklqragadavvspyitggrrmaaaalrpqvmdfvdgiltgtdrafyleevliepqacpivgqtlreaklrsqtgalvlairraegtliagptgdtpllpgdllicmgtaeqirelnrilsplyskrprtpkgii	Bacteria	Bacillati	Cyanobacteriota	Cyanophyceae	Oscillatoriophycideae	Oscillatoriales	Microcoleaceae	Microcoleus
635	WP_199755624.1	Chroococcidiopsis cubana	mdialtlgvlglaivffifewlpvditaiatavvlmllglitpeegiagfsnsatitvlamfilsggiertgaiqivsdfllrrggknptrqifvlgaivgpitaflnntavvavfipiveewsrkrnisvsklliplsyatvlggmitvigtstnvvasslskklgygefslfqftpvglitfaiglvylafaapkllpdrkkpaatpaianyglkdyfsevvvaprsnligqtlrssqieqrfdidvvelfhnsrrytkpvadkvlaggditivrgnrsdvlkirdergieilpeiefqqefptselssenraisealiisnssligstlkelqfhqrynltvlairrneeiirdrlgkvrlqfgdvlllqgardsfiglqnsadllvveprevetl…	Bacteria	Bacillati	Cyanobacteriota	Cyanophyceae		Chroococcidiopsidales	Chroococcidiopsidaceae	Chroococcidiopsis
636	WP_200319859.1	Sphaerospermopsis aphanizomenoides	mfgalalvfvfvigtlwywlvegwswedaaymtvitlatvgygetnplgsrgrlftialilmgvinigyivnrfteaiiegyfqegirlrqqrrlmeslsghyiicgfsrtgrqiarefraesvyfvvidseiesvqraqnegytvfqgdatlddtllkvgieraicivaalpsdaenlytvlsaktlnpniraiarasteealqklqrggadavispyitggkrmaaaalrpqvldfvdgilsgsdrqlymeeflvdpakcpfvgqslykaklrsqtgalvlairrldgnliggptgdtilmpgdtlicmgtaeqlrnlnqvlgpliskqvrrpkni	Bacteria	Bacillati	Cyanobacteriota	Cyanophyceae		Nostocales	Aphanizomenonaceae	Sphaerospermopsis
637	WP_200323580.1	Sphaerospermopsis aphanizomenoides	menwqavlsiitfitviavimtewvdltvaallgalllvftnimtlpeavgyigkshgtlglffgvmvlvrafeptnifsyiatqivilaqgsgkklllgivalvtpicavlpnattvmllaplippmaqeigvnfvpllilmvfvansaglltlvgdpatfivgdavnisfidylgklslggviaiatvvvtlpilfrriwntrletlaelphpkinhprvlimggvivafvliffvigeslpipispaavallgaglalllaqksridtvhnilrdvdwstliffmsifvliggldktgvikglsgvlgvilgknillgsilllfmvgilssvvpniplvvamvpllkqyvvnvglapaevlaadfpgqfptevlplfyammfgatlggngtlvgas…	Bacteria	Bacillati	Cyanobacteriota	Cyanophyceae		Nostocales	Aphanizomenonaceae	Sphaerospermopsis
638	WP_200668878.1	Oxynema sp. CENA135	mysnfqkkyrrirnellaggvglagvlligtlwywlvegwklsdaaymtaitlstvgymevhplgergrlftvsliamglvsigyivnrftealiqgyfqdglrlrqqqrlldtlsnhyilcgfgrtgrqiayefsaenipfvvidtdteqiqiaqdlgyitiqadatldatlmkvgidravclvtampsdaenlytvisaktlnpkirsiaranseeavqklqrggadavispyitggrrmaaaalrpqvmdfvdgiitgadrafyleefriepgacpcegqtladtrlrsrsgalvlairrsdgnliggptadtmvlpgdtlicmgtaqqlrrlnqilsplkaktprlprkfppqp	Bacteria	Bacillati	Cyanobacteriota	Cyanophyceae	Oscillatoriophycideae	Oscillatoriales	Oscillatoriaceae	Oxynema
639	WP_200668893.1	Oxynema sp. CENA135	mgiqqyflliwqqltslrrysdrlgkhwigcaiaalifatvmviplpdftpearrslavfgvavfmwgtstlplpvtallillllpfsgaishedtyayfgnravffilgafilsspivrsglstrialavvsrfgkkqttllgsilllaaimscvisahavaamlfpivlevvrasgakpggrfglaaflalawgvvigsnttllggargplalgilfnttgdsisflqwivwtiplvlillglaygllqlmaqgekvslpkarrflearnkqlgpisrrelytagitlltivlwvvegdnwgldsvafigvclafivgvaqwreveedvnwgifvmygsaialsaaltdtgaasaltqlilasginspilvfatvvvialamtefmsnaaavavilp…	Bacteria	Bacillati	Cyanobacteriota	Cyanophyceae	Oscillatoriophycideae	Oscillatoriales	Oscillatoriaceae	Oxynema
640	WP_200986890.1	Anabaenopsis elenkinii	mystlekkyrrlqqeltlgtislggvfltgtlwykfmegwsweeaaymtvitlttvgfgetnplsrqgrlftialillgvvtigyminrfteaviqgyfqegmrlrqqrrlmetltqhyiicgfsrtgrqiakefqaenvtfvvvdsdlesveqaqaegyivyqgdvtlddtllkvrvdrsvcivaalpsdaenlytvltaktlnpkiraiarasteesakkiqrggadivvspyitggkrmaaaalrpqvldfvddfisgtdrkfymeqflvdplvcplvgqslkqtrlrsdsgalviairrangsliggptgdtillsgdtlicmgtsdqlrrlnqilipinaqprergrni	Bacteria	Bacillati	Cyanobacteriota	Cyanophyceae		Nostocales	Aphanizomenonaceae	Anabaenopsis
641	WP_200988208.1	Anabaenopsis elenkinii	menwqaflsfftflgvialvitewmhltiaaflgalilvftnimslqeaidyiskshatlglffgimvfvrafestkvfdylatkivlfaqgegkrllisivgivtvvcsvlpnattvmllaplippmaqeleinfvpllilmvlvansaglltlvgdpatfivadavnisfidylynlslggviavgviilflpilfrkiwhtklsslaelpnpqinhpqvvmvggvivalvliffvigeslpipispaaaallgaalalllshhskidsvnhilrdvdwstliffmsifvligglektgvinalsgilaiiigkniflgslvllffvgilsslvpniplvvgmvpllkqylvtvglvspevlasnfdgqfppevlpmfyammfgatlggngtlvgas…	Bacteria	Bacillati	Cyanobacteriota	Cyanophyceae		Nostocales	Aphanizomenonaceae	Anabaenopsis
642	WP_201280314.1	Hassalia byssoidea	mgkkvivlkygiysvlgltylglalgslpglrmnratialvgsaflialgvvtlheaweaidaktivfllsmmvvnanlayagffpqalsvllsftrsplgvlialtfgsgilsaiflndtialiftpltlsltqalglnpipyllavagatnigsvatlsgnpqniligsfsgigyleflralspvavigliiqigllwllypevrsrsvpqvslqacdnlfttktrifkplyqktliittglliafvaglpltesalvaaslllitrrvkpqrilkkvdwnllvmfsglfiltrvtqklnllqpfthainsavgllgvtailsnlisnvpavlllqpliskddthswlllaagstlagnltlfgsvanlivaeaanelgykltfwehlrfgapltvc…	Bacteria	Bacillati	Cyanobacteriota	Cyanophyceae		Nostocales	Tolypothrichaceae	Hassalia
643	WP_202895748.1	Iningainema tapete	magvvalggvfltgtlwyrfmenwswedaaymtvitlatvgygetrplgskgrlftialilmgvitigyivnrfteaiiqgyfqegirlrqqrrimnslsehyiicgfsrtgrqiakefraedvpfvvidssiesvqqaqtegytvyqgdatldetlfkvgiekaicivaalpsdaenlytvlsaktlnpeiraiarasteealqklqrggadavispyitggkrmaaaalrpqvmdfvdgiisgtdrqlymeeflldpascpfvgqtlgqarlrvqtgalvlairrangeliggpmadtvfmrgdvlicmgtaeqlralnqllgpigsqklrrpkks	Bacteria	Bacillati	Cyanobacteriota	Cyanophyceae		Nostocales	Scytonemataceae
644	WP_204139726.1	Halomicronema sp. CCY15110	mqleqtfrywwtrrrqrqaliclalgligglaiatlqylaqdaplmslgwpgwltllvtasafvlnaitalpaeivflgavavlyvsgvlsttealkgfsndgmitvavlyfvvtglqqtgalawisqqvlglpkrrtttfvrltvpimvlsaflnntpvvamfipvvndwcrklrispsklmiplsyasifgglctligtstnlvvsgllveatdhpglrifdltpvglpcaiaglcflffgqrwllpnrkpamgdlsdvrqytvemvvaprsplagktveqaglrhlpglylaeiargqqilpavspreilrehdqlifvgivdsildlhrlrglapatdqvfkldtprterrlieavvshtcslvgktiregqfrsrydavvlavarngdrvqgki…	Bacteria	Bacillati	Cyanobacteriota	Cyanophyceae		Nodosilineales	Nodosilineaceae	Halomicronema
645	WP_204140943.1	Halomicronema sp. CCY15110	mgsfaavsslsvfvgvlvcimterlqltiaamlgamlllflnvltlteavdyiaqsyatlalffgvmvmvrafeptgifeylatqivhmsggqgkrlllgivvittpicavlpnattvmllapllppiatelgvnfvpllillvfaansaglltlvgdpatfivgdainisfldylkslslggaiavgaivvllpvlfpsiwhkqldnlaqlpqprvnhprmlilggiivalvltlfvvgetlpvpispatgaltgaalcllithhsridtiqnilrdldwstllffmsvfvligslektgvlsaasgvlalilgrnialgsilllllvgglsslvpniplvvamvpllkeylvnvglatpdildpnfagslplevlplfyammfgatlggngtligas…	Bacteria	Bacillati	Cyanobacteriota	Cyanophyceae		Nodosilineales	Nodosilineaceae	Halomicronema
646	WP_204150370.1	Leptolyngbya sp. CCY15150	mtpidyqtntmvygpggyrfvdflrvgtplnilmalitppliiaaygl	Bacteria	Bacillati	Cyanobacteriota	Cyanophyceae		Leptolyngbyales	Leptolyngbyaceae	Leptolyngbya group
647	WP_204151240.1	Leptolyngbya sp. CCY15150	mqedqrlhnelalglllffgvtvvgtvgyrviegwrwldaaymtvitlatvgfseiqplsdqgriftislifmgvvsiayianrfteaiirgyfqerlrrrsqqrlidtlsqhyiicgfgrtgqqvalefaaenidfvvidasaealmergaeayitiqadatldetlmqagiqqaaclvaalpsdaenlytilsaktlnpniraiarantaealkklqrggadavispyitggkrmaaaalrpqvmdfvdgiltgsersfyleefllepehcpcigltlhqaqlrsqsgalvlaikradqtlvpgptadtalqagdllicmgteeqlrrlnqlmgpirhrpprkprfpsks	Bacteria	Bacillati	Cyanobacteriota	Cyanophyceae		Leptolyngbyales	Leptolyngbyaceae	Leptolyngbya group
648	WP_204151679.1	Leptolyngbya sp. CCY15150	mspifqtilvivlalisfvaewvpvdltalmvavllmllglvtpeegvsgfgnsatitvmamfilsagiartgviqvvrswlidwggqrisqqifvmgmivgpitafinntavvavflpivedwckvqgrspsklliplsyatvmggmltligtstnvlasgisaqlgygefslfqfsilgiivfsigmaylslvapnllparkpprgeflgrdyelndyvsevvvsarssligqtlrasqlqrkvdidvleiirenthfpqpladkvlaagdilivrgsredllgireergldilpevqfggeslaseissgeeqvaevlilsnsrlsgatlkeirfrqrynttvlairrgedvlrkrlgrvplrfgdvllvqgprdsilglqttrellvleqrdien…	Bacteria	Bacillati	Cyanobacteriota	Cyanophyceae		Leptolyngbyales	Leptolyngbyaceae	Leptolyngbya group
649	WP_204368645.1	Neosynechococcus sphagnicola	mvirrdngeevdypdsqtllesgdrlllvgepaelaaldelargertlpgvgsscqwltiplespvigqtlatldirrqfdtqvqairrqgqfirfpagdvdlqagdrlllcgsykalshveqlvasplpqlsipllpeatipdmllnrlttepspaatlttevngcslnngspr	Bacteria	Bacillati	Cyanobacteriota	Cyanophyceae		Leptolyngbyales	Neosynechococcaceae	Neosynechococcus
650	WP_205370236.1	Thermoleptolyngbya sp. PKUAC-SCTB121	mqedfrlivdlvvvlaaaagggllaallrqpvllgyllggaivgpaglglvkeliqvetlaqfgaafllfalgvefslnelrkvqaislgggalqilstigitalvsvgigwvtsptqgiflgsilslsstavvlkclmernetetlhgrvmlgilvvqdlalglmlavlpaleapsgeigaavgvallktamiaggaiaagiwlippllrllartesrelfllgvvalclgiallteylglsiemgafiaglmiseveyadqtltyvepirdifatlffaavgmlidprfiwenlelilglvalvfvgkfliiaplvrafryplktalitglglaqigefsfvlaskgqvlglvsrrvyllilgttavtlvftpfvlrlvpkvfawaesvpalrnwle…	Bacteria	Bacillati	Cyanobacteriota	Cyanophyceae		Oculatellales	Oculatellaceae	Thermoleptolyngbya
651	WP_206200272.1	unclassified Thermosynechococcus	mlrsllqllilalsysalalggvpglcmnratialvsaallialgaidlptawqaidpqtivfllsmmivnaylglsgffqiamvtvvrfsgsplgllvfltvatgmlsavflndtlalvttpltlrithvlglnpvpyllaiaaatnigsvatlsgnpqnilvgsfselgylpfaqvmvpvavlglglqvawlgwlypevrsrqpctlatlqpvqvqkgllhktlivsglmflafllgfplaessllaaaallvtrrvkperilaqvdwsllvlfaglfiltrciqnfdllavlrpwvnqplplvvitallsnlisnvptvlllaqfipkgadqlwyllaatstlagnltlfgavanlitveaaassgqrfsfwqhlrfgapltvltlaiayvwivsqt	Bacteria	Bacillati	Cyanobacteriota	Cyanophyceae		Acaryochloridales	Thermosynechococcaceae	Thermosynechococcus
652	WP_206200969.1	Thermosynechococcus sp. TA-1	mliehwhtfaagtiflgvillimtewinitiaaflgaillvflnimtlgeaisyigrshgtlalffgvmvlvrafeptkvfeylatqmvllargqgkrlllgivalttpicavlpnattvmllapllppmaaevgvdfvpliilmvivsnsaglltlvgdpatyivgdainlsfsdyllrlslggvlaiavivfclpvlfrriwrkelnsldhlphpkinhprtlavgcviivfvltffvigdgmvvkvsppavalmgaalafllshqskidtvthilrdvdwatliffmsifvligglektgiigqlshllailigqniffgsllllfaigilssvipniplvvamvpllkkylvdvglagseilhpgyggdlppqvlplfyammlgatlggnatlvg…	Bacteria	Bacillati	Cyanobacteriota	Cyanophyceae		Acaryochloridales	Thermosynechococcaceae	Thermosynechococcus
653	WP_206815941.1	Chroococcus sp. FPU101	madsanifltlgvvvvalfffigewfpvdfvaicvavvlillklvtpeegiagfsnnatitvmamfilsagisrtgaiqivrdlllkwggrnttqqmlvmgglvgtisafinntavvavflpivedwckkqkispsqmliplsyvtilggmitvigtstnvlasgiseklgygqfglfdftvvglltfltgliylaffapkllpnpkisdldnvgddyqlqdyvseviispsssligqtlresgiqrkfdldvleiihngnhfpqpltdktlsagdiliirskredllkirdekgleivadvkfnnklekeltegqeklaeililsnsrligsnlkdlrfrqrynatvlairrgeelirdrlgkvslkfgdlllvqgpkdsfiglqttrellvleqrdv…	Bacteria	Bacillati	Cyanobacteriota	Cyanophyceae	Oscillatoriophycideae	Chroococcales	Chroococcaceae	Chroococcus
654	WP_206815942.1	Chroococcus sp. FPU101	mptetlqaiisattfigaivlimleqlhitviallgalilvfthvmtlneavgyisrshatlalffgvmvlvrsfeptkifdylatqivtiakgqgkllllgivaittpicavlpnattvmllaplippiaqdigidfipllilmvfvansaglltlvgdpatfivgdainitfveylqklslggalavltvtlmlpwlfpkiwrtkfehledlphpkinhprvlalggilvlfvliffvigesfpipispaavalfgatfalllahqskidtvqnilkdvdwstliffmcifvligglektgvinslsgilatilgknialgslvllvvvgllssvvpniplvvamvpllkqylvnvgfvgqnvldpsyagqfpsevlplfyammygatlggngtlvg…	Bacteria	Bacillati	Cyanobacteriota	Cyanophyceae	Oscillatoriophycideae	Chroococcales	Chroococcaceae	Chroococcus
655	WP_207087077.1	Phormidium pseudopriestleyi	mglkqyfgfiserisallqrsqlfqhrwigyliavaiyvtllliplpgfepsaqrafavfglaafswgttllplpvtaivilfllpfsgaisaqetyayfgnravffilgafilaspimrsglstrialavvtrcgnsqrqilgailglsalmscfisahavaamlfpivlevvraagakpgkgfgvaaflslawgvvigsnttllggargplalgilqnttgqtisfaqwtlfvapvvlvllpiaffvlqgvgqseqvslsaarrflekrnqqlgqishreimtagilivtillwmtlgdrwgldviallgviltfilgvanwgeveedvnwgifimygsaialsaalndtgaasaltqlllgfgiespllifaavtiiallmtefmsnsaavavilp…	Bacteria	Bacillati	Cyanobacteriota	Cyanophyceae	Oscillatoriophycideae	Oscillatoriales	Oscillatoriaceae	Phormidium
656	WP_207714057.1	Scytonema sp. UIC 10036	mrqlaiyavlgltylglafgcfpglrmnratialvgsaflialgalklqeawdaidaktivfllsmmvvnanlsfagffprslsillsftrsplglitvltfgsgilsafflndtlalvftpltlgltkslnlnpipyllavagatnigsvatlsgnpqniligsfsgigyldfaraltpiasiglviqvgllwllypdvrstqpcnqlsngkariykplyqktliittglliafaiglplaesalvaaslllitrrikpqrilkqvdwnllvmfsglfilsqvtqklnllepfthaarspagllsvtavlsnlisnvpavlllqplipkdnsqswlllaagstlagnltlfgsvanlivveaaaelgyklsflehlrfglpltvltllltfllig	Bacteria	Bacillati	Cyanobacteriota	Cyanophyceae		Nostocales	Scytonemataceae	Scytonema
657	WP_208674362.1	Synechococcus elongatus	mepqrsrrslnhrrnlvysfwallllivvgtlgyqliegwtgldalymtittlatvgfgevnplspkgrlftillilagliligyviktatealaegyfqetlrdrrlrhllnrlhnhyiicgfgrtgqeiarefnaealpfvvldndeaaidtaiaagfqafvgdatldevlikagierarclvaampsdadnlyailsaktlnselrtiarassaeavqklrrggadavvspyitggrrmaaaarrpqaidfiddltsasersvyideflleqprsrflgrtlrdadlrgrsgalilairrtdgtliagptgetylelgdlllclgtrqqlqaleqlla	Bacteria	Bacillati	Cyanobacteriota	Cyanophyceae		Synechococcales	Synechococcaceae	Synechococcus
658	WP_208674589.1	Synechococcus elongatus	mslaaivaiaiflaviiaaaleltdltvvalvgamllvitgqltmpeavasiakahgtlallfgmmvlvqaleatgafnglahrvvlasrgdgrrlllgimlltspicavlpnattvmllapllpplakelkldprpllillvltansaglltlvgdpatyivatgvgftfsqylsqlslggllslvvllptlpwlyrkiwtarftvpdltpprphhrqamkmllvvtclmlvlfttgerlpvplspdatalagataalaichqsrlisvdrlfaaidwstlvyfmgvfvligglqssgamaaiaqglttligtnvlqgslllllltgvlsafipniplvaaltpimvsycqtagltiagdaiapqayplffalmfggtlggnatligasanlvgagia…	Bacteria	Bacillati	Cyanobacteriota	Cyanophyceae		Synechococcales	Synechococcaceae	Synechococcus
659	WP_211175925.1	Brasilonema sp. UFV-L1	mrqlaiygvlgltylglalgylpglrmnratialvgsaflialgvlslqeawdaidattivfllsmmvvnanlsfagffqralavllsvtrspfgllialtfasgvlsafflndtialiftpltlsltqalnlnplpyllalagatnigsvatlsgnpqniliasfsgisyidflrtlapvaliglaiqvgllwllypevrstqpseqlllgkgrifkplyqktiiittglliafavglplavsalvaaslllmtrrikpqrilkevdwnllvmfsglfiltkvtqklnllepftyavnssvgllsvtailsnlisnvpavlllqplipkddpqswlllaasstlagnltlfgsvanlivaeaaaklgykltfwehlrfgvpltlvtlllvyllih	Bacteria	Bacillati	Cyanobacteriota	Cyanophyceae		Nostocales	Scytonemataceae	Brasilonema
660	WP_211175974.1	Brasilonema sp. UFV-L1	mtewvhltiaallgalllvftnvmtleeavgyignshgtlglffgvmvlirafeptkifeylatqivllaqgkgnrlllgivgittpicavlpnattvmllaplippmaqevgvnfvpllillvfvansaglltlvgdpatfivgdainisfidylwrlslggaiavatvvailpilfrkiwntqlenleqlphpqinhprvlmlgglimafvliffvvgeylpvpispagvallgaalalllshqskidsvnnilrdidwstliffmsifvligglektgiinslskilaiilgkniffgslsllffvgmlssvvpniplvvgmvpllkqyvvnvglaptevlapdfhgqfppevlpmfyammfgatlggngtlvgassnivaagiseqhgrrisfkt…	Bacteria	Bacillati	Cyanobacteriota	Cyanophyceae		Nostocales	Scytonemataceae	Brasilonema
661	WP_212717998.1	unclassified Synechocystis	mglgspsqgnllnlidrqgrrlrqelmagaitlaslfvigtawyryvegwtwldafymttitlatvgfgethplspasrlftillilmglltigymvnrfteafiqgyfqdslrrrqeqkvierladhyilcgygrtgqqiafefavenipfvvidaspeiiiqaklrdyavlqgdatldetllaahieraicivsalssdaenlytvlsaktlnpqiraiarasseeavqklkragadevvspyitggkrlaaaalrpqvvsfvdgiltgadrsfymeefrigaqdcpyigqtlreaqlraqsgalilairrqdhklivgpmgdthlldadaliclgtveqlralnqllcplnpapvrlpknhr	Bacteria	Bacillati	Cyanobacteriota	Cyanophyceae		Synechococcales	Merismopediaceae	Synechocystis
662	WP_212720929.1	unclassified Synechocystis	maanipallslgvfigvillimsekihltiaaflgalilvfthvitlkegidyisqsyatlalffgvmvlvrsfeptnifqylatqmvllakgsgkllvlgviaittpicavlpnattvmllaplipplaqeigvdfvpllilmvfvansaglltlvgdpatfivgdainisfneylfklsfmgvlaiisilaiapilfrkiwhsrfthledlphpqinhpkilmaggiiialvliffvigenlpvpippasvalmgaclalllahqskidtvhnilrdvdwstliffmsifviigslektgvtaslaqilavvvgqniafgaivlvftvgllssvvpniplvvamvpllkqyvvnigfagpeiltpdfagqlpvevlplfyammfgatlggngtlvga…	Bacteria	Bacillati	Cyanobacteriota	Cyanophyceae		Synechococcales	Merismopediaceae	Synechocystis
663	WP_212721157.1	Synechocystis sp. PCC 7338	maflqtwladyqipltlavivfalvmfvlewlpidttailvavilmvlglvtpteglagfsssatvtimamfilsygitrtgiiqvirdslikfggnslrrqlllmglivgpssaflnntaivaiflpiveewarqrqisvsklliplsyatilggmitllgtstsilasglaekltgqefsifqftplglltfsvgityvvlaapvllparrsvsdgnvaaeyqikdyvseiiipprssligqtlrqseiqrkfdidvleiihndthfpqpladriltmgdillvragredllrikdergveiladvqfvdaegisggplesseekvaevlilsnsrligstlkdlrfrqrynatviairrgeelirqrlgkvrlkfgdllllqgpresflglqttre…	Bacteria	Bacillati	Cyanobacteriota	Cyanophyceae		Synechococcales	Merismopediaceae	Synechocystis
664	WP_214435667.1	Dendronalium phyllosphericum	mvvlqyfvilltyiglglgylpglrmnratialvgaallmalglldlpaawsaidyktlvflfgmmiisanlaasgffwlavdytiryihspfgllivltfgsgflsalflndtialiltplvvsltqllklnpvpyllalagatnigsvatlsgnpqniligsfsgisyldfakaltpialiglviqvgwlwwlypevrllrpdlkvelpnyrifkplliksllitagllgafligiptaqatliaaglilvtrrlkperilqkvdwdlllmfcglfiltegvqklglltwfsgfvrdplsilgvtvllsnlvsnvpavlllhhliphpdtktwlllaaastlagnltllgsvanlivaeavakrgyrltfgehlrfglpltvitlalcyfwiy	Bacteria	Bacillati	Cyanobacteriota	Cyanophyceae		Nostocales	Nostocaceae	Dendronalium
665	WP_214437121.1	Dendronalium phyllosphericum	magaialggvfligtlwywvvegwswedaaymtvitlatvgygethplgsrgrlftialillgvvnigyivnrfteaiiqgyfqegirlqqqrrlmeslsehyiicgfsrtgrqiakefraedvsfvvidselesvqraqlegytvyqgdatlddtllkvgvdraicivaalpsdaenlytvlsaktlnpgiraiarasteealqklqrggadavispyitggrrmaaaalrpqvldfvdgilagadrhlymeeflldpafcpfvgqtlqkaklrsqtgalvlairrsdrtliggptgetvlmpgdmlicmgtaeqlrdlnkllgpirsqklrkprng	Bacteria	Bacillati	Cyanobacteriota	Cyanophyceae		Nostocales	Nostocaceae	Dendronalium
666	WP_214440073.1	Atlanticothrix silvestris	migtialggvfligtlwyrlmegwswedaaymtvitlatvgygethplgsrgrlftialillgvinigyivnrfteaviqgyfqegirlrqqrrlmesllehyiicgfsrtgrqiakefwaegvsfvvidsevesvqkaqtegymayqgdatlddtllkvgieraicivaalpsdaenlytvlsaktlnpgiraiarasteealqklqrggadavispyitggkrmaaaalrpqvmdfvdgiltgadrqlymeeflldpafcpfvgqtlqkaklrsqtgglilairridgnliggptgetvlmpgdtlicmgtaeqlrslnqilgpirsqklrkpkns	Bacteria	Bacillati	Cyanobacteriota	Cyanophyceae		Nostocales	Nostocaceae	Atlanticothrix
667	WP_215609874.1	Leptothoe spongobia	mtididilmtlgvtavalilfvvewlpaditafavmvslmvlglvspqegiagfsnsatitvmamfilsagiartgalqqasnwllkwggktcrrqifalglivgpisglinntavvsvflpiiedfcqqhrlspskllmplsfatilggmltvvgtstsvlasglseelgpgdfslfqfielgaivfvvgllyltfiaplllpnrdvpgnslsqeyglkeyvsevvvtprsslvgqtlqnsqlqrrfdldvleiirngnhfpqplgdkslcagdillvrggrqhllkirdgegieilpdvqfgqkswqadlssgqegvaevlviansnlvgstlkdlrfrqrynvtvlairrgqdlvrermgkvrlkfgdlllvqgpkqsllglqtsrdllvleqrdl…	Bacteria	Bacillati	Cyanobacteriota	Cyanophyceae		Nodosilineales	Cymatolegaceae	Leptothoe
668	WP_215617476.1	Leptothoe kymatousa	mtididilmtlgvtavalvmfvvelvpadvtafgvmvalmvlglvtpqegiagfsnsatitvmamfilsagiartgalqkastwlmkwggktcrrqifalglivgpmsglinntavvsvflpiiedfcqqhrispskllmplsfatilggmltvvgtstsvlasglsdqlqygsfslfqfielgavvfvvgllyltfvaplllptrdaagnnlsqeyglkeyvsevvitprsslvgqtlqtsqlqrrfdldvleiirngnhfpqplgdkslcagdillvrggrnhllkirdgegieilpdvqfgqkswqadlssgqegvaevlviansnvvgstlkdlrfrqrynvtvlairrgqdlvrdrmgkvrlkfgdlllvqgpkqsllglqtsrdllvleqrdl…	Bacteria	Bacillati	Cyanobacteriota	Cyanophyceae		Nodosilineales	Cymatolegaceae	Leptothoe
669	WP_216087088.1	Stanieria cyanosphaera	mdflqllrylllaitylglalgnlpglrmnratislvgsallmllqvidletawqaidantilfsmsmmivnaylaysgffylalvyfakfarspfglliiltlssgtfsafflndtvalvftplvldltrglqlnpipyllalaaatnlgslatisgnpqniiigyfseigyvdfakflapiaftgiiiqigliwlfdpelrslqslkpitiirsiilpgllknpf	Bacteria	Bacillati	Cyanobacteriota	Cyanophyceae		Pleurocapsales	Dermocarpellaceae	Stanieria
670	WP_216087089.1	Stanieria cyanosphaera	maaalllitrrikaekilrqidwnllvmfsglfiitkavqnlnllgifepftntywgilstvtllsnvisnvpavlllqpliekndihawlllaagstlagnltlfgsvanlivaelanqlgykftfnehlrfgipltiitltvsyvylgivlsnr	Bacteria	Bacillati	Cyanobacteriota	Cyanophyceae		Pleurocapsales	Dermocarpellaceae	Stanieria
671	WP_216670211.1	Microcoleus asticus	mqkdltggvialggilctgtlwywqvekwslldaaymtvftlatvgygelqplgkrgrmfticlilmgvivigfivnrftealiegyfqegarirqqrrlvdslighyiicgfgrtgrqialefqaeyisfvvidsavqsveaalalgytavqgdatldetlvnvgidraicivaalpsdaenlytvmsaktlnpkvraiaratteeavkklqrggadavvspyisggkrmaaaalrpqvmdfldvvltgtdssfymeeflidpnscvyvgqtlrnaklrsqsgalvlavrraggtlivgptgetaieggdmliclgtaeqlrtlnqilsplsfrlprspn	Bacteria	Bacillati	Cyanobacteriota	Cyanophyceae	Oscillatoriophycideae	Oscillatoriales	Microcoleaceae	Microcoleus
672	WP_218079308.1	Anthocerotibacter panamensis	maaghnfildlvtvlgtaalggylanrlkqpvllgylvsglivgpfglkllgdveqiqglaevgvafllfalgvefslkdlnrvrgialgggalqiglttilvallaygtgwvdspirgiflgallslsstavvlktlaergevqtlhgqvmlailivqdlalglmlavlpalnqppdaigwallaavgkgllfavgavavgvwlvpplikavarsgsselflltvlalclgvalttaafglsiemgafvaglmiseieyadqalakvfplrdtfatlffasigmlinpfvlgqnlglilalvavvmlgkalvilpivlgfrysfktaviaslglnqigefsfvlaqvglslglidekkyvlvlgttaitlvvtplfirfaqplaegllklpvtnrlfg…	Bacteria	Bacillati	Cyanobacteriota	Cyanophyceae		Gloeobacterales	Anthocerotibacteraceae	Anthocerotibacter
673	WP_219336106.1	Chroococcidiopsis thermalis	menwqaiastitflsviffvmtewihltiaaflgalilvftnvltlneaigyignsystialffgvmvlvrafeptkvfdylatqivilakgqgkrlllgivaittpicaflpnattvmllaplippiaeevgvnfvpllilmvfvansaglltlvgdpatfivgdavnvsfidylarlslggviavitvvamlpflfrkiwhkdledlehlphpkinhpqvltlgivliagvltffvigemlpipispe	Bacteria	Bacillati	Cyanobacteriota	Cyanophyceae		Chroococcidiopsidales	Chroococcidiopsidaceae	Chroococcidiopsis
674	WP_220609286.1	Sphaerospermopsis torques-reginae	menwqavfsiitfitvivvimtewidlmvaallgalilvftnimtlpeavgyigkshgtlglffgvmvlvrafeptnifsyiatqivilaqgsgkklllgivalvtpicavlpnattvmllaplippmaeeigvnfvpllilmvfvansaglltlvgdpatfivgdavnisfidylaklslggvisvvtvvvtlpilfrkiwhknlenlaelphpqinhprvlivggvivafvliffvigeslpipispaavallgaalalllahksridsvhnilrdvdwstliffmsifvliggldktgviknlsgvlgfilgknillgsllllfvvgilssvvpniplvvamvpllkqylvnvglapaevlspdfqgqfppevlplfyammfgatlggngtlvgas…	Bacteria	Bacillati	Cyanobacteriota	Cyanophyceae		Nostocales	Aphanizomenonaceae	Sphaerospermopsis
675	WP_220611752.1	Sphaerospermopsis torques-reginae	magavalvfvflsgtlwywlvegwswedavymtvitlatvgygetrpldnqgrlftivlilmgvinlgyivnrftqaviegyfqegirlrqqrrlmeslighyiicgfsrtgrqiakefqaegvsfvvidselesvqqaqsegyivyqgdatlddtllkvgieraicivaalpsdaenlytvlsaktlnpniraiarasteeavqklqrggadavispyitggkrmaaaalrpqildfvdgmlsgtdrqlymeeflldaafcpfvgqtlqkaklrsqtgalvlairrsdgnliggptgdtvlmsgdtlicmgtaeqlrslnqilgpinsqqlrrpkqs	Bacteria	Bacillati	Cyanobacteriota	Cyanophyceae		Nostocales	Aphanizomenonaceae	Sphaerospermopsis
676	WP_221708738.1	Desmonostoc muscorum	magaialggvfiigtlwyslvegwswedaaymtvitlatvgygethplgsrgrlftialillgvvnigyivnrfteaiiegyfqqgirlqqqrrlmeslsehyiicgfsrtgrqiakefqaegvpfvvidsemesvqraqsegytvyqgdatlddtllkvgiqravcivaalpsdaenlytvlsaktlnpeiraiarasteeavqklqrggadevispyitggkrmaaaalrpqvldfvdgiltgadrqlymeeflldpafcpfvgqslqkarlrsqsgalvlairrldgtliggptgdtvlmsgdrligmgtaeqlrnlnqilgpinskqlrrpkns	Bacteria	Bacillati	Cyanobacteriota	Cyanophyceae		Nostocales	Nostocaceae	Desmonostoc
677	WP_223047038.1	Leptothermofonsia sichuanensis	mqedfrlivdlvsvlaaaaaggllaallrqpillgyllagmivgpaglglikeliqvetlaqfgvafllfalgvefsfselkkvkgislgggvlqitltilvtalaslgmgwvtspaqgvflgailslsstavvlkclmernetntpqgqvmlgilvvqdlalglmlavlpaldkppeevglavgwallqtglfalgavlagiwvippllrllartesrelfllgvvalclgiallteymglsiemgafvaglmiseveysdqtltyveplrdifaslffaaigmlidpvflwnnlelilglvalvfvgkflivtplvmlfryplktaltaglglaqigefsfvlasegqslglvsrrvyllilgttavtlvltpfvlrlvpqlftwadalpwlkyhld…	Bacteria	Bacillati	Cyanobacteriota	Cyanophyceae		Leptolyngbyales	Leptolyngbyaceae	Leptothermofonsia
678	WP_223048119.1	Leptothermofonsia sichuanensis	mssdklspvplrleqrrriqqeltggfisligvfwigtvwyhlvegwrwvdaaymtmitlatvgflevdilgdrgrlftmslilmglisigymanrftealiqgyfqeglrlrqfqrlmkslsghyiicgfgrmgrqialefqaegvnfvvadshpepvqiagelgfkafqgdatldetllklgieratciiaalpsdaenlytvlsaktlnpniraiarasneeaqqklqragadavispyitggkrmaaaalrpqvmdfvegiltgtdrtfymeefrldasacvhvgetlrdarlrsqsgalilairridgtlisgpnadtvlmdgdqlicmgteeqlrrlnqilsplqpkpmrlprqsg	Bacteria	Bacillati	Cyanobacteriota	Cyanophyceae		Leptolyngbyales	Leptolyngbyaceae	Leptothermofonsia
679	WP_223048357.1	Leptothermofonsia sichuanensis	meilryliiaftyiglglgylpglrmnratialcgaaalmalgvldlksawaaldyktlvflfsmmvvsanlaasgffhialdylvhwarsplglivvltfgsgilstmflndtivliftplvisltealslnpipyllalagatnlgsvatlsgnpqnilvgsfsgisyldfakvlaplamicllvqivllwclypeiretkpclilpprryrlfkplltkslvitagmmtafvmgfppaeasliaagllfitrrvkperflnkvewdllvmfsglfvltagvqkmgslngvaqliqtplqilgatallsnlvsnvpavlllhhlipqadqrawlllaatstlagnltllgavanlivaeaaakqghrlsfwehlrfglpltvvtltltyfwlygr	Bacteria	Bacillati	Cyanobacteriota	Cyanophyceae		Leptolyngbyales	Leptolyngbyaceae	Leptothermofonsia
680	WP_224339918.1	Kovacikia minuta	mnldrqistqarieeqyrriqqeltggavalvgvfwlgtiwyhliegwrwvdaaymtmitlatvgflevqplgdrgrlftmslillgvisigyivnrftealiqgyfqaglriqrqrrimealsghyiicgfgrmgrqaalefqsegvrfvvtdsqsdpihaaqelgfpalqgdatldetllklgveravciiaalpsdaenlytvlsaktlnpmiraiarasneealqklqragadavispyitggkrmaaaalrpqvmdfvdgiltgtdrtfymeefqldastcphvgeslreaklrsqsgalvlairrsdgtlisgpnadttlmqgdqlicmgtaeqlrrlnqilcpirsdsprpprhgq	Bacteria	Bacillati	Cyanobacteriota	Cyanophyceae		Leptolyngbyales	Leptolyngbyaceae	Kovacikia
681	WP_224340488.1	Kovacikia minuta	mpilrsiqyavialtyiglglgylpglrmnratialvgaaalmalgvidlqsawaaidyktlvflfsmmvvsanlaaagffqlalnylvhwtrsplgliailtfgsgflsalflndtialiltplvisltealslnpipyllalagatnlgsvatisgnpqniligsfsgiryldfakaltplalislliqvgvlwwlypevrstkatlvltpqryrvfkpllvksllitagllvafligippaeatliaagllfitrrvrperflqkvdwdllvmfsglfiltegveklgtlngvsplihtplsilgvtvllsnlvsnvpailllhqllpqpddrtwlllaaastlagnltllgsvanlivaeaalkrghhltfwehlrfglpltaitlvltyfwly	Bacteria	Bacillati	Cyanobacteriota	Cyanophyceae		Leptolyngbyales	Leptolyngbyaceae	Kovacikia
682	WP_224340684.1	Kovacikia minuta	mkryqllvaalllsgltsacgksgesakasgpppaavqvqtlqngtlqdsteyvgtleaeqtvvlkpqidgridqilvrpgarvnqgdtiftlnldatapqvssaeantnatvaarntaaqqlqvaksqlasaqsqyelaktnndryqylakqgaieqitadqfatdlkvkrdavkqaqdqvkasqaslnqaganvrkaqadtqtaavslnfknvvapisgrvgnitlkpgdvvttgqtlttinqnnafdlqipiplsrsgqvrtglpvelldpntgnrlgtgsiyfvssqadassqvlltrarfsnsngtlrdaqyvrarviwkatpgvlvpvtavttiggqnfvfvseeqtkdgkqqtvarqipvtlgniqgqnyqvlkglkpgnqvitsgilrlrd…	Bacteria	Bacillati	Cyanobacteriota	Cyanophyceae		Leptolyngbyales	Leptolyngbyaceae	Kovacikia
683	WP_224409788.1	Oscillatoria salina	mgiiqqlrsklpfsrstktrwmwcaiaaivygvilllplpgitaegqralavfgvaallwgtsalplavtgilvlfllpfsgaitnkstyayfgnsavffilgalilsspimrsglstrialavvsrfgksqkallasilglaaimscvisahavaamlfpivmevvrasgakpggrfglaaflamawgvvigsnttllggargplalgilqnttgktigfvewtiasiplvlllllvaggllqfvgqgekvslnaarrflearnrelgaisrrevvttaimiltialwitmgdtwgldsiallgvslafisgvadwreveedvnwgifvmygsaialsaaltdtgaaaglsqyllaaginsflvifaaivfialmmtefmsnaaavavllpvalaiae…	Bacteria	Bacillati	Cyanobacteriota	Cyanophyceae	Oscillatoriophycideae	Oscillatoriales	Oscillatoriaceae	Oscillatoria
684	WP_225225396.1	Komarekiella delphini-convector	mpqeisapngsvieviilqfatysvlgltylglalgyipglrmnratialvgsaflialgalnlqeawqaidantivfllsmmvvnanlsfagffrrslsvilsvtrsplgllialtfgsgilsafflndtlaliftpltlsltealglnpipyllaiagatnigsvatlsgnpqniligsfsgisyldflralapvaltglviqigllwllypdvrstqprqqipiskerifkplfnksllittglliaftvglplaesalvaaslllitrrikphrilkkvdwnllvmfsglfiltratqklnllqpfthavnsaasllgvtvmlsnlisnvpavlllqplisqndtkswlllaagstlagnltlfgavanlitveaaaelgykltfwehlrfgapl…	Bacteria	Bacillati	Cyanobacteriota	Cyanophyceae		Nostocales	Nostocaceae	Komarekiella
685	WP_225883932.1	Prochlorothrix hollandica	mnpdprlgqassailaiatiergfpvrslekrykllqqeltggisalflvilmgtlgywsiekwslvdsaymtvitlstvgfseihelsdrgriftislifmgvvtvafivnrfteavvqgyfrdgvvlqrqrrvmedlkqhyilcgfgrtgrqiamefsaenipfvvvdaqvnavsiakernymvlqadatldetlmevgidralcivaampsdaenlytimsakslnpqirtiaranteeaipklqrggadavvspyitggkrmaaaalrpqvmdfvdgilsgsdrafymeefrldpkdctyvgqtlqesevrsatgvlvlavrrtdgtliagprgdtmllaqdvlicmgtgeqlrclnqmlsplgsgfprlpkqsh	Bacteria	Bacillati	Cyanobacteriota	Cyanophyceae		Prochlorotrichales	Prochlorotrichaceae	Prochlorothrix
686	WP_225889430.1	Halomicronema hongdechloris	malggvaltgilwyrfiegwswldatymavitlatvgfaeiqplgprgrlfttifilmgviviayivnvftealaqgylrasfqfrqqrklmnslsqhyilcgfgrtgrqvaaefsaegiafivvdsdeasiedaqhlgylavlgdatqdqvllnvgigraaclvaalpsdaenlytvlsaktlapeirtiarasteeavqklqrggadvvvspyitggkrmaaaalrpqvvdfldgiltgadrtvyveefllspdncpwigqtlgqaelrsrsgalilairrqegslitgptaqtdlrpgdlvigmgtsaelrrlsqllsplhrpdprp	Bacteria	Bacillati	Cyanobacteriota	Cyanophyceae		Nodosilineales	Nodosilineaceae	Halomicronema
687	WP_225893962.1	Atlanticothrix silvestris	mtfvsviilimtewvhltivallgallliftnimtmqeavgyignsygtlglffgvmvlvrafeptkifdylatqivilakgegkrlllgivaivtpicavlpnattvmllaplippmaeelglnfvpllilmvlvansaglltlvgdpatfivgdavnisfidyllrlslggiiavavvivtlpflfrkiwntkldnleelphpqinhpriltlgaiivafvlvffvigeslpipispaavallgaalalllshnskidsvnnilrdvdwstliffmsifvligglektgvinglsgilavilgknillgslvllffvgilssvvpniplvvgmvpllkqyivtvglapaeilaqdfqgqfppevlplfyammfgatlggngtlvgassnivaagvae…	Bacteria	Bacillati	Cyanobacteriota	Cyanophyceae		Nostocales	Nostocaceae	Atlanticothrix
688	WP_226581354.1	Microseira wollei	mystleqkylrlqqelvggaialfgvfltgtlwyklvegwgwsdaiymtvitlatvgygetqplghrgriftivlilmgvivigyivnrftealiqgyfqegrrlrqlkrlieslnqhyiicgfgrtgrqialefdaegipfvtidsgleqvqeaqahgyvavqgdatldevllavgveraiclvaalprdaenlyivlsaktlnpniraiaranseeaiqklqrggadavvspyitggkrmaaaalrpqvmdfvdgiltgadrafymeeflidpetcpyvgqtlreaklrsqsgalvlairradgsliggptgetiimardllmcmgtaeqlreinkllcpinsktlrrpkht	Bacteria	Bacillati	Cyanobacteriota	Cyanophyceae	Oscillatoriophycideae	Oscillatoriales	Aerosakkonemataceae	Microseira
689	WP_226585172.1	Microseira wollei	mllqytrylvlgvaylglvwgnfpglrmnrptialvgsaflialgvldlpegwqaidpgtiifllslmivnanlsyagffqlalasllrltrspfgllviltfgggilsafflndtlalvftpltlgltqalglnpipyllaiagatnlgsvatlsgnpqnilvgtfsgigylkfaqvltpvalaglivqvgllwwlypevrsgaagdnftlpryrihkplltktlvittglliafvvgvslgkaalvaaalllitrrvkpervlkqvdwnllvlfsglfilteatqklnilqaftgwvgtpagllgtiailsniisnvpavlllepligredtrawlllaagstlagnltlfgavanlivveaaaklgyklsfwehlrfglpltaitllmayfwi	Bacteria	Bacillati	Cyanobacteriota	Cyanophyceae	Oscillatoriophycideae	Oscillatoriales	Aerosakkonemataceae	Microseira
690	WP_226590627.1	Microseira wollei	menwqaiiatatfigviflvmtewihltiaaflgalllvffnvmtlpeaigyigqshgtlglffgvmvlvrafeptkifdylatqmvllakgrgnllllgivgittpicavlpnattvmllaplippmaeevgvnfvpllilmvfvansaglltivgdpatfivgdainlsftdyllrlslggviavvtvvatlpflfrkiwntklenlnqlphpqinhprvlavgglivafvllffvigealpvpispaavallgaalamllahhtkidtvnhilrdldwstliffmsifvligglqktgvvqglsgvlatilgtnialgsivilffvglissvvpniplvvamvpllkqyivnvglvgaevlspdfqgqfppevlplfyammfgatlggngtlvgas…	Bacteria	Bacillati	Cyanobacteriota	Cyanophyceae	Oscillatoriophycideae	Oscillatoriales	Aerosakkonemataceae	Microseira
691	WP_227517501.1	Thermostichus lividus	msylafgvgsipgwqmnratialvsaavliglgtltldeawqaidantivfllsmmvvnaylsyagffnlallyvlrftrsplgllglltvgtgvlsafflndtlalvstpltvqltrslklnpvpyllaiagatnigsvatlsgnpqnilvgsfsgipynefalalapvailglglqvgllwllypevrslqpcpppslprlrtyrpvliktlivtgllltafiiglplaesaflaaaallvtrrikpqrvlqqvdwsllvmfsglfiltrcvqeldllagltpwithpagllvvtvivsnlisnvpavlllqggippdatqswlllaagstlagnltlfgavanlitveaattagcrlsfwqhlrfglpltamtlmltygwlvw	Bacteria	Bacillati	Cyanobacteriota	Cyanophyceae		Thermostichales	Thermostichaceae	Thermostichus
692	WP_228014497.1	Fortiea sp. LEGE XX443	mtlgitatvlifcvgewlpldvvaiaasatlmllglvtpeegisgfgnsatitvmamfilsagiartgaiqsvnqffirwggkhpsrqilalgvivgpvtafinntavvavfipviedwckqrgisvsklliplsyatilggmitvigtstnilasgiskrlgygefglfqftqiglitfvvglvylavaapsllpsrikpsrdlvqddyglktyiseivitptsglvgqllsdsclkrsakcpyqrfdvdvlelirngvhfshpldhkvlqprdillvrasrkdllevkaekgieihpeiqfgqinlgsqgeglaealvlanseligstlkdiqfrqrynaivlairqgeklvrerisniplrfgdvlllqgpkpslaglqahpdlliinqqeinnyr…	Bacteria	Bacillati	Cyanobacteriota	Cyanophyceae		Nostocales	Fortieaceae	Fortiea
693	WP_228014573.1	Fortiea sp. LEGE XX443	msiftflsviilimtewvhltiaallgalllvfsnvmtlkeavayignsygtlglffgvmvlvrafeptkifdylatqivilakgdgkrlllsivaivtpicavlpnattvillaplippmaeeiginfvpllilmvfiansaglltlvgdpatfivgdainisftdylwqlslggviavitviatlpflfrkiwrtkldnleelphpqinhprvlivgaviiafvliffvigeslpipispaavallgaalalllshqsridtvnnilrdvdwstliffmsifvligglektgvinslsgifaailgknivlgslvllflvgilssvvpniplvvgmvpllkqylvtvglapaevlaqdfqgqfppevlplfyammfgatlggngtlvgassnivaag…	Bacteria	Bacillati	Cyanobacteriota	Cyanophyceae		Nostocales	Fortieaceae	Fortiea
694	WP_228021666.1	Vasconcelosia minhoensis	meswsasvslavfigvlaciiaerlpltiaallgalllvflnvltlaeaveyiaqshatlalffgvmvmvrafeptqifdylatqmvllakgqgkrlligivaittpicavlpnattvmllaplippmatelginfvpllilmvfvansaglltlvgdpatfivgdainisfmdylkslslggaialgvivfmlpilfpsiwnrqldnlnqlphpkinhprvlilggviaalvllffvigetlpvpvspatvalvgatlcmlithqsridavqnvlrdvdwstliffmstfvliggle	Bacteria	Bacillati	Cyanobacteriota	Cyanophyceae		Nodosilineales	Cymatolegaceae	Vasconcelosia
695	WP_228021667.1	Vasconcelosia minhoensis	mgaislmlivgilsslvpniplvvamvpllkeyivnvglsptdildpnftgnlppevlplfyammygatlggngtlvgassnivaigiaeqhgkrisfqtflqysvpitalqlivvslyvlirff	Bacteria	Bacillati	Cyanobacteriota	Cyanophyceae		Nodosilineales	Cymatolegaceae	Vasconcelosia
696	WP_228050237.1	Tychonema sp. LEGE 06208	mekelrggaialggvlctgtlwywlvekwslldaaymtvftlatvgygeihplgsrarmftmclilmgvivigyivnrftealiqgyfqegarirqqrrlvdslighyilcgfgrtgrqialefeaekipfvvvdsaiqsieaalalgykavqgdatldeillnvgidraicivaalpsdaenlytvlsaktlnpkvraiaratteeavkklqrggadvvvspyitggkrmaaaalrpqvmdfvdgiltgtdrsfymeeflvnpnscayvgetlrnaklrsqsgalvlairrpdgnlivgptgetaieggdmliclgtaeqlralnqilsplssrvprppk	Bacteria	Bacillati	Cyanobacteriota	Cyanophyceae	Oscillatoriophycideae	Oscillatoriales	Microcoleaceae	Tychonema
697	WP_228054928.1	Gloeocapsopsis crepidinum	mqyasigaialtylglglgyfpglrmnratialvgsailialgvlslseawqaidpktivfllsmmvvnanlayagffqvalafllrltrspfgllivltfgsgflsafllndtlalvftpltlsltqtlklnpipyllalaaatnigsvatisgnpqniligsfsgigyvefarvlapvavvglciqiallwwyypevrslrgkppeaaslqavsgeatlvsyriyrplfiksvaitlalltsfvlgvplaeaalvaaalllitrrlkpervlreidwnllvmfsglfiltqgtqklnllapftawvgdpagligvtailsnlisnvpavllieplisqedtrswlmlaagatlagnlslfgavanlitaeaaarlgyeltfwehfrfglpltvltls…	Bacteria	Bacillati	Cyanobacteriota	Cyanophyceae	Oscillatoriophycideae	Chroococcales	Chroococcaceae	Gloeocapsopsis
698	WP_228721737.1	Thermoleptolyngbya	mlylgiefralanwlpvaqavvigltyvglalgsvpglrmnratmaiagtaalialgtlslqeawqaidpttivfllstmivnaylryagffqlallylirltsspfgllvaltlgcgalsavflndtialvftpltvslaqtlslnpipyllalaaatnigsvatlngnpqnilvgsfsgiayaefarvmipialiglllqigllgwmypevrslkprpyvptfrpraygpllrktlmvsslmlaafvvglplaesalvaagvllitrrikpqrvlqdvdwgllvifsglfvltrslqsfnllsgllpwiahpvglvsvttilsnlisnvpavlllqsliaredsqswlllavsstlagnltlfgavanlitaeaaasqgfslsfwthlrfglpltla…	Bacteria	Bacillati	Cyanobacteriota	Cyanophyceae		Oculatellales	Oculatellaceae
699	WP_229488776.1	Nostoc favosum	magaialggvffigtlwyslvegwswedaaymtvitlatvgygethplgsrgrlftialillgvvnigyivnrfteaiiqgyfqegirlqqqrrlmesltehyiicgfsrtgrqiakefraeavpfvvidsemesvqraqaegytayqgdatlddtllkvgieramcivaalpsdaenlyivlsaktlntgirviarasteealqklrrggadevispyitggkrmaaaalrpqvldfvdgiltgadrqlymeeflldpafcpfvgqtlqkarlrsqsgalvlairrvdgtliggptgdtvlmpgdrligmgtaeqlrslnqilgpigsqklrrpkns	Bacteria	Bacillati	Cyanobacteriota	Cyanophyceae		Nostocales	Nostocaceae	Nostoc
700	WP_229498962.1	Nostoc mirabile	magaialggvffigtlwyslvegwswedaaymtvitlatvgygethplgsrgrlftialillgvvnigyivnrfteaiiqgyfqegirlqqqrrlmesltehyiicgfsrtgrqiakefraegvlfvvidsdmesvqraqtegytayqgdatlddtllkvgieramcivaalpsdaenlyivlsaktlntgirviarasteealqklrrggadevispyitggkrmaaaalrpqvldfvdgiltgadrqlymeeflldpafcpfvgqslqkarlrsqsgalvlairradgtliggptgdtvlmpgdrligmgtaeqlrslnqilgpigsqklrrpkns	Bacteria	Bacillati	Cyanobacteriota	Cyanophyceae		Nostocales	Nostocaceae	Nostoc
701	WP_229638407.1	Waterburya agarophytonicola	meiiltlsvltlaliafifewfpvdltaimvaivlmllglvtpeegiagfgntatitvmamfilsagvgktgaiqvvrdlllewggknafqqiivmgmivgpisafinntavvaifipviedfakkqgiasskllmplsfasilggtltligtstnilasslsaklglgefslfqftklgiivfiigllyiaiaaprilrnrqskksgilseeyeikdyvtevvvsrdssligqtlreseiqrkfdidvleiihqgvhfpqpiadkkirsgdillvrgskdvliqlkaergieilpdvkfnqeqletelntgeekigevlilsnsrfigatlkdlrfrqrrnatvlairrgeevlrerlgkvplrfgdlllvqgpkqsflglqtsrellvleqkdvenl…	Bacteria	Bacillati	Cyanobacteriota	Cyanophyceae		Pleurocapsales	Hyellaceae	Waterburya	Candidatus Atelocyanobacterium thalassa
702	WP_229638474.1	Waterburya agarophytonicola	mysytfeekygrlrkelvrggvalasivligtlwywlvekwsfsesaymtvitlstvgfsevrplgergrlftvalilmglltigyivnrftealiqgyfqegiklrqeknliesldqhyivcgfgrtgrhvareffaegipfiiiddnieeveeikqlgytvilgdatldeslvrakidraiclvtalpsdaenlytvlsaktlnpriraiarasneeavqklqragadavvspyitggkrlaaaalrpqvmdfvdgiiagsnrsyyleeflidpeacpyvgkslreaklrsqsgalvlairridgnliagptgetrileqdalicmgtaeqlrnlnqilgpinsgkslrlpkkk	Bacteria	Bacillati	Cyanobacteriota	Cyanophyceae		Pleurocapsales	Hyellaceae	Waterburya	Candidatus Atelocyanobacterium thalassa
703	WP_229641256.1	Waterburya agarophytonicola	mtifltlgvvivalicfitewlpvditalcvavvlvllglvtpdegiagfgnsatitvmamfilsagitrtgviqifrdlllrwggksitrqilvmgllvgpisgfinntavvaiflpiiedwckkrgispskllmplsfvtilggmitligtstnilasgiakdlgyqefslfqftklgivtflvglaylafvaprllpnrkdlnsdrvsedygledyvtevivkpgskligktlrssklrqnsavdileiirngerlpqpvanqtiyandllmvrgktedvlqirteqgidilpdikfnqqnletelssanegiaevlilsnsrligttlkdlrfrqrynltvlairrgeelirdrlgrvslkfgdlllvqgakqsllglqttrellvieqkepefi…	Bacteria	Bacillati	Cyanobacteriota	Cyanophyceae		Pleurocapsales	Hyellaceae	Waterburya
704	WP_229642540.1	Waterburya agarophytonicola	mearrlsrrilapktwkhwlfliflglstssvlgllsyimaspnfnlswkggmaiavtigvfvlnaltslpaeivflggtaalfvsgilteqdalagfsnpgmitvavlyivvtglsqtggmnwisqrvlglpkgqnaallrlmspvmgmsaflnntpvvamfipvvsdwsrklrispsklmiplsyaaifggictligtstnlvvnglliantdlpglklfdialvgfpcaiagmiylfltsswllpnrkpvisdtedvrqytvemmvsnaspladktiekaglrnlpglylveivrdqlifpavspqeilregdrlvfigtidsmvdlhrlrglqpatdqvfkldtprsnrclieavvsntcpmlgktiregkfrtqynavvlavarngerlkgkig…	Bacteria	Bacillati	Cyanobacteriota	Cyanophyceae		Pleurocapsales	Hyellaceae	Waterburya
705	WP_230840159.1	Gloeobacter morelensis	mqhpdrlssflpsldqametsvklvtadtvlsdivewmggqadyrctlperkdrtlrqsgglqpdcvlvaegahlagiitegdivrltalgkdlaavraaevmsrevvtlvqdgrqdilgaldlmrrhnvrhlpvldgggrvtgllsaggirrtlqpihlltlrsvaevmttpvvhapagsslvdlarlmasrrvscvviaephtdgvhvrpvglitesdivqfrylqfdltqtraaavmsavasplkpfesvlvahqqmlrrrvrrlvvtgergelvgivtqtgllrlldpleifgviealqrsvhqleaekmellqgrtlqlerlveertaqvqeqarreqlaraaaesarleaeeanrikdeflatlshelrtplnpiigftqllrkgqldeasaa…	Bacteria	Bacillati	Cyanobacteriota	Cyanophyceae		Gloeobacterales	Gloeobacteraceae	Gloeobacter
706	WP_231516639.1	Planktothrix paucivesiculata	mnsliagitfvgviilimgewlhltiaaflgaliliffhvmtlteavsyisqsystlalffgvmvlvrcfeptkifdylavkmilmakgegkrlllgivalttpicamlpnattvmllaplippiaqdlgidfvpllilmvfiansaglltlvgdpatfivgdainisfveylqrlsiggvlavasvvillpilfrktwntkfehledlphpkinhprilaiggliilfvfiffvigetlpipispaavallgaalalmlahhsnidtvnnilrdldwstliffmsifvligglektgvinslsgllavilgknialgsilllvtvgiissvvpniplvvamvpllkqylvnvgfvgaevldpafngqfppevlplfyammfgatlggngtlvgassni…	Bacteria	Bacillati	Cyanobacteriota	Cyanophyceae	Oscillatoriophycideae	Oscillatoriales	Microcoleaceae	Planktothrix
707	WP_231636757.1	Planktothricoides	mnfiemnlpavislatflgvigiiisekihltvaallgalilvfahvmtlkeamsyitqsyatlalffgvmvlvrafeptkvfeyiatqmvmiakgsgkvlllavigittpicavlpnattvmllaplippmaqeigvdfvpllilmvfvansaglltlvgdpatfivgssinmsfnqylvklsfggllavlsvlaiapflfrkiwqtkfehledlphpkinhpkvlmlggvivgivltffvigeslpipidpasvallgaslalllahqtkidtvhnilrdvdwstliffmstfvligglektgvtsqlakilaavignnialgslilvfivgilssvipniplvvamvpllkqyivnigmvgpeildpnfsgnfppevlplfyammfgatlggngtl…	Bacteria	Bacillati	Cyanobacteriota	Cyanophyceae	Oscillatoriophycideae	Oscillatoriales	Oscillatoriaceae
708	WP_232756097.1	Vulcanococcus limneticus	mgpnpdpmfpsllaaaaagfpagaagsaflevarhpsglitllvfagaivlfvggwlapevtgllaaallvtfkvlkpdeavrgfgspalitlmglfavsaglfrsggldrlraligseavrspqrmitllvtvvapisgfipntpivatllpviegwchrrgvspskvllplsfatvlggtisllgtstnllasdvsrqlgygsfelfsftaigipvwllgslyllwasdrllpdrglddgdllnsltregyltevqvpegselagqslhnsrlqrrydvdvlelqrgnelfsapladrvlqvgdrlvlrcnretllrlqqestvllsppaeqeecleemghpeittmrtvevllpngstitgssvrdlrfrqrynatllavrrgnqvlrellgqvvl…	Bacteria	Bacillati	Cyanobacteriota	Cyanophyceae		Synechococcales	Synechococcaceae	Vulcanococcus
709	WP_232826122.1	Cyanothece sp. BG0011	meypiifyvhlcfnwglqktgvtsylskilalvigqnimlgalvllflvgilssvvpniplvvamvpllkeylvninlaspdilnpdfsghlppevlplfyammfgatlggngtlvgassnivaagvseqhgqpisfktflkygfpvmamqlvvsalyvvifllr	Bacteria	Bacillati	Cyanobacteriota	Cyanophyceae		Gomontiellales	Cyanothecaceae	Cyanothece
710	WP_232826123.1	Cyanothece sp. BG0011	mslpalisissfigvmfaimterlhitaaaflgalilvfthimtlqeafdyisnshgtlalffgvmvlvrafeptkifeylatqmvlmakgsgkllvmgiigvttpicavlpnattvmllaplippiaqeigvdfvpllilmvfvansaglltlvgdpatfivgdainlsftdyltrlslggaiavitilvmapflfakiwnkkfthldqlpqpkinhpkvlmlggvimafvllffmigeslptpiapasvalfgavlalilahqskidtinnifrdldwstllffmstfvliggykrre	Bacteria	Bacillati	Cyanobacteriota	Cyanophyceae		Gomontiellales	Cyanothecaceae	Cyanothece
711	WP_233258272.1	[Phormidium] sp. ETS-05	mpgsiwgsgflwgtsllplpvtailvlfllpfsgavssadtyayfgnravffilgafilsspilrsglstrialavvsrfgntqarligsilglsavmscvisahavaamlfpivlevvrasgskpggrfglvaflalawgvvigsnttllggargplalgilynttgdkitflqwtmwaaplvmvllvvayglllvmlkgeevslkgalrflearnnqlgqisqrekltavlmlgtiflwvalgdawgleavaflsvsvafiigvaqwreveedvnwgvvlmygsaialsaalektgaasaltqlllgagigspllifgivvlmalaltefmsnaaavaallpvalalaqkygidpramtlgvvipaglgfmlpvstpalaiavssgfvrppavvrwg…	Bacteria	Bacillati	Cyanobacteriota	Cyanophyceae	Oscillatoriophycideae	Oscillatoriales	Oscillatoriaceae	Koinonema
712	WP_233715451.1	Nostoc favosum	mglalgyipglrmnratialvgsaflialgvlnlqeawqaieantivfllsmmvvnanlsyagffrrslsvilsitrsplgllialtfgsgilsafflndtlaliftpltlsltlalglnpipyllaiagatnigsvatlsgnpqniligsfsgisyldflrvltpvalvglviqvillwllypdvrsvkpcqqvtvgnqrifkplfkktlvitiglliaftiglplgesalvaaslllitrrikpqrilqkvdwnllvmfsglfiltrvtqklnllqpfthainsaasflgvtvvlsnlisnvpavlllhplvppgdtkywlllaagstlagnltlfgsvanlivveaaadlgykltfwehlrfgapltvctlvlvylwvh	Bacteria	Bacillati	Cyanobacteriota	Cyanophyceae		Nostocales	Nostocaceae	Nostoc
713	WP_233718043.1	Nostoc mirabile	mglalgyipglrmnratialvgsaflialgvlnlqeawqaidvntivfllsmmvvnanlsyagffrrslsviliitrsplgllialtfgsgilsafflndtialiftpltlsltqalglnpipyllaiagatnigsvatlsgnpqniligsfsgisyldflrvlapvalvglviqvillwlfypdvrsvkpcqqvtvgnqrifkplfnktliitiglliaftiglplaesalvaaslllitrrikaqrilqkvdwnllvmfsglfiltrvtqklnllqpfthainsaasflgvtvvlsnlisnvpavlllhplvppgdtkywlllaagstlagnltlfgsvanlivveaatdlgykltfwehlrfgapltvctlvlvylwvh	Bacteria	Bacillati	Cyanobacteriota	Cyanophyceae		Nostocales	Nostocaceae	Nostoc
714	WP_233744265.1	Leptodesmis sichuanensis	mihtpswvqaavlgvsylalgvgyvpgwqmnratialvsaailialgtltldeawqaidantivfllsmmvvnaylsyagffqlallyllrftrsplgllglltvgtgvlsafflndtlalvstpltvqltrslklnpvpyllaiagatnigsvatlsgnpqnilvgsfsgisystfaqallpiaavglvlqvgwlwllypdvrslqpcpppslprfrayrpvliktlivtglllaafvvglplaesaflaaaallvtrrikpqrvlqqvdwsllvmfsglfiltrcvqelnllagltpwiahpagllavtaivsnlisnvpavlllqggispeatqswlllaagstlagnltlfgavanlitveaamaagcrlsfwqhlrfglpltlmtliltyvwlv…	Bacteria	Bacillati	Cyanobacteriota	Cyanophyceae		Leptolyngbyales	Leptolyngbyaceae	Leptodesmis
715	WP_233744472.1	Leptodesmis sichuanensis	mvrtntktglvntalsnsqlriqqqyrqiqrellgglvslfavfllgtgwyhlvegwrwveaaymsvitlatvgfmevrplgdrgriftimlivlgvvsigyivnrftdaliqgyfqeglrlqrlqrqmeslsghyiicgfgrmgqqiaaefqaekipfvvadseteplqiatqlgytalqgdatrdetltrlgiqraaclitalpsdaenlytvlsaktlnpkiraiarasteealvklqragadtvvspyitggkrmaaaalrpqvmdfvdgilsggsrtfyieefeldpescpylgqtlgearlraqcgvlvlairrvdgtpivgptadtilmqgdhlicmgtanqirhlnqilfpmrsdfprppkqa	Bacteria	Bacillati	Cyanobacteriota	Cyanophyceae		Leptolyngbyales	Leptolyngbyaceae	Leptodesmis
716	WP_233746130.1	Leptodesmis sichuanensis	mdtwqaiaaltifvgviillitewlhltiaallgalllillniltldeaisyigkshatlglffgvmvmvrafeptrvfeylavqmvllakgqgkrlllgivaittpicavlpnattvmllaplipplaedigvnfvpllilmvfvanssglltqvgdpatfivadainmsfleylwklslggaiavlvlvvllpilfptiwskqlnnldqmqvpeinhprilalgslivalvliffvigetlpvsispatvalfgaalcltlthlskidsvhnilrdvdwgtliffmsvfvltgglektgviisvssllavivgnnialgtlallftiglissvvpniplvvvmvpllkqylvntglagpevlapgfsgqfppetlplfyammsgatlggngtlvgas…	Bacteria	Bacillati	Cyanobacteriota	Cyanophyceae		Leptolyngbyales	Leptolyngbyaceae	Leptodesmis
717	WP_233746221.1	Leptodesmis sichuanensis	mqedfrlildlvtvlgaaaiggllaallrqpillgyliagmvvgptglglikelvqvetlaqfgvafllfalgvefsftelnkvkgislgggglqialtilvtalvslgmgwvtspaqgvflgailslsstavvlkslmernetgtphgqvllgilvvqdlalglmlavlpaldkpleeigiavgwallqtglfalgavaagiwiiprllrvlartesrelfllcivalclgiallteqlglsiemgafvaglmiseveysdqtltyveplrdifaslffaaigmlidplflwnnlelilglvtlvfigkflivtplvrlfgyplktaviaglglaqigefsfvlasegqalglvsrrvyllilgttavtlvvtpfimrlipqlfvwaeavpwlkswle…	Bacteria	Bacillati	Cyanobacteriota	Cyanophyceae		Leptolyngbyales	Leptolyngbyaceae	Leptodesmis
718	WP_233787161.1	Dulcicalothrix desertica	msfyqivvygvlgltylglavgyvpglrmnrptiafvgssflislgainldeawqaidvktiifllsmmmvnanltyggffaralylllrltrsplgllialtvgtgvlsafflndtlaliftpftlslttalklnpipyllalaaatnigsvatlsgnpqniligsfsgiayldflanglpiavagmaiqiillyvfypevrstvpcenfsldnqriykplfnktlfivaglligfaiglplaqtaliaaslllitrrlkperiltkldwnlilmfsglfilskvtqklnliqpftgiintsiglisvtsvlsnlisnvpavllleplipkgdtqswlllafsstlagnltlfgavanlitveaaaslgykltfwehlrfgapltvltlgfvywwvr	Bacteria	Bacillati	Cyanobacteriota	Cyanophyceae		Nostocales	Calotrichaceae	Dulcicalothrix
719	WP_233838404.1	Thermosynechococcus sichuanensis	mtewinitiaaflgaillvflnimtlgeaisyigrshgtlalffgvmvlvrafeptkvfeylatqmvilargqgkrlllgivalttpicavlpnattvmllapllppmaaevgvdfvpliilmvivsnsaglltlvgdpatyivgdainlsfadyllrlslggvlaiavivfclpilfrriwrkelnsldhlphpkinhprtlavgcviivfvltffvigdgmvvkvappavalmgaalalllshqskidtvthilrdvdwatliffmsifvligglektgiigqlshilaivigqniffgsllllftigivssvipniplvvamvpllkkylvdvglagaeilhvgyggdlpaqvlplfyammlgatlggnatlvgasanivgagiaelhgrrisfkt…	Bacteria	Bacillati	Cyanobacteriota	Cyanophyceae		Acaryochloridales	Thermosynechococcaceae	Thermosynechococcus
720	WP_234996788.1	Planktothrix sp. PCC 11201	mlsietldsfiagitfigviiliigewlhltiaaflgaliliffhvmtlteavnyisqsyatlglffgvmvlvrcfeptkifdylavkmilmakgegkrlllgivalttpicamlpnattvmllaplippiaqdlgidfvpllilmvfianssglltlvgdpatfivgdainisffdylqrlsiggvlavvsvvillpilfrktwnakfehledlpspkinhprilamggliiafvltffvigetlpvpispaavallgaalalmlahhskidtvnnilrdvdwstliffmsifvligglektgvinglsgflavilgknialgsilllltvgiissvvpniplvvamvpllkqylvnvgfvgtevldpafngqfppevlplfyammfgatlggngtlv…	Bacteria	Bacillati	Cyanobacteriota	Cyanophyceae	Oscillatoriophycideae	Oscillatoriales	Microcoleaceae	Planktothrix
721	WP_235440833.1	Limnoraphis robusta	mdhfqsmgnfqpfiaattfiavmffittdflhltiaallgalilvflhvmtlaeavnyisqshatlalffgvmvlvrafeptnvfaylatkmviiskgegkrlllgivaitapicavlpnattvmllaplippmatqigidfvpllilmvfiansaglltlvgdpatyivgdainmsftdylfrlslggavavlsvilllpilfpkiwraklknidklslpkinhprtlaiggliaafvitffiigeslpipvspgavallgaalalllshhshidsinhilrdidwstllffmavfvlvgglektgvinslsgvlavvvgtniafgsilllffvgllssivpniplvvamvpllkqylvnvglagpevlavdfqgqfpvevlplfyammygatlggng…	Bacteria	Bacillati	Cyanobacteriota	Cyanophyceae	Oscillatoriophycideae	Oscillatoriales	Sirenicapillariaceae	Limnoraphis
722	WP_235611976.1	Gloeocapsopsis dulcis	mnflqyasigaialtylglglgyfpglrmnratialvgsailiglgvlslpeawqaidpktivfllsmmvvnanlayagffqvalafllrltrspfgllivltfgsgflsafllndtlalvftpltlsltqtlklnpipyllalaaatnigsvatisgnpqniligsfsrigyvefarvlapvavvglclqiallwwyypevrslkgkppevaslqavsgeatpvsyriyrplfiksvivtlalltsfvlgvplaeaalvaaalllitrrlkpervlseidwnllvmfsglfiltrgtqklnllapftawvgdpagliavtailsnlisnvpavllieplisqedtrswlmlaagatlagnlslfgavanlitveaaarlgykltfwehlrfglpltvl…	Bacteria	Bacillati	Cyanobacteriota	Cyanophyceae	Oscillatoriophycideae	Chroococcales	Chroococcaceae	Gloeocapsopsis
723	WP_235612167.1	Gloeocapsopsis dulcis	msirnfsnsqveieqkyrrirrdlilstltlggvilvgtlwywliegwswidaaymtvitlatvgygetrplgdrgrlftvtliimgvvsigyivnrftdalvqgyfqigfqlrqqrqlidslsdhyiicgfgrtgrqialefateaipfvtvdsnsesvqaaqklgytvvegdatldevllkvgieratclvaalpsdaenlytvlsaktlnpqiraiarastqealqklqragadavvspyitggrrmaaaalrpqvmdfvdgiltgagrelymeevrldadtcpcigqslgaarlrsqtgalvlairrsdgtliggptadtrlmagdllicmgtaeqlrrlnqilgpissklprppkhn	Bacteria	Bacillati	Cyanobacteriota	Cyanophyceae	Oscillatoriophycideae	Chroococcales	Chroococcaceae	Gloeocapsopsis
724	WP_235620359.1	Prochlorothrix hollandica	msslrswlipttrkqwallvflglvmalaiglwqlappnfplfqlswqgwvtlaitfiaflfnafssvspdvtflgalavlflsgildekqalsgfsnsgvitigvlymvvtglqqtgglawisqevlglpkglnaalirlmlpviglsaflnntplvamfipvvndwsrklrispsklmiplsyaaifggmctligtstnlvvnglliaqtdlpglslfsvtpislpcvlfgtvfvmvshpwllperkpaisdhddprqytvemvveakspltgktvtqaglrqlpglflmeivrgqdvlpavspqeklrdydqlvfvgavdsivdlqklrglqpatdqvfkldaprserqlieavvsntcplmgqtiregqfrkrynavvlavarngerlvgkmgdv…	Bacteria	Bacillati	Cyanobacteriota	Cyanophyceae		Prochlorotrichales	Prochlorotrichaceae	Prochlorothrix
725	WP_236096070.1	Lyngbya confervoides	mrrahfprnqrwlgqrgavfvvlmglgagvglaiaaaqagsfswltgmnwqawlsiavtlmaflgnaltplpaeivflgaaavlfltgvldektalsgfsnsgmitvavlyivvtglqqtgalvwvsqqvlgmpktesralvrlmlpvmgisaflnntpvvamfipvvddwcrklrfspsklmlplsyaaifgglftligtstnlvvngllmdatqgpglklldiawvgipcgmvgfvfllvaqrwllperkaalsdtddlrqytvemrvvpespivgksiekaglrhlphlylaevrrgdqllpaigpqqvlqgddqllfvgvvdsildlqrirglepatdqvfkleeprtdrclieavvsntcpligqtiresrfrsqynavvvavarngdrlmgki…	Bacteria	Bacillati	Cyanobacteriota	Cyanophyceae	Oscillatoriophycideae	Oscillatoriales	Microcoleaceae	Lyngbya
726	WP_236612494.1	Picosynechococcus sp. NKBG15041c	mplfksrhlelfgrsprtqpaifpvdftrtpkffgtmpalgslccgsfslallgqlspeagfsllglgwqgwftlllilvafllnaltplpaeviflgalggllltgildtgttlagfsneglvtiavlyvvvgglqqtgtlswisqrvlglpngesaalmrlmlpvmglsaflnntpvvamfipvvnewcrklrispsklmlplsyaasfggvctligtstnlvvngllvaetdhpglgifdiawvgvpcaiagtiflmfthrwliperkpaisddddlreytvemlvhenspligksieeaglrnlpnlylmevvrdalvlpavspreilrendqlifvgavdsildlnrlrglqpatdqvfkldtprserclieavvsntcplirqtiregkfrsr…	Bacteria	Bacillati	Cyanobacteriota	Cyanophyceae	Oscillatoriophycideae	Chroococcales	Geminocystaceae	Picosynechococcus
727	WP_236739029.1	Phormidium ambiguum	mssknifisqiaieskynrlqkeliagviamififllgtlwyrfiegwnwldaiymtvitlatvgygetrplgsrgriftivliglgiiiigyivnriteaiiqgyfqegrklrqqkrlienltehyilcgygrtgkqiaqefqaegisfivldfnleslelakqmgyitvqgdatldetlikvgieraiclvaalpsdaenlytvlsaktlnpavrtiarasteeavkklqrggadavvspyitggkrmaaaalrpqvmdfvdgiltgtdrsfymeeflldpqvcpyvgqtlkdarlrsqsgalvvairradgtliggptadtilsagdsmicmgtpeqlrllnqilspltskklrlpkqnl	Bacteria	Bacillati	Cyanobacteriota	Cyanophyceae	Oscillatoriophycideae	Oscillatoriales	Oscillatoriaceae	Phormidium
728	WP_238568937.1	Xenococcus sp. PCC 7305	mltiiiavvgyiffgweildaiymvvitifgvgygevkplespsekiftimvilagtssalyivggfvqmiaegeinraldaqrkkntisslvnhvlicgfgriaqvmakqladggqafviidnnseriaiaeamgylvqegdatdedilrsvgincatvlatvlpddatnvfialtarelnpdllilargelpstekklrlagadhvilpatvsgiqmanlitrptstdflqqkdkqnslndllaqievqidelivsnhsplvgktireleirgkgafiivalrrsngqllthphsslilnyedtlivlghqeelpkfaryyelnhalyyqagrekmlrp	Bacteria	Bacillati	Cyanobacteriota	Cyanophyceae		Pleurocapsales	Xenococcaceae	Xenococcus
729	WP_238718507.1	Petrachloros mirabilis	meqklrrihrelqlgalalvgvvcagtlwywlvegwrfidalymtvitlatvgfmevqplgdrgraftvalivmgvvaigyianrfadavvqgylqegirirqrrrvmnslnqhyilcgfgrtgrqialefatqgipfvvvdadtqaaqaaqdmgymaiqgdatldetlqllsiekaicvvtalpsdaenlytvlsaktlnpqvrviarasneeaiqklqrvgadavvspyitggkrmaasalrpqvmdfvdgiltggdrpfymeefcidaescpfvgqtlrrselrsrtgalvlaihrqdrelivgptadtelrsqdilicmgtaeqlqhlnqllsplsnhplqtplsperr	Bacteria	Bacillati	Cyanobacteriota	Cyanophyceae		Synechococcales	Petrachlorosaceae	Petrachloros
730	WP_238718524.1	Petrachloros mirabilis	mtvfvgvlfciiterlhltiaallgalflivinvltlpeavdyiarssatlalffgvmvmvrafeptqifeylatqmvirakgqgkrlllsivgmttvvcsmlpnattvmllaplmppmaaelgvnfvpllilmvfvansaglltlvgdpatfivgdainisfvdylknlsfggaiavaaivvmlpvlfpaiwnkqlnnlsqlphpkvnhprmlilggvivalvliffvigetlpvplspatvaltgaalcllithqskidsihnilrdvdwstliffmsvfvligglektgvlsaasdflslmlgrnialgtlllmlfvgilssvvpniplvvamvpmlkeyvvnvglatsdildpafsgtlpvlvlplfyammygatlggngtlvgasanivaagia…	Bacteria	Bacillati	Cyanobacteriota	Cyanophyceae		Synechococcales	Petrachlorosaceae	Petrachloros
731	WP_239124709.1	Leptolyngbya sp. CCY15150	meswsavaalavvvpvmvciimewlpltiaallgamvlllinvltlneavdyiaqssatlalffgvmvmvrafeptqvfdylatqmvrlaggegkrlllgivavttpicavlpnattvmllaplippiaeelgvnfvpllilmvlvansaglltlvgdpatfivgdainisfmdylktlslggaiaigaivvmlpvlfpsiwhkkldnlnqlphpkinhprmlilgsiivalvliffvigesmpipispatvalagaalcllithqsridsiqhilrdvdwstliffmsvfvlvgglektgvlsaashllalvlgrnialgtllllmlvgglsslvpniplvvamvpmlkeyvvtvglatpeilapdfagvlpvavlplfyammygatlggngtlvgas…	Bacteria	Bacillati	Cyanobacteriota	Cyanophyceae		Leptolyngbyales	Leptolyngbyaceae	Leptolyngbya group
732	WP_239729654.1	Nodularia sphaerocarpa	miiqqvaiygvlgltylglalgyipglrmnrstialvgsaflialgalslqeawlaidvktivfllsmmvvnanlfyagffvrslsiilsltrtplgllialtfgsgilsafflndtlaliftpltlsltqtlglnpipyllaiaaatnigsvatlsgnpqniligsfsgisyldfaqalapvavaglfiqvallwllypdvrstqpcemlvrgkerifrplfnktlvitiglliafaiglplaesaliaaslllitrrlkpqrvlskldgnlllmfsglfiltrviqnldllqpftnvvsipagligitailsnlisnvptvlllepliprdntqlwlllaasstlagnltlfgavanlivveataelgyrltfwehlrfgvpltvctlsilylwvr	Bacteria	Bacillati	Cyanobacteriota	Cyanophyceae		Nostocales	Aphanizomenonaceae	Nodularia
733	WP_239730767.1	Nodularia sphaerocarpa	menwqavfslfifisvivllitewvhltiaaflgalllvfanvmtlpeaigyiskshgtlglffgvmvfvrafestkifdylatqivllakgegkrlllgivgivtpicavlpnattvmllaplippmaqelginfvpllilmvfvansaglltlvgdpatfivgdavnisfidylwnlslggviavgvvilslpilfrkiwntkletlselphpqinhprvltvgavivalvliffvigeslpipispaaaallgaalalllshhskidsvnnilrdvdwstliffmsifvligglektgiinglsgifaailgkniflgslallffvgilsslipniplvvgmvpllkqyivtvglapaevlapdfmgqfppevlplfyammfgatlggngtlvgas…	Bacteria	Bacillati	Cyanobacteriota	Cyanophyceae		Nostocales	Aphanizomenonaceae	Nodularia
734	WP_239730990.1	Nodularia sphaerocarpa	mysvlekkyrrlqkeltvgaislagvfltgtlwykfiegwsweeaaymtvitlttvgygetnplsrrgrlftialivlgvvnigymvnrfteaviqgyfqdgirlrqqrrlmesltehyiicgfsrtgrqiakefqaegvpfvvvdlnlesveevqaqnymayqgdvtlddtllrvgveraicivaalpsdaenlytvltaktlnpkirviarasteeavkklqrggadtvvspyitggkrmaaaalrpqvldfvdgfisgadgqfymeeflldpavypyvgqtlkqarlrsqsgalviairradghliggptgetvllpgdtlicmgtseqlrslnqilipisshrrrrprnn	Bacteria	Bacillati	Cyanobacteriota	Cyanophyceae		Nostocales	Aphanizomenonaceae	Nodularia
735	WP_239741342.1	Leptolyngbya boryana	mkyfviaiaylglaigsfpglrmnratialassgflialgvlnlqdawraidvttivfllstmivnaglsqagffqlaiahllnithspfglltvltfgvaalsafflndamaliftplildlartlrinpipyllamagatnlgsvatisgnpqniligsfskigyldfakaltpiaifglcvqlvllywmypevrsttpqefslpqprvyrpllfktvsvtaamliafvvglplaesalvaasillitrrlkpdrllqpvdwnllvlfsglfiltkatqdlnvfapltqaidhpakflsvtailsnlvsnvpavlllhpliaqndsqswlrlaagstlagnltifgsvanlimieaagrlgyrlsflehlkfglpltlitlcmtyfwir	Bacteria	Bacillati	Cyanobacteriota	Cyanophyceae		Leptolyngbyales	Leptolyngbyaceae	Leptolyngbya group
736	WP_240039022.1	Okeania	mlvgepselesfdklakgeiavpkestscqwlilgesspytgkkisqanlrrqygveiqairregkfirwpqgntklqvgdrllicggfh	Bacteria	Bacillati	Cyanobacteriota	Cyanophyceae	Oscillatoriophycideae	Oscillatoriales	Microcoleaceae
737	WP_242032695.1	Oscillatoria sp. FACHB-1406	mydigslewrcdllnllrylllaiayfglalgripgfrlnratialvaaagaialsilslkeawdaidantivfllsmtivnahlgysgffhfaiaflvrhakspfgllviltfgsgilsafflndtialictplilqltvslnlnpipyllalaaatnigsvatlsgnpqniligsfsqisyiefsraltpialiglaiqiillcllypevrsfkslpplssqnhhiyrplfyktltvtillliafilgyplgesslvaaaallvtrrlkpervlkqvdwnllvmfsglfvlaeatqklnilqiftpffshssgifstvvllsnlisnvpavlllqplilpkntqawlllaagstlagnltlfgsvanlivveaaakkgytltffehlrlglpltait…	Bacteria	Bacillati	Cyanobacteriota	Cyanophyceae	Oscillatoriophycideae	Oscillatoriales	Oscillatoriaceae	Oscillatoria
738	WP_242032897.1	Oscillatoria sp. FACHB-1406	metselnerqrtlsrmaiatseqqyhrlrkqlsagvaglagiflmgtlwyslvekwtwidaaymttitlatvgysethplsersrlftiwliaagilsigyianrftealiqgyfqegirqqrrrraienfkdhyilcsygrmgyqialefeaenipfviiesdishvedarqhgyiviqgdatldecliqagisravcvvaalpsdaenlytilsakalnpniraiarasseeaiqklkrvganavvspyvtggrrlaaaalrpqvmdfvdgiitgtdrsffldefilgerspcightlrdaklrvktgalvlairradgkliggpsgetvlapgdllicmgtseqlhalnqllmvarpy	Bacteria	Bacillati	Cyanobacteriota	Cyanophyceae	Oscillatoriophycideae	Oscillatoriales	Oscillatoriaceae	Oscillatoria
739	WP_242040120.1	Desertifilum	mlslarygilgltylglalgefpglrmnrptialvgsaflialgalnlqqawtaidantivfllsmmvvnanlsysgffqlalvslirltsspfgllmvltfgsgilsafflndtlalvftpltlsltqalnlnpipyllaiasatnlgsvatlsgnpqniligsfsqigylefaqaltpialvgligqigllwllypdvrstqaitelpklryrifkplfsktiaiavglliaftlgfplgesaltaaalllitrrvkperilkqvdwnllvlfsglfiltqatqrlnllgifvplthtavglvsvvtvlsnlisnvptvlllqplieaedtrswlllaasstlagnltlfgavanlimvesaaklgyqltfwehlrfgvpltlamvvftyfwly	Bacteria	Bacillati	Cyanobacteriota	Cyanophyceae		Desertifilales	Desertifilaceae
740	WP_242041316.1	Leptolyngbya sp. FACHB-261	mqsylrllpnytplefkyrqiqqqlilgvlalggvvflgtagycliegwslldalymtvitlasvgfmevhpltsagrlftiglilmgvisigyivnrfteaviqgyfqegirlreqrrlmeslsshyivcgfgrtgrqvclefeaegvpflviesipdlvrgarqlgytalegdatldqtleearihqatcivctlpsdadnlyvtlsaknlnpevrriaranspealkklkqggadavispyitggrrmaaaalrpqvmdfidgvisssnrafyieeflvdtatcpvvgqtlqqtelrsrtgalvlairradgtlltgptadaqlangdllicmgtaeqlralnnilspvtssprvpkkkarwve	Bacteria	Bacillati	Cyanobacteriota	Cyanophyceae		Leptolyngbyales	Leptolyngbyaceae	Leptolyngbya group
741	WP_242051234.1	Nostoc spongiaeforme	mystlerkyqriqkelmagaialggvfligtlwyrfvegwswenaaymtvitlatvgygetqplgsrgrlftialillgvvnigyivnrfteaiiegyfqegirlrqqrrlmesltehyiicgfsrtgrqiarefraegvpfvvidsefesvqraqgegyivyqgdatlddtlfhvgieraicivaalpsdaenlytvlsaktlnpdiraiarasteealqklqrggadavispyitggkrmaaaalrpqvldfvdgilsgadrqlymeeflldsslspfvgqtlqkaklrsqtgalvlairrvdgnliggptgdtvlmpgdtlicmgtaeqlrslnqvlvpigsqilrkpknq	Bacteria	Bacillati	Cyanobacteriota	Cyanophyceae		Nostocales	Nostocaceae	Nostoc
742	WP_242055648.1	Scytonema hofmannii	mtylglalgslpglrmnratialvgsaflialgvvtlqeaweaidaktivfllsmmivnanlsyagffpqalsvllsftrsplgilialtfgsgilsaiflndtialvltpltlsltqalglnpipyllavagatnigsvatlsgnpqniligsfsgisyleflwalapvaligliiqigllwllypdvrsrsvpqvslqasdrlfttktrifkplyqktliittglliafvaglpltesalvaaslllitrrvkpqrilkkvdwnllvmfsglfiltrvtqklnllqpfthainsaasllgvtailsnlisnvpavlllqplipktdthswlllaagstlagnltlfgsvanlivaeaanelgyrltfwehlrfgapltvctlilvyllv	Bacteria	Bacillati	Cyanobacteriota	Cyanophyceae		Nostocales	Scytonemataceae	Scytonema
743	WP_242072629.1	Microcoleus sp. FACHB-68	mlggtiafagvlligtlwywlvekwpwpdaaymtvitlatvgfgeiyplgdrgrlftialilmglinigyivnrftealiqgyfqegirlrqkkrlidslsehyilcgfgrtgrqiayefkaegidfvtidsdseqileaqqlgytafqgdatldatllkvgvekavclvaalpsdaenlytvlsaktlnpkvraiarasteeavqklqrggadavvspyitggrrmaaaalrpqvmdfvdgiiagadrafyleeflidpetcpcvgqslreaklrsqsgalvlavrradgtliggptadtqlipgdllicmgtaeqlrqlnqilgpirskalrrpkqap	Bacteria	Bacillati	Cyanobacteriota	Cyanophyceae	Oscillatoriophycideae	Oscillatoriales	Microcoleaceae	Microcoleus
744	WP_242577814.1	Chroococcus sp. FPU101	mlqslqylvifltylglalgqfpglrmnratialvgaaflitlqvftleegwraidantivfllsmmvinanlaysgffqlilssllkitrspfgllclltfgsgilsafflndtialiltplvihltqalklnpipyllalaaatnsgsvatlsgnpqniligsfsnisyldfsrallpvalisliiqigllwllypevrsrqeipiipkfsyrlikplfrksliitsglliafavgvplgiasltaaalllitrrikpekvfqqidwnvlvmfsglfivthatqklslfnaltlfannslqflgvtvllsnlisnvpavlvlkpliaenntnywlllaagstlagnltlfgsvanlivaeaaiikgyhlnfrehfkfglpltiitlilayfniyqlsk	Bacteria	Bacillati	Cyanobacteriota	Cyanophyceae	Oscillatoriophycideae	Chroococcales	Chroococcaceae	Chroococcus
745	WP_244352198.1	Thermostichus vulcanus	masvspsssqalkrdpkiqrdlslglgalgsvlligtlwyhwverwpwveaiymtvitlttvgfmeveplgnrgrlftvalilmgvlsigfmvnrftetliqghfqeeirrrkwrkqmealsnhfliggfgrigrqvaqefqaegipflvidqsvdaihaarelgyvalqgditldatliearvqqaegliaalpsdaenlyvvlsartlnprirtiaranteealqklqragvahaispyitggkrmaaaalrpravdfvdgilsgrdrtfyleeyelaaqecpyvgqtlqkadlrsrsgalivairradgqliggpsgdtllqpgdlllcmgtseqlrqlgqllyplh	Bacteria	Bacillati	Cyanobacteriota	Cyanophyceae		Thermostichales	Thermostichaceae	Thermostichus
746	WP_244352525.1	Thermostichus vulcanus	mriahmithpaavdlleekfsrgllneqlaeiemqlldleistgsplagqtigqlevrgkqtflivavrradgtavshpprelvlqagdrvvvlgyrddipqfvqrysqrrelkyrgaqs	Bacteria	Bacillati	Cyanobacteriota	Cyanophyceae		Thermostichales	Thermostichaceae	Thermostichus
747	WP_245817641.1	Hydrococcus rivularis	mflsilqfegamelhaivaasvftgviviimfewlhltvaallgalilvfahvmtlpeaigyisksyatlalffgvmvlvrafeptkifeylamqmvliakgsgkllllgivaittpicavlpnattvmllaplippiaqdigvdfvpllilmvfvansaglltlvgdpatfivgdsvnitftdylknlslggvlavvsvvaimpflfskiwqtkfenleqiphpkinhprvlavgeiivlfvliffvigeealpipippaavallgaalalllahqtkidtvhnilrdvdwstllffmsifvligglektgivsnlsrllaiilgqnialgaillifvvgilssvvpniplvvamvpllkeylvnvgyvgqevlnnnfdgqlppevlplfyammfgat…	Bacteria	Bacillati	Cyanobacteriota	Cyanophyceae		Pleurocapsales	Hydrococcaceae	Hydrococcus
748	WP_245824225.1	Planktothrix	mfgiqylvlaltylglalgiipglrmnratislvgsaflvtlgiltleeawqaidantiifllsmmvvnanlaysgffqlflnrlirithtpfgllvvltfscgllsalflndtialvftplilsliqtlrlnpipyllalgaatnigsvatingnpqniligsfsqipflefaqvltpvailglmvqiallwlfypdvrslkplvipprirvkmvrplliktvvitsglfvafiagyplgisaltaaalllmtrrikpekilkqvdwdllvmfsglfiltaaterlnllqiftpfaettagllgvtvilsnlisnvpavlmmqplinpqdtkswlmlaaastlagnltlfgsvanliivesaaklrykitfidhlkfgvpvtlitlliayfwieltval	Bacteria	Bacillati	Cyanobacteriota	Cyanophyceae	Oscillatoriophycideae	Oscillatoriales	Microcoleaceae
749	WP_245915937.1	Merismopedia glauca	msnvkklpvsspleekyrqiqkdlragaialalvfitgtlwykfvegwhwsdavymtmitlstvgfgeinplgdrgriftmsliimglisigyivnrftealiqgyfqegrrirqlrrlveslsehyiicgygrtgrqiaiefqaeeisfvvidslpepleeakqlgyvtiqgdatldetlisvgienavclvaalpsdaenlytvlsaktlnpkiraiarasteealqklqragadavvspyitggkrmaaaalrpqvidfvdgiltgsdrafymeeflleagacpsigqslreaklrsqsgalvlairrqsgeliagptgetvlmagdllicmgtpeqlrlltqllipirsgtprlpkqg	Bacteria	Bacillati	Cyanobacteriota	Cyanophyceae		Synechococcales	Merismopediaceae	Merismopedia
750	WP_245927767.1	Aphanothece hegewaldii	mtkfvqilqylvifltylglalgqfpglrmnratialvgaafiitlqvftleeawqaidantiifllsmmvinanlaysgffqliltsllkitrspfgllclltfgsgilsafflndtialiftplvihltqalklnpipyllalaaatnsgsvatlsgnpqniligsfsqisyldfskallplalislliqigllwliypevrstqeisiipkfsyrlvkplfrktliitsglliafaigvplgiasltaaalllitrrikpqkvfqqidwnvlimfsglfvlthatqklnlfnsltllannslkflgitvllsnlisnvpavlvlkpfieennttywlllaagstlagnltlfgsvanlivaeaaiikgyhldfkehlkfglpltiitvilayfwii	Bacteria	Bacillati	Cyanobacteriota	Cyanophyceae	Oscillatoriophycideae	Chroococcales	Aphanothecaceae	Aphanothece
751	WP_249065091.1	Argonema antarcticum	mskasatkaastqarstkesiwsrfdarkrpakiprarrfrwvvdaalplaltltagiavllpaslpysarmalfafilaailwsttsinadyvalattmllilaggtsqealfdalasdviwlmigafilggavqktglaarltqivvarsrnvrsvfwllttvliplsflipstsgraavaipvfrsiadaaedrriiralailmptvilvatitsligagshlvandllsqiakqrisfaqwalyglpfgivasyascwvimwlfldkgrldrqlqvpqqkqkplskaewttlivvalmivlwlteswhkleiatvtmvgalmltlpgigvlkwkeglkavswnliifvgaalvlgralidsgaaqwiidrifalssiagtesrplillllafisl…	Bacteria	Bacillati	Cyanobacteriota	Cyanophyceae	Oscillatoriophycideae	Oscillatoriales	Oscillatoriaceae	Argonema
752	WP_250123767.1	Chroococcidiopsis sp. CCMEE 29	mqedfrlivdlvlvlavaagggllaalcrqpvllgyllggmvvgpaglglikeliqvetlaqfgvafllfalgvefslaelkkvqvislgggglqialtilvttlvslgvgwvnspaqgvflgailslsstavvlkclmernetetpqgqvmlgilvvqdlalglmlavlpaldqpaesigiavltallriglfaagaiaagiwlippllrllartesrelfllgvvalclgialltehlglsiemgafvaglmiseveyadqtlayveplrdifatlffaaigmlidpiflwqnlelilglvalvlvgkflivmpivkafrypvktallvglglaqigefsfvlasegrslglvsrrvyllilgttavtlvltpfvlrlvpkllelpwlkswldnmdv…	Bacteria	Bacillati	Cyanobacteriota	Cyanophyceae		Chroococcidiopsidales	Chroococcidiopsidaceae	Chroococcidiopsis
753	WP_250125703.1	Chroococcidiopsis sp. CCMEE 29	mskssatktvpvtdklretsiwarfegkqtsfkktslrptstprqrrwrwvvdavlpltltviagiavllptslptaarlslfafalavilwsttslnaayvalvtvmllilsggsdqealyealesdviwlmigafvlggavqqtglaarltqlvvaqartvgsvfwllttmliplsfiipstsgraavvipvfrsianaaddrritramallmptvilvatistligagshliandlldeiadvklsyaqwalyglpfgivasyiscwvimclfldknhlnrqlqipqqkqkpfskaerttlivvlvmvalwlteswhgleiatvtvigalvltapgigviswkdglkavswnlilfvgaalvlgeeliesdaaewiinqlfavsgivgtesqllil…	Bacteria	Bacillati	Cyanobacteriota	Cyanophyceae		Chroococcidiopsidales	Chroococcidiopsidaceae	Chroococcidiopsis
754	WP_251958397.1	Nostoc commune	magaialggvfligtlwywlvegwawedaaymtvitlatvgygethplgsrgrlftialillgvvnigyivnrfteaiiqgyfqegirlqqqrrlmesltehyiicgfsrtgrqiakefraedvpfvvidsemesvqraqtegytafqgdatlddtllkvgieramcivaalpsdaenlyivlsaktlnsairviarasteealqklrrggadevispyitggkrmaaaalrpqvldfvdgiltgadrqlymeeflldpafcpfvgqslqkarlrsqsgalvlairrvdgtliggptgdtvlmpgdrligmgtaeqlrslnqilgpigsqklrkpknnn	Bacteria	Bacillati	Cyanobacteriota	Cyanophyceae		Nostocales	Nostocaceae	Nostoc
755	WP_251960144.1	Nostoc commune	miflqfgiysilgltylglalgyipglrmnratialvgsaflialgvlnlqeawqaidantivfllsmmvvnanlsyagffrrslsvilsitrsplgllialtfgsgilsafflndtlalvftpltlsltqalglnpipyllaiagatnigsvatlsgnpqniligsfsgisyldflrvlapvtlvglviqvilllllypdvrsvkpcqqvtvgnqrifkplfkktlvitiglliaftvglplgesalvaaslllitrrikpqrilqkidwnllvmfsglfiltrvtqklnllqpfthainsaasflgvtvvlsnlisnvpavlllhplvppgdskywlllaagstlagnltlfgsvanlivveaaadlgykltfwehlrfgapltvctlvlvylwvh	Bacteria	Bacillati	Cyanobacteriota	Cyanophyceae		Nostocales	Nostocaceae	Nostoc
756	WP_252664569.1	Phormidium yuhuli	mdifltlailvlalvgfvsellppdiialsvtvllmlcglvtpeegmsgfsnsatvtvmamfilsagiaktgviqiirdflvrwggksshrqiftlgvlvgpisafinntavlaiflpivedwcrkqkrspsklliplsyisilggmmtlvgtstnilasglseqlgyrtftifefskasiciflfglaylticapyllpsrktnndsfaqnyglkdyvselvitpqsslvgetlnnsgiqrkfdldvlellrdkvrfaqpladkilqagdilvvrsgredllkireerglelfadvkfnqnslesvliseeekigevlilsnsrligttlkeirfrqrynatvlavrrgselvkgplgrvplrfgdllliqgpkqsfiglqttrellvleqrdvemlr…	Bacteria	Bacillati	Cyanobacteriota	Cyanophyceae	Oscillatoriophycideae	Oscillatoriales	Oscillatoriaceae	Phormidium
757	WP_253276373.1	Synechococcus sp. PCC 6312	mlmpwlqtgltmlvlgitylglamgqwpglplnraaialvgaaavmglgvvtlpqawqaidpttivflfslmivnlylgyggffnlalqqmlgltrspwglvvllsvgsgllsafflndtlvlvgtplvlamtaalnlnpipyllalagatnigsvatlsgnpqniligslsgisyglfvrqlapvailgigiqlawlwwlypeirvwepvpvmalpklrllqplltkslwvaglmlvgfmvglplgpvaltaaavllvisgikaervlrqvdgmllllfaglfiltqatrhlnllqsltpvvanpwglagltvvlsnlisnvpavllltpliapddtqawlllaasstlagnlslfgsvanlimveaarskghhlsfrehlrfglpltlvtvglayvw…	Bacteria	Bacillati	Cyanobacteriota	Cyanophyceae		Synechococcales	Synechococcaceae	Synechococcus
758	WP_254011484.1	Limnofasciculus baicalensis	mpihlspialtmgvlilalmcfiaewlpvditaicvtvvlmilglvtpdegiagfsnsatitvmamfilsegisrtgvilivrdflvkwggnnpnqqifvmgaiigpitaflnntavvavflpiiedwcrkrnisvsklliplsyvtvlggmitligtstnivasgvakdlgfkgfglfqftalgiitfivgliylslfaprllpdrkpsggnlvsqeyglkdyvseiiikprssligqtlrsseiqrkfdldvleiirddshfpqpiadkilaagdillvrggrsdllkirderginilpdvqfsqkgsaeeqmtsqeegvaevlilsnsniigstlkdlrfrqrynttvlairrgeelvrdrmgkiplrfgdlllvqgpkesllglqtssdllvmeq…	Bacteria	Bacillati	Cyanobacteriota	Cyanophyceae		Coleofasciculales	Coleofasciculaceae	Limnofasciculus
759	WP_254011485.1	Limnofasciculus baicalensis	metlhaviatgtfaavilfimtewihltvatflgaliliftnvmtlqdavgyigqsyatialffgvmvlvrafeptkifdylatqmvllakgkgknlllgiigittpicavlpnattvmllaplippmaaelgvdfvpllilmvfvanssglltlvgdpatfivgdavnisfvdylfrlsfggaiavvtvlvmtpflfkkiwhkeldtlnnlphpkinhprvlalgglivalvltffvigetlpvpispaavallgaalalllahqskidtvnnilrdldwstliffmsifvligglqktgvvnslsgllatmlgqniplgsllllffvgllssvvpniplvvamvpllkqylvnvglvgpevldpnfagqfppevlplfyammygatlggngtlvgas…	Bacteria	Bacillati	Cyanobacteriota	Cyanophyceae		Coleofasciculales	Coleofasciculaceae	Limnofasciculus
760	WP_254174034.1	Planktothrix pseudagardhii	mtniiltlsivvlaliafifewlpvdltaltvtvvlmilklvtpdegisgfgnsatitvmamfilsagitktgvvqtvrdwlvkwggktagqqilvmglivgpitafinntavvaiflpiiedwcrkqrispsklliplsyatvlggmitvigtstnvlasgiskqmgygefqlfqftplgiitfiigiiylaliaprllpdrkpanfeileqeyglkdyvselvvtprsslvgqtvnqseiqrkfdldvleliqnkmrfpqplgdkvlsagdilivrssredllkirderglellpdvkfkeesletvlssgeekiaevlilsnsrligttlkdlrfrqrynatvlairrgselvqgrlgkvplrfgdllllqgpkqsfiglqttrellvleerdven…	Bacteria	Bacillati	Cyanobacteriota	Cyanophyceae	Oscillatoriophycideae	Oscillatoriales	Microcoleaceae	Planktothrix
761	WP_254658061.1	Pleurocapsa sp. PCC 7327	mflsilqfegamelhaivaasvftgviviimfewlhltvaallgalilvfahvmtlseaigyisrsyatlalffgvmvlvrafeptkifeylamqmvliakgsgkllllgivaittpicavlpnattvmllaplippiaqdigvdfvpllilmvfvansaglltlvgdpatfivgdsvnitftdylknlslggvlavvsvvaimpflfskiwqtkfenleqiphpkinhprvlavggiivlfvliffvigeealpipippaavallgaalalllahqtkidtvhnilrdvdwstllffmsifvligglektgivsnlsrllaiilgqnialgaillifvvgilssvvpniplvvamvpllkeylvnvgyvgqnvlnnnfdgqlppevlplfyammfgat…	Bacteria	Bacillati	Cyanobacteriota	Cyanophyceae		Pleurocapsales	Hyellaceae	Pleurocapsa
762	WP_254896081.1	Synechococcus sp. HK05	mlnqsccqavtdllaallqpgalitlvvllgsvvlfvsgwlapeltgllaagtlvatgvlqpteamagfgspalitlmglfaiaaalfrsgaldrlraligsdavrsprrmialmvaavgpvsavvpntpivasllpviegwcqrrrispskvllplsfatvlggtltllgssvnllasevssklgygafglfsftpigigvwlvgglvmllladrllpdrgsndddlmadlsgsgylteveippaseligrslhasrlqrrfdvdvlelhrgnerflppladrtlalgdrlllrcsredllrlqqdhtvvlaptpeepvapdqqnnqrmvevllpsgstlagdclrdlrfrqrynatvlalrrgnavlrerlgrvqlrdgdvlllqgpkdairglqas…	Bacteria	Bacillati	Cyanobacteriota	Cyanophyceae		Synechococcales	Synechococcaceae	Synechococcus
763	WP_255344558.1	Synechococcus sp. WH 7805	mrrlalllapligaavaiaipvsfvdadgatqpllfsarvvaalviwmalwwmlepipiyatallplvvlpivgvaplaeivshytstllvlflggfilalalqrwglhkriatlalrhiggtprrilgalmavaaflslwmsntsttlmmvpiaesianrlnedgvnrrhgstvfllgvayaasiggigtivgsppnavaaaylqaslglevtflewmrlgvpivlvmvpltwallawvlfplqdssdslraldvqcelepaapmrfgewavllicagtalmwmirlplkgvmiegwqpfsgltdagiaitaalilfvipmdrrcerfamdwdcasqapwgifllfggglslassiessglsrylgsmfsglqlvpiwlavalvisvivflteitsnt…	Bacteria	Bacillati	Cyanobacteriota	Cyanophyceae		Synechococcales	Synechococcaceae	Synechococcus
764	WP_255346394.1	unclassified Synechococcus	mvapmpelvlitpsgwitlavllaaivvfvggwlapeivalvaaglliatgvlkagdalagfgspalitllgmfvlsegllhsgaldrlrellgsprirspqrlvallagvvaplsgvipntpivaillpviegwcrrrgvspskvliplsiatitggtltligtstnllasdvaaklgygefqlfsftaigipvwligslylllaarflpdrghegsttlteltrqgyltevvlpsrsplcnrtlhasrlqrrfdvdvlavhrggqklqpplaelrlqahdrlllrcsrgellrlqqdqmvalagtlleapdgeidssvasgirltevllpagsqlagtnlrdlrfrqrfnatvlavkranttlqdrlgrltlkegdlllvqapldsirglqenselv…	Bacteria	Bacillati	Cyanobacteriota	Cyanophyceae		Synechococcales	Synechococcaceae	Synechococcus
765	WP_255348279.1	Halothece sp. PCC 7418	mqpvgvadikgyqeyvniplklsenvqevgtrqepnletiaqlqpdlilgvnfrhqgilsalesiaptrlfnaypdevtqltrmkaiflevakltdqteagktqlqqletifqetkaelkeqavterpivlaefvpdtspiriftddalaiqilsaiglenawdgkfsqfgfnrigiealtkledvsflyvppdenqeieqeitthpiwekleffknnqvyrlsgdtwlyggvlsaellakqlrdlplss	Bacteria	Bacillati	Cyanobacteriota	Cyanophyceae	Oscillatoriophycideae	Chroococcales	Halothecacae	Halothece cluster
[truncated: 229 more rows]

## Sheet: Lsi-L
/INSDSeq/#id	/INSDSeq/INSDSeq_accession-version	/INSDSeq/INSDSeq_organism	/INSDSeq/INSDSeq_sequence	/INSDSeq/INSDSeq_taxonomy
[truncated: 459 more rows]
